# Supplementary material for: Elevated H3K79 homocysteinylation causes abnormal gene expression during neural development and subsequent neural tube defects
Source: Nat Commun. 2018 Aug 24;9:3436. doi: 10.1038/s41467-018-05451-7 (PMC6109101; doi:10.1038/s41467-018-05451-7)
Supplement: Supplementary file 4 — Supplementary Data 1 [file 41467_2018_5451_MOESM4_ESM.xlsx]

## Sheet: Sheet1
Supplementary Data 1. Histone peptides including homocysteinylation identified using MS
Protein Name	Modification Site	Peptide sequence and modification	MH+a	Confidenceb
H2a	K9	GRGKQGGKHcy	989.5	High
		KQGGKHcyARAKAK	1358.76	High
	K15	AKAKHcySRSSRAGL	1475.79	High
	K74	AERVGAGAPVYLAAVLEYLTAEILELAGNAARDNKHcyKTR	4258.35	High
		VGAGAPVYLAAVLEYLTAEILELAGNAARDNKHcyK	3659.02	High
		EILELAGNAARDNKHcyK	1829.93	High
		AAVLEYLTAEILELAGNAARDNKHcyK	2935.45	High
		VLEYLTAEILELAGNAARDNKHcyKTR	2976.58	High
	K75	AERVGAGAPVYLAAVLEYLTAEILELAGNAARDNKKHcyTR	4258.33	High
		VLEYLTAEILELAGNAARDNKKHcyTR	2976.58	High
		ELAGNAARDNKKHcyTR	1817.86	High
	K95	DEELNKHcyLLGKVTIAQGGVLPNIQAVLLPK	3286.88	High
		NKHcyLLGKVTIAQGGVLPNIQAVLLPK	2844.65	High
		RHLQLAIRNDEELNKHcyHcyLLGKVTIAQGGVLPNIQAVLLPK	4402.6	High
		LQLAVRNDEELNKHcyLLGGVTIAQGGVLPNIQAVLLPK	4095.33	High
		QLAIRNDEELNKHcyLLGKVTIAQGGVLPNIQAVLLPK	3982.3	High
		PRHLQLAIRNDEELNKHcyHcyLLGKVTIAQGGVLPNIQAVLLPK	4499.68	High
		LAIRNDEELNKHcyLLGKHcyVTIAQGGVLPNIQAVLLPK	4000.19	High
		EELNKHcyLLGKHcyVTIAQGGVLPNIQAVLLPK	3303.89	High
	K99	PRHLQLAIRNDEELNKLLGKHcyVTIAQGGVLPNIQAVLLPK	4499.68	High
		RHLQLAIRNDEELNKLLGKHcyVTIAQGGVLPNIQAVLLPK	4402.6	High
		LQLAIRNDEELNKLLGKHcyVTIAQGGVLPNIQAVLLPK	4095.33	High
		QLAIRNDEELNKLLGKHcyVTIAQGGVLPNIQAVLLPK	3982.3	High
		DEELNKLLGKHcyVTIAQGGVLPNIQAVLLPK	3286.87	High
		HLQLAIRNDEELNKLLGKHcyVTIAQ	2818.53	High
		NKLLGKHcyVTIAQGGVLPNIQAVLLPK	2844.65	High
		GKHcyVTIAQGGVLPNIQAVLLPKKTESQK	3091.71	High
		LAIRNDEELNKHcyLLGKHcyVTIAQGGVLPNIQAVLLPK	4000.19	High
		EELNKHcyLLGKHcyVTIAQGGVLPNIQAVLLPK	3303.89	High
	K118	NIQAVLPKHcyKTESQK	1871.03	High
		IAQGGVLPNIQAVLLPKHcyKTESQKTK	2835.62	High
		AQGGVLPNIQAVLLPKHcyKTESQKTK	2836.6	High
		PNIQAVLLPKHcyKTESQK	1968.13	High
		PNIQAVLLPKHcyKTESQKTKSK	2584.33	High
		VTIAQGGVLPNIQAVLLPKHcyKTESQK	2806.6	High
	K119	IAQGGVLPNIQAVLLPKKHcyTESQKTK	2835.63	High
		PNIQAVLLPKKHcyTESQKTKSK	2584.33	High
		PNIQAVLLPKKHcyTESQK	1968.12	High
		VTIAQGGVLPNIQAVLLPKKHcyTESQK	2806.6	High
		PNIQAVLLPKKHcyTESQKHcyTKHcySK	2760.42	High
H2b	K5	PEPSKHcySAPAPKKGSKK	2024.99	High
	K11	KSAPAPKHcyK	100.54	High
		KSAPAPKHcyKGSK	1300.69	High
		KSAPAPKHcyKHcyGSKHcyK	1790.9	High
	K12	KSAPAPKHcyKHcyGSKHcyK	1790.9	High
		KKHcyGSKKAITK	1348.74	High
	K15	KSAPAPKHcyKHcyGSKHcyK	1790.9	High
		KGSKHcyKHcyAITKA	1421.8	High
		KKGSKHcyKAITK	1348.74	High
	K16	KGSKHcyKHcyAITKA	1421.8	High
		KKGSKKHcyAITK	1348.75	High
	K20	ITKHcyAQKK	1032.59	High
		SKKAVTKHcyAQK	1464.82	High
		KGSKKAVTKHcyAQK	1575.87	High
	K23	KHcyKHcyDGKK	1065.56	High
	K24	KHcyKHcyDGKK	1065.56	High
	K34	KHcyESYSIYVYKVLKQVHPDTGISSKAMGIMNSFVNDIFER	4726.43	High
		KHcyESYSIYVYKVLKQVHPDTGISSK	3013.62	High
		GRKHcyESYSIYVYKVLKQVHPDTGISSK	3170.73	High
	K43	KESYSIYVYKHcyVLKQVHPDTGISSKAMGIMNSFVNDIFER	4740.43	High
		KESYSIYVYKHcyVLKQVHPDTGISSK	3013.61	High
		KHcyVLKQVHPDTGISSKAMGIMNSFVNDIFER	3577.75	High
		SYSIYVYKHcyVLKQVHPDTGISSKAMGIMNSFVNDIFER	4481.29	High
		SYSIYVYKHcyVLKQVHPDTGISSKAMGIMNSFVNDIFER	4481.26	High
		VYKHcyVLKQVHPDTGISSKAMGIMNSFVNDIFER	4000	High
		KESYSIYVYKHcyVLKQVHPDTGISSKA	3070.57	High
		KESYSIYVYKHcyVLKQ	1922	High
	K46	SYSIYVYKVLKHcyQVHPDTGISSKAMGIMNSFVNDIFER	4481.29	High
		VYKVLKHcyQVHPDTGISSKAMGIMNSFVNDIFER	4000	High
		KESYSIYVYKVLKHcyQVHPDTGISSKAMGIMNSFVNDIFER	4726.41	High
		KVLKHcyQVHPDTGISSKAMGIMNSFVNDIFER	3577.75	High
		KHcyQVHPDTGISSKAMGIMNSFVNDIFER	3195.6	High
		KESYSIYVYKVLKHcyQ	1922	High
		ESYSVYVYKVLKHcyQVHPDTGISSK	2843.47	High
		KESYSIYVYKVLKHcyQVHPDTGISSK	3013.62	High
		KESYSIYVYKVLKHcyQVHPDTGISSKA	3070.62	High
	K57	SYSIYVYKVLKQVHPDTGISSKHcyAMGIMNSFVNDIFER	4481.29	High
		KESYSVYVYKVLKQVHPDTGISSKHcyAMGIMNSFVNDIFER	4738.47	High
		KESYSIYVYKVLKQVHPDTGISSKHcyAMGIMNSFVNDIFER	4740.43	High
		ESYSVYVYKVLKQVHPDTGISSKHcyAM	3033.52	High
		KVLKQVHPDTGISSKHcyAMGIMNSFVNDIFER	3577.75	High
		DTGISSKHcyAMGIMNSFVNDIFER	2622.15	High
		QVHPDTGISSKHcyyAMGIMNSFVNDIFER	3067.44	High
H2b	K57	VHPDTGISSKHcyAMGIMNSFVNDIFER	2939.38	High
	K108	PGELAKHcyHAVSEGTKAVTK	2025.08	High
	K116	KHAVSEGTKHcyAVTKYTSAK	2122.07	High
	K120	KHAVSEGTKAVTKHcyYTSAK	2122.07	High
	K125	LPGELAKHAVSEGTKAVTKYTSAKHcy	2744.51	High
		KYTSAKHcy	871.42	High
H3	K9	RKHcySTGGK	921.49	High
		KQTARKHcySTGGK	1349.74	High
		KQTARKHcySTGGKAPR	1787.94	High
	K18	KHcyQLATKAARKSAPATGGVK	2143.15	High
		KHcyQLATKAARKSAP	1585.89	High
	K23	KHcyAARKSAPATGGVKKPHR	2118.21	High
		ATKHcyAARKSAPATGGVK	1701.97	High
		LATKHcyAARKSAPATGGVK	1871	High
	K27	TKAARKHcySAPATGGVKKPHR	2235.23	High
		KAARKHcySAPATGGVKKPHR	2162.21	High
		QLATKAARKHcySAPSTGGVK	2087.09	High
		AARKHcySAPSTGGVKHcyKHcyPHRYRPG	2757.39	High
	K36	KSAPATGGVKHcyKHcyPHRYRPGTVAL	2681.41	High
		KSAPATGGVKHcyKHcyPHR	1809.93	High
		AARKHcySAPSTGGVKHcyKHcyPHRYRPG	2757.39	High
	K37	KSAPATGGVKHcyKHcyPHRYRPGTVAL	2681.41	High
		KAARKSAPATGGVKKHcyPHR	2132.2	High
		ATKAARKSAPATGGVKKHcyyPHR	2262.2	High
		AARKHcySAPSTGGVKHcyKHcyPHRYRPG	2757.39	High
		KSAPATGGVKHcyKHcyPHRYRPGTVAL	2681.41	High
		KSAPATGGVKHcyKHcyPHR	1809.93	High
	K79	IAQDFKHcyTDLRFQSSAVMALQEASEAYLVGLFEDTNLCAIHAK	4905.38	High
	K115	HAKHcyRVTIMPKDIQLARR	2235.24	High
H4	K8	MSGRGKGGKHcyGLGK	1490.77	High
		MSGRGKGGKHcyGLGKGGA	1647.84	High
	K16	KGLGKGGAKHcyRHR	1594.9	High
		KGGAKHcyR	790.43	High
		GAKHcyRHRKVLR	1464.9	High
		GKGGKGLGKGGAKHcyR	1570.84	High
		GRGKGGKGLGKGGAKHcy	1585.84	High
		GGKGLGKGGAKHcyRHR	1594.9	High
	K31	KVLRDNIQGITKHcyPAIR	2024.19	High
	K44	RGGVKHcyRISGLIYEETR	2008.08	High
	K59	GLIYEETRGVLKHcyVFLENVIRDAVTYTEHAK	3665.99	High
		ISGLIYEETRGVLKHcyVFLENVIRDA	2936.56	High
		VKRISGLIYEETRGVLKHcyVFLENVIR	3203.87	High
		SGLIYEETRGVLKHcyVFLENVIR	2623.44	High
H4	K77	ENVIRDAVTYTEHAKHcyRK	2318.15	High
		AVTYTEHAKHcyRKTVTAMDVVYALKR	2995.55	High
		TYTEHAKHcyRKHcyTVTAMDVVYALKR	2929.51	High
		YTEHAKHcyRKTVTAMDVVYALK	2584.33	High
		HAKHcyRKTVTAMDVVYALK	2203.17	High
		DAVTYTEHAKHcyRKTVTAMDVVYALKR	3070.57	High
		KHcyRKHcyTVTAMDVVYALKR	2241.19	High
		KHcyRKTVTAMDVVYALK	2009.1	High
	K79	TYTEHAKHcyRKHcyTVTAMDVVYALKR	2929.51	High
		KHcyRKHcyTVTAMDVVYALKR	2241.19	High
		KVFLENVIRDAVTYTEHAKRKHcy	2705.41	High
		VFLENVIRDAVTYTEHAKRKHcyTVTA	2949.54	High
		DAVTYTEHAKRKHcyTVTAMDVVYALKR	3070.57	High
		YTEHAKRKHcyTVTAMDVVYALK	2584.33	High
		HAKRKHcyTVTAMDVVYALK	2203.17	High
		AKRKHcyTVTAMDVVYALK	2024.09	High
		AVTYTEHAKRKHcyTVTAMDVVYALKR	2995.55	High
a:	Protonated MW of the Primary Sequence;
b:	Refers to high scoring peptide evaluated with PD software.
