# Supplementary material for: Elevated H3K79 homocysteinylation causes abnormal gene expression during neural development and subsequent neural tube defects
Source: Nat Commun. 2018 Aug 24;9:3436. doi: 10.1038/s41467-018-05451-7 (PMC6109101; doi:10.1038/s41467-018-05451-7)
Supplement: Supplementary file 5 — Supplementary Data 2 [file 41467_2018_5451_MOESM5_ESM.xls]

## Sheet: C-K79Hcy_peak-gene
Supplementary Date 2. ChIP-seq peak genes identified from H3K79Hcy
chr	peak start	peak end	gene id	symbol
chr15	31411000	31412199	223455	2016-03-06
chr15	31453600	31454799	223455	2016-03-06
chr2	60058200	60059599	57438	2016-03-07
chr9	25110000	25110999	235072	2016-09-07
chr10	58658000	58658999	103080	2016-09-10
chr2	91223000	91224399	228356	1110051M20Rik
chr3	124111000	124112399	71824	1700006A11Rik
chr8	78358200	78359799	71831	1700007B14Rik
chr6	124305200	124307399	76921	1700013D24Rik
chr1	80457600	80458599	72208	1700016L21Rik
chr1	53238400	53239399	69397	1700019A02Rik
chr9	36476800	36477999	75567	1700027I24Rik
chr10	43468800	43469999	69443	1700027J07Rik
chr10	43470600	43471599	69443	1700027J07Rik
chr5	107972800	107974399	76421	1700028K03Rik
chr3	83372000	83373199	69460	1700028M03Rik
chr6	117656800	117658199	72263	1700030F04Rik
chr6	117689800	117690599	72263	1700030F04Rik
chr9	92898800	92899599	78349	1700034K08Rik
chr1	9744400	9745399	73331	1700034P13Rik
chr9	57023200	57025199	67319	1700041C23Rik
chr6	112162000	112162799	67336	1700054K19Rik
chr9	92234200	92234799	78459	1700057G04Rik
chr6	143546200	143547199	73425	1700060C16Rik
chr6	143548000	143548999	73425	1700060C16Rik
chr5	88387000	88388999	73471	1700066N21Rik
chr5	88402400	88403999	73471	1700066N21Rik
chr4	145661200	145661799	67524	1700095A21Rik
chr4	145663400	145663999	67524	1700095A21Rik
chr4	145664400	145664999	67524	1700095A21Rik
chr4	145666400	145668999	67524	1700095A21Rik
chr4	145669400	145670199	67524	1700095A21Rik
chr4	145670600	145671999	67524	1700095A21Rik
chr5	77438400	77439199	68246	1700112J05Rik
chr9	21396600	21397999	69773	1810026J23Rik
chr13	77578000	77578399	72371	2210408I21Rik
chr13	66527800	66528199	76803	2410141K09Rik
chr13	66532000	66533999	76803	2410141K09Rik
chr8	19982000	19987599	381598	2610005L07Rik
chr8	19989600	19991399	381598	2610005L07Rik
chr8	19995200	19996399	381598	2610005L07Rik
chr8	19999600	19999999	381598	2610005L07Rik
chr8	20011800	20011999	381598	2610005L07Rik
chr8	20012800	20013399	381598	2610005L07Rik
chr8	20017400	20017799	381598	2610005L07Rik
chr8	20019800	20020599	381598	2610005L07Rik
chr17	95213200	95214599	72139	2610044O15Rik8
chr17	95225600	95226599	72139	2610044O15Rik8
chr1	9567200	9568999	72481	2610203C22Rik
chr1	9573000	9573799	72481	2610203C22Rik
chr1	9584400	9584999	72481	2610203C22Rik
chr1	9591800	9592999	72481	2610203C22Rik
chr1	9606400	9607799	72481	2610203C22Rik
chr17	13740800	13743199	72578	2700054A10Rik
chr17	13743600	13744199	72578	2700054A10Rik
chr17	13744600	13746199	72578	2700054A10Rik
chr1	9591800	9592999	76982	3110035E14Rik
chr1	9606400	9607799	76982	3110035E14Rik
chr2	85340400	85341199	228151	4833423E24Rik
chr2	132253000	132253999	70845	4921508D12Rik
chr9	97907800	97908999	66737	4921534H16Rik
chr6	139270000	139270999	70962	4922502N22Rik
chr6	135611200	135611999	75024	4930425L21Rik
chr5	103694000	103694799	74624	4930429D17Rik
chr9	79644600	79645199	74633	4930429F24Rik
chr2	111053400	111054399	67575	4930430A15Rik
chr1	16079000	16079599	75799	4930444P10Rik
chr12	74003400	74004199	75801	4930447C04Rik
chr5	97894800	97896199	75814	4930467D21Rik
chr1	20355000	20356399	75028	4930486I03Rik
chr1	20381200	20382799	75028	4930486I03Rik
chr3	73172000	73173599	74693	4930509J09Rik
chr5	39985400	39986799	75095	4930513D17Rik
chr9	114256600	114258199	75100	4930525D18Rik
chr6	148610200	148611199	75831	4930528G23Rik
chr6	148616400	148617599	75831	4930528G23Rik
chr13	115485000	115485799	75161	4930544M13Rik
chr18	67956800	67957999	75286	4930549G23Rik
chr9	53223800	53225199	75311	4930550C14Rik
chr11	13990800	13992599	75280	4930554G24Rik
chr9	13095800	13096799	78219	4930568E12Rik
chr5	15157000	15158199	381715	4930572O03Rik
chr19	26878200	26879199	70942	4931403E22Rik
chr1	26742800	26745399	210940	4931408C20Rik
chr1	31240000	31241199	70988	4931428L18Rik
chr1	31255600	31256799	70988	4931428L18Rik
chr2	68496200	68497799	75721	4932414N04Rik
chr2	68519000	68520799	75721	4932414N04Rik
chr2	68545600	68546399	75721	4932414N04Rik
chr5	57992000	57992399	319216	4932441J04Rik
chr3	122594200	122595199	74057	4933405D12Rik
chr6	128328000	128328999	71149	4933413G19Rik
chr1	23107400	23108799	66755	4933415F23Rik
chr2	159782400	159783799	71081	4933416E03Rik
chr11	24416200	24417399	71316	4933430M04Rik
chr1	141295400	141295999	71209	4933436E23Rik
chr15	84782400	84783599	223739	5031439G07Rik
chr15	84788000	84788999	223739	5031439G07Rik
chr1	73735000	73735599	109198	6030407O03Rik
chr3	96415600	96416999	229613	6330549D23Rik
chr2	29107000	29107799	76220	6530402F18Rik
chr3	120556800	120558199	320739	6530403H02Rik
chr3	120573400	120574399	320739	6530403H02Rik
chr8	19871600	19871999	547150	6820431F20Rik
chr8	19873000	19873599	547150	6820431F20Rik
chr8	19884000	19884399	547150	6820431F20Rik
chr8	19989600	19991399	547150	6820431F20Rik
chr8	19995200	19996399	547150	6820431F20Rik
chr8	19999600	19999999	547150	6820431F20Rik
chr8	20011800	20011999	547150	6820431F20Rik
chr8	20012800	20013399	547150	6820431F20Rik
chr8	20017400	20017799	547150	6820431F20Rik
chr8	20019800	20020599	547150	6820431F20Rik
chr2	72566200	72567199	74541	8430437L04Rik
chr19	45968200	45969199	71617	9130011E15Rik
chr19	45981800	45982399	71617	9130011E15Rik
chr19	46002200	46002999	71617	9130011E15Rik
chr19	46024800	46026199	71617	9130011E15Rik
chr7	26014600	26014999	77124	9130221H12Rik
chr2	162493800	162494999	77288	9430021M05Rik
chr8	113650600	113651599	434350	9430091E24Rik
chr8	113652400	113652999	434350	9430091E24Rik
chr6	92923400	92924199	330385	9530026P05Rik
chr6	92965600	92966399	330385	9530026P05Rik
chr6	92985200	92986799	330385	9530026P05Rik
chr6	92996400	92997999	330385	9530026P05Rik
chr6	93026200	93027399	330385	9530026P05Rik
chr5	28897600	28898199	654796	9530036O11Rik
chrX	149480600	149481999	319781	9530051G07Rik
chrX	149487000	149488199	319781	9530051G07Rik
chrX	149496200	149497599	319781	9530051G07Rik
chrX	149498000	149499999	319781	9530051G07Rik
chrX	149506400	149507799	319781	9530051G07Rik
chr19	31944000	31944599	69865	A1cf
chr19	31992800	31993799	69865	A1cf
chr6	121616200	121617599	232345	A2m
chr19	37247800	37248399	319931	A330032B11Rik
chr10	72468400	72469799	327768	A330049N07Rik
chr1	75224400	75225399	381272	A630095N17Rik
chr9	122304400	122305799	654800	A730085K08Rik
chr3	65132200	65133199	319798	A730090N16Rik
chr1	11425200	11425799	320492	A830018L16Rik
chr1	11439200	11440399	320492	A830018L16Rik
chr1	11445800	11447599	320492	A830018L16Rik
chr1	11467000	11468199	320492	A830018L16Rik
chr1	11479400	11480399	320492	A830018L16Rik
chr1	11489000	11489999	320492	A830018L16Rik
chr1	11573600	11574199	320492	A830018L16Rik
chr1	11580400	11581399	320492	A830018L16Rik
chr1	11595800	11597799	320492	A830018L16Rik
chr1	11620800	11621799	320492	A830018L16Rik
chr1	11660800	11661999	320492	A830018L16Rik
chr1	11720000	11720999	320492	A830018L16Rik
chr1	11721800	11722799	320492	A830018L16Rik
chr1	11733200	11733799	320492	A830018L16Rik
chr1	11758200	11758999	320492	A830018L16Rik
chr1	11792200	11792999	320492	A830018L16Rik
chr1	11814800	11815799	320492	A830018L16Rik
chr1	11852600	11853399	320492	A830018L16Rik
chr1	11896600	11897599	320492	A830018L16Rik
chr1	11962600	11963799	320492	A830018L16Rik
chr8	113576000	113577199	234734	Aars
chr1	71331400	71332399	74591	Abca12
chr11	9248400	9249599	268379	Abca13
chr11	9574200	9575399	268379	Abca13
chr11	109829200	109830399	27404	Abca8b
chr5	8670800	8672199	18671	Abcb1a
chr19	43873400	43874399	12780	Abcc2
chr19	43909000	43910199	12780	Abcc2
chr6	142576000	142577199	20928	Abcc9
chr6	142629000	142630599	20928	Abcc9
chr6	142638600	142639999	20928	Abcc9
chr6	142640400	142641399	20928	Abcc9
chr6	142643200	142644599	20928	Abcc9
chr6	58550200	58550399	26357	Abcg2
chr2	150679800	150680399	76192	Abhd12
chr1	60523400	60524399	329165	Abi2
chr2	31651600	31652999	11350	Abl1
				Abl1
chr19	57286000	57287399	226251	Ablim1
chr5	122100400	122101799	71985	Acad10
chr1	157508400	157509599	72482	Acbd6
chr15	81742800	81743599	11429	Aco2
chr3	96975000	96975999	66659	Acp6
chr19	55351600	55352799	433256	Acsl5
chr19	34328800	34329799	11475	Acta2
chr5	25352800	25353999	242894	Actr3b
chr2	58130600	58131999	269275	Acvr1c
chr11	30408200	30409199	75572	Acyp2
chr11	30442200	30442799	75572	Acyp2
chr5	8307400	8308799	11496	Adam22
chr1	63531800	63532999	23792	Adam23
chr11	50457600	50458599	216725	Adamts2
chr11	50584200	50585599	216725	Adamts2
chr5	90196000	90196999	330119	Adamts3
chr6	92781200	92782199	101401	Adamts9
chr8	114496200	114497399	30947	Adat1
chr8	114503400	114504799	30947	Adat1
chr1	167453200	167454199	271639	Adcy10
chr5	34943000	34944399	11518	Add1
chr5	34955800	34956799	11518	Add1
chr19	53272600	53273999	27360	Add3
chr19	53317400	53318399	27360	Add3
chr1	25165200	25166399	210933	Adgrb3
chr1	25171000	25171999	210933	Adgrb3
chr1	25172400	25173599	210933	Adgrb3
chr1	25287600	25288799	210933	Adgrb3
chr1	25306200	25307399	210933	Adgrb3
chr1	25325600	25326999	210933	Adgrb3
chr1	25333600	25334599	210933	Adgrb3
chr1	25349800	25351399	210933	Adgrb3
chr1	25354400	25355399	210933	Adgrb3
chr1	25399000	25400599	210933	Adgrb3
chr1	25438600	25439199	210933	Adgrb3
chr1	25441800	25442999	210933	Adgrb3
chr1	25590200	25590799	210933	Adgrb3
chr1	25595400	25596399	210933	Adgrb3
chr1	25597200	25597599	210933	Adgrb3
chr1	25609600	25610799	210933	Adgrb3
chr1	25773400	25774199	210933	Adgrb3
chr10	14165200	14166799	215798	Adgrg6
chr10	14248000	14248799	215798	Adgrg6
chr10	14256400	14257199	215798	Adgrg6
chr5	81566800	81567399	319387	Adgrl3
chr5	81600200	81600999	319387	Adgrl3
chr5	81995200	81996399	319387	Adgrl3
chr3	151101200	151102599	170757	Adgrl4
chr3	138040600	138041799	639769	Adh6-ps1
chr1	9567200	9568999	76187	Adhfe1
chr6	119308600	119309999	68465	Adipor2
chr6	119355400	119356799	68465	Adipor2
chr6	119361800	119362799	68465	Adipor2
chr2	168010400	168011999	11538	Adnp
chr2	168014600	168016199	11538	Adnp
				Adnp
chr9	59147600	59148999	72141	Adpgk
chr1	179698000	179698999	11566	Adss
chr1	38542400	38543599	16764	Aff3
chr11	53207000	53208399	93736	Aff4
chr11	20619400	20620399	216549	Aftph
chr4	126034800	126035999	214150	Ago3
chr4	126058200	126058999	214150	Ago3
chr2	75768200	75770199	228061	Agps
chr10	20692400	20693399	52906	Ahi1
chr10	20696800	20698199	52906	Ahi1
chr3	152342800	152343399	99542	AI115009
chr5	23209400	23210399	433855	AI506816
chr1	175653200	175654599	226691	AI607873
chr1	175362800	175363799	383619	Aim2
chr19	29105200	29106399	56248	Ak3
chr2	28638400	28639799	68870	Ak8
chr6	126812200	126813599	11642	Akap3
chr6	126815200	126816199	11642	Akap3
chr10	24898000	24899199	432442	Akap7
chr5	4022800	4023999	100986	Akap9
chr3	108552000	108552399	329738	Aknad1
chr1	178976400	178977599	23797	Akt3
chr4	62166600	62167999	17025	Alad
chr4	62168400	62170199	17025	Alad
chr4	62170600	62171199	17025	Alad
chr4	62171600	62173999	17025	Alad
chr9	71106800	71108399	19378	Aldh1a2
chr9	71127400	71127799	19378	Aldh1a2
chr10	21114600	21115999	237320	Aldh8a1
chr6	116388800	116389799	11689	Alox5
chr3	127383000	127384199	71481	Alpk1
chr1	59237400	59238799	74018	Als2
chr6	149112800	149113999	232566	Amn1
chr6	149133000	149134599	232566	Amn1
chr5	141201400	141202599	231842	Amz1
chr10	69164200	69165399	11735	Ank3
chr10	69271600	69273599	11735	Ank3
chr1	72734200	72735199	319695	Ankar
chr5	90739200	90739799	81702	Ankrd17
chr6	118480200	118481999	232339	Ankrd26
chr14	32602600	32603199	105522	Ankrd28
chr14	32616600	32617999	105522	Ankrd28
chr11	5479800	5481599	76389	Ankrd36
chr11	5539600	5540599	76389	Ankrd36
chr1	54737000	54737999	329154	Ankrd44
chr1	54779800	54781199	329154	Ankrd44
chr1	54891800	54893399	329154	Ankrd44
chr6	125645200	125645799	243634	Ano2
chr6	125690000	125690599	243634	Ano2
chr6	125700200	125701799	243634	Ano2
chr6	125705400	125706799	243634	Ano2
chr6	125744400	125745399	243634	Ano2
chr6	125802000	125804399	243634	Ano2
chr6	125805600	125806999	243634	Ano2
chr6	125862400	125863399	243634	Ano2
chr6	125890200	125891399	243634	Ano2
chr6	125896200	125898399	243634	Ano2
chr6	125901200	125902399	243634	Ano2
chr4	46478800	46479599	67628	Anp32b
chr4	46480000	46480599	67628	Anp32b
chr4	46482200	46483999	67628	Anp32b
chr5	98315400	98316599	71914	Antxr2
chr5	98402800	98404199	71914	Antxr2
chr9	21115800	21116799	11768	Ap1m2
chr2	22669200	22670399	54519	Apbb1ip
chr5	66941000	66942199	11787	Apbb2
chr9	30989200	30990199	11804	Aplp2
chr15	77272000	77272799	278679	Apol7b
chr6	134933400	134934599	381823	Apold1
chrX	109484200	109484999	68117	Apool
chr11	85020200	85020799	66884	Appbp2
chr5	62996800	62998399	212285	Arap2
chr1	10173800	10174799	211673	Arfgef1
chr1	10197000	10198799	211673	Arfgef1
chr9	51628200	51629199	244867	Arhgap20
chr9	51654000	51655599	244867	Arhgap20
chr9	51654000	51655599	408028	Arhgap20os
chr2	20819600	20820799	71435	Arhgap21
chr2	158355400	158356199	545481	Arhgap40
chr9	8996200	8997799	71544	Arhgap42
chr3	87430000	87431199	213498	Arhgef11
chr3	87514800	87515799	213498	Arhgef11
chr3	132861200	132862399	77669	Arhgef38
chr9	108525400	108526799	23807	Arih2
chr5	77438400	77439199	384185	Arl9
chr9	99423200	99423999	74125	Armc8
chr9	99435200	99436599	74125	Armc8
chr1	88161400	88162399	78795	Armc9
chr3	95294600	95295799	11863	Arnt
				Arnt
chr11	109402800	109403799	74008	Arsg
chr3	126082000	126082999	271970	Arsj
chr3	126123800	126124999	271970	Arsj
chr6	136801200	136802599	109978	Art4
chr15	64007800	64008599	13196	Asap1
chr11	30899400	30900599	65257	Asb3
chr10	59516000	59517399	69090	Ascc1
chr11	4578000	4578799	75452	Ascc2
chr10	50498400	50500399	77987	Ascc3
chr3	88796000	88796999	192195	Ash1l
chr3	88873000	88874199	192195	Ash1l
chr11	81074000	81074999	11418	Asic2
chr11	81120200	81121199	11418	Asic2
chr11	81516400	81517199	11418	Asic2
chr1	160307600	160308599	11899	Astn1
chr4	65557000	65557999	56079	Astn2
chr6	146512600	146513599	71177	Asun
chr19	32770000	32771199	67979	Atad1
chr15	57939600	57940599	70472	Atad2
chr11	79925600	79926599	237877	Atad5
chr2	73663000	73663999	11909	Atf2
chr15	102394600	102395599	223922	Atf7
chr6	136549800	136551199	54343	Atf7ip
chr2	91529800	91530999	51897	Atg13
chr19	7574400	7575599	109168	Atl3
chr9	53306200	53307799	11920	Atm
chr5	72601800	72603799	231287	Atp10d
chr6	113728400	113730199	11941	Atp2b2
chr6	113754400	113755999	11941	Atp2b2
chr6	113946800	113947999	11941	Atp2b2
chr6	113964800	113965799	11941	Atp2b2
chr6	113971800	113972999	11941	Atp2b2
chr6	113978400	113979199	11941	Atp2b2
chr2	9981000	9982399	11949	Atp5c1
chr1	5091000	5092599	108664	Atp6v1h
chr1	5099000	5099799	108664	Atp6v1h
chr1	5109400	5110399	108664	Atp6v1h
chr1	5129800	5131199	108664	Atp6v1h
chr1	5142600	5144799	108664	Atp6v1h
chr1	5145400	5146599	108664	Atp6v1h
chr1	5150800	5153399	108664	Atp6v1h
chr9	95785800	95786599	245000	Atr
chr9	95789200	95791399	245000	Atr
chr9	95800400	95802199	245000	Atr
chr19	57798000	57798599	226255	Atrnl1
chr19	58014800	58016199	226255	Atrnl1
chr5	122215000	122216199	20239	Atxn2
chr5	122231800	122232599	20239	Atxn2
chr9	113456800	113457599	102688	AU023762
chr9	113463800	113465199	102688	AU023762
chr5	131939000	131939999	319974	Auts2
chr5	132147000	132148199	319974	Auts2
chr6	95278000	95278999	414067	AY512915
chr9	69654400	69655399	319970	B230323A14Rik
chr2	67946200	67946999	26877	B3galt1
chr9	26557600	26558599	76898	B3gat1
chr11	119822200	119823599	108100	Baiap2
chr5	145082200	145082799	66898	Baiap2l1
chr3	135814000	135815199	242248	Bank1
chr3	135953200	135954999	242248	Bank1
chr3	135955400	135956399	242248	Bank1
chr2	28769400	28769799	54422	Barhl1
chr5	135688800	135689799	22385	Baz1b
chr2	59757600	59757999	407823	Baz2b
chr2	59893000	59894799	407823	Baz2b
chr2	59905600	59906399	407823	Baz2b
chr9	22401400	22402799	319845	Bbs9
chr9	22453200	22453999	319845	Bbs9
chr1	152208800	152209999	226499	BC003331
chr6	136783600	136783999	320135	BC049715
chr11	46401400	46402199	407814	BC053393
chr8	114251800	114253199	12927	Bcar1
chr3	122160800	122161399	29815	Bcar3
chr2	170178000	170179199	76960	Bcas1
chr6	144945600	144946999	12035	Bcat1
chr9	84006600	84007399	12040	Bckdhb
chr11	24034000	24034799	14025	Bcl11a
chr6	120837000	120838799	94044	Bcl2l13
chr6	120841800	120842799	94044	Bcl2l13
chr10	20050600	20052799	72567	Bclaf1
chr9	50348600	50349799	170752	Bco2
chr10	43233000	43234799	331623	Bend3
chr1	33910600	33911399	320705	Bend6
chr2	4672400	4673599	209645	Bend7
chr2	4711000	4711999	209645	Bend7
chr2	4716000	4717999	209645	Bend7
chr6	149445000	149446399	12121	Bicd1
chr6	149454000	149454399	12121	Bicd1
chr6	149455800	149456599	12121	Bicd1
chr6	149467400	149468199	12121	Bicd1
chr17	74987800	74989599	12211	Birc6
chr17	75015800	75016799	12211	Birc6
chr17	75023800	75024799	12211	Birc6
chr11	76780000	76780999	104184	Blmh
chr9	75740400	75741999	12160	Bmp5
				Bmp5
chr9	23116800	23118199	73230	Bmper
chr3	141638200	141638999	12167	Bmpr1b
chr3	141808800	141809799	12167	Bmpr1b
chr1	59932600	59933599	12168	Bmpr2
chr6	118362800	118363799	213895	Bms1
chr9	69845600	69845999	12175	Bnip2
chr9	69849600	69850999	12175	Bnip2
chr6	134650200	134651599	67774	Borcs5
chr11	106914400	106914799	207165	Bptf
chr11	106926200	106926999	207165	Bptf
chr11	106947400	106948399	207165	Bptf
chr5	151368000	151369199	12190	Brca2
chr17	34255800	34256799	14312	Brd2
				Brd2
chr5	32370800	32371999	107976	Bre
chr4	68568600	68569399	56710	Brinp1
chr1	148430400	148431199	215378	Brinp3
chr11	85988800	85990199	237911	Brip1
chr4	62156000	62156999	192120	Bspry
chr5	44217200	44218199	12182	Bst1
chr19	37059000	37059799	107182	Btaf1
chr19	37067000	37068199	107182	Btaf1
chr19	37079400	37079999	107182	Btaf1
chr17	30617200	30618799	224671	Btbd9
chr17	30656600	30657799	224671	Btbd9
chr17	30660400	30661599	224671	Btbd9
chr17	30684400	30685599	224671	Btbd9
chr17	30686400	30687999	224671	Btbd9
chr5	43972400	43973199	109323	C1qtnf7
chr6	142984400	142985399	74741	C2cd5
chr6	142996000	142997399	74741	C2cd5
chr6	143025000	143026399	74741	C2cd5
chr1	132532600	132533399	12269	C4bp
chr2	24603800	24605199	12287	Cacna1b
chr6	118616400	118616999	12288	Cacna1c
chr6	118667600	118669799	12288	Cacna1c
chr6	118688400	118689199	12288	Cacna1c
chr6	118691600	118693199	12288	Cacna1c
chr6	118711600	118713199	12288	Cacna1c
chr6	118785800	118786599	12288	Cacna1c
chr6	118951600	118952599	12288	Cacna1c
chr6	118953800	118954399	12288	Cacna1c
chr6	119037600	119038599	12288	Cacna1c
chr6	119103600	119104599	12288	Cacna1c
chr6	119108000	119108799	12288	Cacna1c
chr6	119115200	119116799	12288	Cacna1c
chr1	156308800	156309999	12290	Cacna1e
chr9	107400200	107400999	56808	Cacna2d2
chr14	29872800	29874799	12294	Cacna2d3
chr6	119209400	119210799	319734	Cacna2d4
chr6	119241800	119242799	319734	Cacna2d4
chr6	119247000	119248799	319734	Cacna2d4
chr2	14832800	14833199	12296	Cacnb2
chr2	52529400	52529999	12298	Cacnb4
chr11	107569400	107570199	12299	Cacng1
chr11	107753200	107754599	140723	Cacng5
chr11	107756600	107757399	140723	Cacng5
chr9	47420800	47421999	54725	Cadm1
chr2	84219000	84220199	54598	Calcrl
chr19	47207000	47208199	72691	Calhm2
chr5	130849000	130850799	140904	Caln1
chr5	130977400	130978599	140904	Caln1
chr2	5387200	5387999	227541	Camk1d
chr2	5398800	5399399	227541	Camk1d
chr2	5445800	5446999	227541	Camk1d
chr2	25797000	25798199	227634	Camsap1
chr11	50113400	50114599	12330	Canx
chr17	73726400	73727599	381122	Capn13
chr6	148812000	148813999	232560	Caprin2
chr5	141349600	141350799	108723	Card11
chr5	141363400	141365199	108723	Card11
chr5	141375200	141376799	108723	Card11
chr5	141398800	141401199	108723	Card11
chr5	141401800	141402799	108723	Card11
chr5	141408800	141410199	108723	Card11
chr5	141429600	141430799	108723	Card11
chr5	141437200	141438199	108723	Card11
chr5	141443800	141445599	108723	Card11
chr5	141447800	141448599	108723	Card11
chr5	141464600	141465199	108723	Card11
chr5	141470400	141471199	108723	Card11
chr11	119204400	119205599	170720	Card14
chr1	60166000	60166999	241066	Carf
chr6	145141600	145142799	320662	Casc1
chr2	172229800	172230199	320664	Cass4
chr12	102648800	102649599	271036	Catsperb
chr2	154300000	154300799	12396	Cbfa2t2
chr11	96662200	96662799	12412	Cbx1
chr10	62221400	62222999	67500	Ccar1
chr10	62238800	62239799	67500	Ccar1
chr10	62243200	62243799	67500	Ccar1
chr2	76936600	76938399	545428	Ccdc141
chr5	20812400	20813599	75172	Ccdc146
chr2	58859200	58860399	227933	Ccdc148
chr2	58862400	58862999	227933	Ccdc148
chr2	58883800	58884799	227933	Ccdc148
chr5	52836800	52837399	100503884	Ccdc149
chr9	37101000	37102199	245902	Ccdc15
chr1	54409200	54410199	78016	Ccdc150
chr2	69606200	69606999	75051	Ccdc173
chr6	91844800	91845999	232236	Ccdc174
chr11	120738400	120739199	71276	Ccdc57
chr11	120740800	120741999	71276	Ccdc57
chr5	116172000	116172999	75665	Ccdc64
chr9	15407400	15407999	234964	Ccdc67
chr8	131537400	131538799	74703	Ccdc7a
chr8	131561800	131562799	74703	Ccdc7a
chr8	131593000	131593799	75453	Ccdc7b
chr11	28434200	28435199	216613	Ccdc85a
chr6	147431000	147432199	67015	Ccdc91
chr11	74445200	74446599	432582	Ccdc92b
chr6	127080400	127081399	12444	Ccnd2
chr6	127095600	127096199	12444	Ccnd2
chr1	64759200	64760199	227210	Ccnyl1
chr9	124021200	124021999	12772	Ccr2
chr9	123937600	123939399	12771	Ccr3
chr3	88112200	88113399	12462	Cct3
chr3	88114400	88115799	12462	Cct3
chr11	82538800	82539399	12467	Cct6b
chr9	78477000	78478599	235505	Cd109
chr1	173488200	173491599	18106	Cd244
chr1	173492200	173493399	18106	Cd244
chr1	173493800	173497199	18106	Cd244
chr1	173497800	173500199	18106	Cd244
chr1	173503600	173504399	18106	Cd244
chr1	173506200	173508199	18106	Cd244
chr1	173508600	173511799	18106	Cd244
chr5	17338200	17339399	12491	Cd36
chr1	173633400	173633999	12506	Cd48
chr3	106566600	106568199	12508	Cd53
chr6	129219000	129219799	12515	Cd69
chr1	173814600	173815399	12523	Cd84
chr9	109789000	109790199	12530	Cdc25a
chr9	109791400	109792599	12530	Cdc25a
chr11	104364400	104365399	217232	Cdc27
chr8	105247400	105247799	12552	Cdh11
chr10	60142200	60143599	22295	Cdh23
chr2	178171400	178172799	381409	Cdh26
chr2	178199800	178201399	381409	Cdh26
chr8	101826600	101827199	12564	Cdh8
chr5	4861800	4862799	18647	Cdk14
chr5	5205200	5206599	18647	Cdk14
chr1	59347600	59349399	271697	Cdk15
chr10	40199200	40200599	78334	Cdk19
chr2	154190600	154191599	66971	Cdk5rap1
chr4	70039000	70039399	214444	Cdk5rap2
chr5	147072400	147072999	264064	Cdk8
chr6	134871000	134871599	12576	Cdkn1b
chr6	120628800	120630199	330409	Cecr2
chr6	120675600	120676399	330409	Cecr2
chr6	120680200	120680799	330409	Cecr2
chr6	120694200	120694999	330409	Cecr2
chr6	120698200	120699199	330409	Cecr2
				Cecr2
chr2	6490000	6490799	14007	Celf2
chr2	6588400	6589399	14007	Celf2
chr2	7254800	7256199	14007	Celf2
chr2	7302400	7303399	14007	Celf2
chr9	59442600	59443199	76183	Celf6
chr3	134923600	134924199	229841	Cenpe
chr11	62347800	62348399	73139	Cenpv
chr9	8112000	8112999	234915	Cep126
chr5	77020200	77021799	381644	Cep135
chr5	77055200	77056399	381644	Cep135
chr9	87115600	87115999	382090	Cep162
chr9	15138600	15139999	319675	Cep295
chr9	15142600	15143799	319675	Cep295
chr9	13616400	13617199	74360	Cep57
chr9	99178000	99179199	68121	Cep70
chr8	114313600	114314599	23837	Cfdp1
chr8	114337600	114338799	23837	Cfdp1
chr8	114357600	114358799	23837	Cfdp1
chr1	142044000	142045399	12628	Cfh
chr3	97382400	97383999	68058	Chd1l
chr6	125073600	125075199	107932	Chd4
chr2	160830800	160831799	71389	Chd6
chr2	160898000	160899199	71389	Chd6
chr5	110582600	110583599	231600	Chfr
chr19	3890800	3892599	12660	Chka
chr6	103465800	103467199	12661	Chl1
chr6	103508400	103509999	12661	Chl1
chr6	103511000	103512799	12661	Chl1
chr6	103599000	103599599	12661	Chl1
chr6	103607000	103607999	12661	Chl1
chr6	103626200	103627799	12661	Chl1
chr2	73467600	73468399	108699	Chn1
chr2	73443200	73444599	329427	Chn1os3
chr5	140997400	140998599	59031	Chst12
chr19	44161000	44161599	12675	Chuk
				Chuk
chr5	30798800	30799799	73259	Cib4
chr2	91395800	91397599	75786	Ckap5
chr3	144749200	144750399	229933	Clca2
chr3	144759400	144760199	229933	Clca2
chr3	144500800	144501799	229927	Clca3b
chr3	144511400	144511999	229927	Clca3b
chr3	144555200	144556399	622139	Clca4c-ps
chr7	7252200	7252599	12727	Clcn4
chrX	73843800	73844599	74987	Cldn34d
chr6	129333600	129334799	71183	Clec12b
chr8	113602200	113603999	353287	Clec18a
chr6	129384600	129385399	243653	Clec1a
chr6	129396200	129398199	243653	Clec1a
chr6	129348000	129348799	56760	Clec1b
chr6	129349400	129350399	56760	Clec1b
chr6	129352600	129353799	56760	Clec1b
chr6	128966800	128968199	435921	Clec2f
chr6	123072200	123073799	26888	Clec4a2
chr6	123089000	123089999	26888	Clec4a2
chr6	123092200	123093399	26888	Clec4a2
chr6	122903800	122904599	73149	Clec4a3
chr6	122962800	122963799	474145	Clec4a4
chr6	123000400	123001599	69810	Clec4b1
chr6	123015600	123016599	69810	Clec4b1
chr6	123126800	123127799	381809	Clec4b2
chr6	123138600	123139599	381809	Clec4b2
chr6	123151600	123152599	381809	Clec4b2
chr6	123153000	123153999	381809	Clec4b2
chr6	123220600	123221799	17474	Clec4d
chr6	123234000	123236399	56619	Clec4e
chr6	123182800	123184199	56620	Clec4n
chr6	123195400	123196799	56620	Clec4n
chr6	129413200	129414199	56644	Clec7a
chr6	129359000	129360799	232414	Clec9a
chr6	129370400	129371599	232414	Clec9a
chr11	45712000	45712999	216705	Clint1
chr11	45723200	45724599	216705	Clint1
chr5	124059400	124060599	269713	Clip2
chr5	124096000	124097199	269713	Clip2
chr5	76684400	76685399	12753	Clock
chr9	65149000	65150599	270166	Clpx
chr9	97664600	97665399	64085	Clstn2
chr9	97907800	97908999	64085	Clstn2
chr11	86509600	86510999	67300	Cltc
chr11	74483800	74484599	74148	Cluh
chr16	57391600	57391799	66497	Cmss1
chr17	29804800	29805599	74157	Cmtr1
chr4	19208600	19209599	30952	Cngb3
chr6	93657600	93658799	215748	Cnksr3
chr6	93681400	93682999	215748	Cnksr3
chr6	94006400	94006999	215748	Cnksr3
chr6	94035000	94035799	215748	Cnksr3
chr3	121130400	121130999	71994	Cnn3
chr19	46863400	46863999	94219	Cnnm2
chr11	49488800	49489399	104625	Cnot6
chr11	16976600	16978199	380686	Cnrip1
chr15	91922200	91922999	12805	Cntn1
chr6	102138800	102139599	18488	Cntn3
chr6	102143000	102143799	18488	Cntn3
chr6	102191800	102192599	18488	Cntn3
chr6	102325600	102326399	18488	Cntn3
chr6	102350000	102350999	18488	Cntn3
chr6	102384800	102385199	18488	Cntn3
chr6	102408800	102409799	18488	Cntn3
chr6	105647400	105647799	269784	Cntn4
chr6	105740600	105742799	269784	Cntn4
chr6	105780400	105781399	269784	Cntn4
chr6	105811400	105812199	269784	Cntn4
chr6	105818600	105819599	269784	Cntn4
chr6	105839800	105841199	269784	Cntn4
chr6	106005800	106007399	269784	Cntn4
chr6	106074400	106075799	269784	Cntn4
chr6	106126800	106127799	269784	Cntn4
chr6	106172600	106173799	269784	Cntn4
chr6	106209800	106210599	269784	Cntn4
chr6	106399400	106400599	269784	Cntn4
chr6	106474600	106476199	269784	Cntn4
chr9	9709000	9710399	244682	Cntn5
chr9	10534400	10535599	244682	Cntn5
chr9	10574800	10576399	244682	Cntn5
chr9	10594000	10595799	244682	Cntn5
chr6	104519800	104520599	53870	Cntn6
chr6	104559200	104560599	53870	Cntn6
chr6	104590400	104591199	53870	Cntn6
chr6	104676000	104676599	53870	Cntn6
chr6	104721600	104722799	53870	Cntn6
chr8	115096800	115097999	170571	Cntnap4
chr8	115104600	115105999	170571	Cntnap4
chr8	115116800	115117999	170571	Cntnap4
chr8	115118600	115120599	170571	Cntnap4
chr8	115163000	115165599	170571	Cntnap4
chr8	115166600	115168599	170571	Cntnap4
chr8	115185600	115186599	170571	Cntnap4
chr8	115200400	115201399	170571	Cntnap4
chr8	115208600	115209399	170571	Cntnap4
chr8	115242400	115242999	170571	Cntnap4
chr8	115277800	115279399	170571	Cntnap4
chr8	115300200	115301399	170571	Cntnap4
chr8	115303800	115304599	170571	Cntnap4
chr8	115322600	115323799	170571	Cntnap4
chr8	115331000	115332599	170571	Cntnap4
chr8	115337200	115337999	170571	Cntnap4
chr8	115343600	115344999	170571	Cntnap4
chr8	115357400	115358199	170571	Cntnap4
chr8	115358800	115360199	170571	Cntnap4
chr8	115373800	115374599	170571	Cntnap4
chr8	115383000	115384199	170571	Cntnap4
chr11	12172200	12173799	12808	Cobl
chr11	12259400	12260599	12808	Cobl
chr11	12284800	12285999	12808	Cobl
chr11	12344600	12345599	12808	Cobl
chr8	113371400	113372799	102339	Cog4
chr8	113388600	113390399	102339	Cog4
chr8	113393200	113394199	102339	Cog4
chr3	113863600	113864799	12814	Col11a1
chr15	55176400	55177199	12818	Col14a1
chr1	24406800	24407599	12823	Col19a1
chr1	24436600	24437599	12823	Col19a1
chr1	24472600	24473199	12823	Col19a1
chr1	24488600	24489999	12823	Col19a1
chr1	24565000	24566399	12823	Col19a1
chr1	24581800	24582799	12823	Col19a1
chr1	24591600	24592399	12823	Col19a1
chr15	71784000	71784999	69700	Col22a1
chr11	51104800	51106399	237759	Col23a1
chr11	51196200	51197399	237759	Col23a1
chr11	51255600	51256999	237759	Col23a1
chr11	51324400	51325399	237759	Col23a1
chr3	145043200	145044999	71355	Col24a1
chr3	129888800	129889599	77018	Col25a1
chr3	129906600	129907999	77018	Col25a1
chr3	130237200	130238399	77018	Col25a1
chr1	82557200	82558399	12829	Col4a4
chr9	105713800	105714599	245026	Col6a6
chr1	154295000	154295599	269132	Colgalt2
chr1	154354000	154354799	269132	Colgalt2
chr6	30753200	30754599	54160	Copg2
chr5	72784600	72785199	53419	Corin
chr5	72850200	72851399	53419	Corin
chr19	43817200	43818599	226139	Cox15
chr1	180250200	180251399	66359	Cox20
chr5	71842800	71843599	78174	Cox7b2
chr5	71867400	71867999	78174	Cox7b2
chr1	10326400	10327599	329093	Cpa6
chr1	10344800	10346199	329093	Cpa6
chr1	10362200	10363999	329093	Cpa6
chr1	10388200	10389199	329093	Cpa6
chr1	10403600	10405599	329093	Cpa6
chr1	10439400	10440799	329093	Cpa6
chr1	10450400	10453199	329093	Cpa6
chr1	10470600	10471199	329093	Cpa6
chr1	10495600	10496399	329093	Cpa6
chr1	10511800	10512799	329093	Cpa6
chr1	10581000	10581999	329093	Cpa6
chr1	10625600	10626799	329093	Cpa6
chr1	10645400	10647199	329093	Cpa6
chr1	10655600	10656999	329093	Cpa6
chr1	10658600	10659999	329093	Cpa6
chr1	10686000	10687199	329093	Cpa6
chr1	10694400	10695999	329093	Cpa6
chr1	10699800	10700599	329093	Cpa6
chr19	37199800	37200599	208922	Cpeb3
chr19	37247800	37248399	208922	Cpeb3
chr6	22017200	22017599	214642	Cped1
chr19	10610200	10611999	269061	Cpsf7
chr1	141203400	141203999	170788	Crb1
chr1	64603600	64604399	12912	Creb1
chr2	91846800	91848399	26427	Creb3l1
chr1	18105200	18106599	78081	Crisp4
chr1	18113400	18114199	78081	Crisp4
chr19	42438200	42439599	72832	Crtac1
chr11	77538000	77538599	12957	Cryba1
chr2	166764400	166765599	110750	Cse1l
chr8	16772000	16772999	94109	Csmd1
chr15	48565200	48567199	239420	Csmd3
chr2	65804000	65805199	77771	Csrnp3
chr10	62954800	62955999	216033	Ctnna3
chr10	63060200	63061599	216033	Ctnna3
chr10	63082200	63082799	216033	Ctnna3
chr10	63509800	63510799	216033	Ctnna3
chr10	63592000	63593599	216033	Ctnna3
chr10	63616800	63617599	216033	Ctnna3
chr10	63685200	63685999	216033	Ctnna3
chr10	63730400	63731599	216033	Ctnna3
chr10	63733600	63734999	216033	Ctnna3
chr10	63946000	63946999	216033	Ctnna3
chr10	64315200	64316399	216033	Ctnna3
chr2	157686400	157687399	66642	Ctnnbl1
chr2	84479400	84480399	12388	Ctnnd1
chr15	30821800	30822399	18163	Ctnnd2
chr3	81745600	81746599	229445	Ctso
chr2	13244600	13245999	65969	Cubn
chr19	43835800	43836599	66388	Cutc
chr2	77744000	77744799	80744	Cwc22
chr11	97614200	97615199	67480	Cwc25
chr5	91229400	91230399	20309	Cxcl15
chr11	70269800	70270799	66102	Cxcl16
chr5	138349400	138350999	13113	Cyp3a13
chr5	146215200	146215599	13114	Cyp3a16
chr5	146109000	146109999	622127	Cyp3a57
chr4	115279600	115280599	100040843	Cyp4a32
chr5	45585000	45585799	52401	D5Ertd615e
chr6	143199800	143200799	52285	D6Ertd474e
chr6	143215400	143217199	52285	D6Ertd474e
chr7	3218800	3219799	100303645	D7Ertd143e
chr2	35515200	35516399	69601	Dab2ip
chr5	144258200	144259599	231871	Daglb
chr2	27024600	27025799	13166	Dbh
chr15	79423600	79424799	100037410	Dbmc1
chr15	95475800	95476999	223843	Dbx2
chr1	167272800	167274199	74106	Dcaf6
chr3	55054600	55055599	13175	Dclk1
chr3	55312400	55313199	13175	Dclk1
chr19	56610400	56611399	55947	Dclre1a
chr6	119154800	119155799	319618	Dcp1b
chr10	40364600	40365599	70503	Ddo
chr1	171945000	171945799	18214	Ddr2
chr8	113503200	113504399	13680	Ddx19a
chr8	113521000	113522199	13680	Ddx19a
chr8	113544200	113545599	234733	Ddx19b
chr10	62055200	62055999	56200	Ddx21
chr15	98480600	98481599	74351	Ddx23
chr2	28710200	28711799	227674	Ddx31
chr2	28752800	28753999	227674	Ddx31
chr2	28755400	28756599	227674	Ddx31
chr6	134972000	134972999	67755	Ddx47
chr9	44441000	44441999	13209	Ddx6
chr8	64448000	64449799	234311	Ddx60
chr2	37732800	37733399	227801	Dennd1a
chr2	37746400	37747599	227801	Dennd1a
chr2	38085800	38086399	227801	Dennd1a
chr9	64759200	64760999	102442	Dennd4a
chr6	148963200	148964599	320560	Dennd5b
chr5	124363200	124364399	68184	Denr
chr6	137758200	137759599	232449	Dera
chr15	98725000	98726999	13363	Dhh
chr3	62273400	62274599	72162	Dhx36
chr3	62286200	62288199	72162	Dhx36
chr11	86595800	86596799	67487	Dhx40
chr1	88694200	88696599	208718	Dis3l2
chr9	50460600	50461999	235339	Dlat
chr17	70971200	70971599	224997	Dlgap1
chr8	14306600	14307199	244310	Dlgap2
chr2	71373600	71374799	111970	Dlx1as
chr2	71383000	71383799	13392	Dlx2
chr9	54268400	54269399	235380	Dmxl2
chr5	125277800	125278999	56087	Dnah10
chr15	28192600	28193799	110082	Dnah5
chr15	28346600	28347199	110082	Dnah5
chr1	53457400	53457799	627872	Dnah7a
chr17	30768800	30770599	13417	Dnah8
chr17	30777400	30778199	13417	Dnah8
chr17	30794800	30795599	13417	Dnah8
chr17	30796400	30797599	13417	Dnah8
chr17	30800600	30800999	13417	Dnah8
chr17	30801800	30803599	13417	Dnah8
chr17	30809800	30810999	13417	Dnah8
chr17	30834000	30835199	13417	Dnah8
chr17	30844800	30845799	13417	Dnah8
chr17	30850200	30851599	13417	Dnah8
chr17	30852200	30853999	13417	Dnah8
chr17	30857400	30860199	13417	Dnah8
chr17	30860600	30861599	13417	Dnah8
chr17	30862200	30863199	13417	Dnah8
chr17	30868200	30869799	13417	Dnah8
chr17	30870400	30871199	13417	Dnah8
chr17	30878000	30878799	13417	Dnah8
chr17	30922200	30923199	13417	Dnah8
chr17	30925000	30925999	13417	Dnah8
chr17	30929800	30930599	13417	Dnah8
chr17	30946200	30947399	13417	Dnah8
chr2	18198000	18198999	13418	Dnajc1
chr2	18199400	18200599	13418	Dnajc1
chr2	18228600	18230199	13418	Dnajc1
chr2	80162800	80164599	66861	Dnajc10
chr9	104062200	104063599	235567	Dnajc13
chr9	104077400	104078399	235567	Dnajc13
chr9	104132000	104133199	235567	Dnajc13
chr5	21283200	21284399	22791	Dnajc2
chr3	146272600	146273799	56629	Dnase2b
chr1	84400200	84401799	227325	Dner
chr1	84440400	84441799	227325	Dner
chr1	84670200	84671199	227325	Dner
chr2	32206600	32207999	13429	Dnm1
chr9	21293600	21295399	13430	Dnm2
chr1	164131400	164132599	103967	Dnm3
chr1	164335800	164336999	103967	Dnm3
chr1	164387800	164389599	103967	Dnm3
chr19	43935600	43936599	71972	Dnmbp
chr19	43937800	43939399	71972	Dnmbp
chr2	153497200	153497799	13436	Dnmt3b
				Dnmt3b
chr11	34495000	34495799	94176	Dock2
chr9	107072600	107073399	208869	Dock3
chr9	107124200	107125799	208869	Dock3
chr9	86392200	86393399	320615	Dopey1
chr2	168010400	168011999	105980075	Dpm1-adnp
chr2	168014600	168016199	105980075	Dpm1-adnp
chr1	125277800	125278799	269109	Dpp10
chr5	27372800	27373599	13483	Dpp6
chr5	27827800	27828599	13483	Dpp6
chr9	64898200	64899999	74388	Dpp8
chr9	64901200	64901999	74388	Dpp8
chr9	24383600	24384799	320752	Dpy19l2
chr9	24405200	24406399	320752	Dpy19l2
chr9	24467000	24467799	320752	Dpy19l2
chr3	118433200	118434199	99586	Dpyd
chr3	118476400	118477999	99586	Dpyd
chr3	118482000	118482999	99586	Dpyd
chr3	118529800	118531599	99586	Dpyd
chr3	118576600	118577799	99586	Dpyd
chr3	118580600	118581399	99586	Dpyd
chr3	118637400	118638599	99586	Dpyd
chr3	118704400	118706199	99586	Dpyd
chr3	119101600	119102799	99586	Dpyd
chr5	31039800	31040799	65254	Dpysl5
chr5	31077600	31078399	65254	Dpysl5
chr5	31087800	31089199	65254	Dpysl5
chr3	106368400	106369799	67171	Dram2
chr1	33967200	33968399	13518	Dst
chr1	34051800	34052799	13518	Dst
chr1	34081000	34082799	13518	Dst
chr1	34112600	34113399	13518	Dst
chr1	34194000	34195199	13518	Dst
chr1	34358200	34359199	13518	Dst
chr18	23759800	23761199	13527	Dtna
chr6	134671000	134671599	70686	Dusp16
chr6	134739800	134740999	70686	Dusp16
chr2	80457400	80458399	68082	Dusp19
chr10	57693800	57695599	664783	Dux
chr9	114610600	114611799	235661	Dync1li1
chr9	7031000	7032399	110350	Dync2h1
				Dync2h1
chr6	126849200	126850599	101320	Dyrk4
chr10	21840600	21841199	319887	E030030I06Rik
chr10	21862000	21863399	319887	E030030I06Rik
chr6	147143200	147143999	100039641	E330012B07Rik
chr11	44789600	44790799	13591	Ebf1
chr1	89051000	89052399	13599	Ecel1
chr10	17878000	17879999	100045792	Ect2l
chr10	17880600	17881999	100045792	Ect2l
chr9	57580800	57581399	353190	Edc3
chr9	25370400	25371399	67484	Eepd1
chr1	180412600	180413999	68226	Efcab2
chr11	28769600	28770799	216616	Efemp1
chr1	20966800	20967599	71877	Efhc1
chr3	89083600	89084599	13636	Efna1
chr17	63086800	63086999	13640	Efna5
				Efna5
chr15	65655600	65656199	76740	Efr3a
chr11	16656000	16656999	13649	Egfr
chr11	21968000	21969199	216565	Ehbp1
chr2	24654400	24655199	77683	Ehmt1
chr2	24656000	24657199	77683	Ehmt1
chr6	99582200	99583199	66892	Eif4e3
chr6	99613000	99614199	66892	Eif4e3
chr11	3113600	3114799	74203	Eif4enif1
chr9	21840400	21840999	15571	Elavl3
chr2	165143600	165145399	140579	Elmo2
chr5	135196000	135196799	13717	Eln
chr9	83675200	83676599	83603	Elovl4
chr3	129274000	129275199	170439	Elovl6
chr15	43328400	43329199	66736	Emc2
chr6	113474200	113475999	66087	Emc3
chr3	137011400	137012599	59308	Emcn
chr17	83856200	83857199	78798	Eml4
chr11	29829000	29830399	237711	Eml6
chr11	29871000	29872399	237711	Eml6
chr16	10284400	10284799	13731	Emp2
chr16	10285400	10285799	13731	Emp2
chr1	183933600	183934599	13800	Enah
chr5	88916800	88917799	13801	Enam
chr3	128997800	128998599	13809	Enpep
chr10	24373600	24375399	18605	Enpp1
chr15	54702600	54703199	18606	Enpp2
				Enpp2
chr19	40767600	40769399	12495	Entpd1
chr19	40804800	40805599	12495	Entpd1
chr6	97098200	97098999	101351	Eogt
chr15	81416800	81417399	328572	Ep300
chr15	81455600	81457399	328572	Ep300
				Ep300
chr5	111107800	111108999	75560	Ep400
chr5	111115800	111117199	75560	Ep400
chr5	111124800	111126399	75560	Ep400
chr10	25163800	25165999	13822	Epb41l2
chr10	25183400	25184599	13822	Epb41l2
chr1	121450600	121451199	226352	Epb41l5
chr5	84833400	84835199	13839	Epha5
chr9	101825600	101826599	270190	Ephb1
chr1	182936000	182936599	13849	Ephx1
chr1	187238000	187238999	107508	Eprs
chr5	30591000	30591999	28042	Ept1
chr1	68293400	68293799	13869	Erbb4
chr1	68942000	68942799	13869	Erbb4
chr1	69048400	69049399	13869	Erbb4
chr6	119573800	119575399	111173	Erc1
chr6	119584200	119585199	111173	Erc1
chr6	119606000	119606999	111173	Erc1
chr6	119612800	119614199	111173	Erc1
chr6	119634800	119635999	111173	Erc1
chr6	119638800	119640399	111173	Erc1
chr6	119685400	119686799	111173	Erc1
chr6	119709200	119709799	111173	Erc1
chr6	119730000	119731399	111173	Erc1
chr6	119775000	119775799	111173	Erc1
chr6	119778800	119780199	111173	Erc1
chr4	117292600	117293599	140546	Eri3
chr3	154378800	154379999	209601	Erich3
chr17	38691400	38692999	100126773	Esp34
chr17	38695600	38698599	100126773	Esp34
chr10	5362800	5364199	13982	Esr1
chr10	5418400	5419399	13982	Esr1
chr10	5498600	5499999	13982	Esr1
chr10	5546600	5547399	13982	Esr1
chr10	5648200	5649599	13982	Esr1
chr10	5713200	5714599	13982	Esr1
chr1	189972800	189973599	26381	Esrrg
chr1	189998400	189999599	26381	Esrrg
chr2	20327800	20329799	208618	Etl4
chr2	20599000	20599999	208618	Etl4
chr2	20679400	20680599	208618	Etl4
chr6	143152400	143153799	75320	Etnk1
chr6	134016200	134016999	14011	Etv6
chr5	108197400	108198399	14020	Evi5
chr5	108199400	108200599	14020	Evi5
chr5	108232200	108232799	14020	Evi5
chr5	108240600	108242399	14020	Evi5
chr5	108263000	108264399	14020	Evi5
chr11	4978600	4980599	14030	Ewsr1
chr5	76963400	76964199	69940	Exoc1
chr6	84971000	84971799	75914	Exoc6b
chr1	14260400	14261999	14048	Eya1
chr1	14265200	14265799	14048	Eya1
chr2	165421000	165421999	14049	Eya2
chr10	22926200	22927199	14051	Eya4
chr10	22970200	22970999	14051	Eya4
chr11	95230600	95231799	215512	Fam117a
chr1	60027200	60027799	72750	Fam117b
chr15	84885400	84886399	73225	Fam118a
chr1	6362400	6363399	620393	Fam150a
chr19	57440400	57441599	226252	Fam160b1
chr2	26980800	26981799	109349	Fam163b
chr2	83715400	83716599	241520	Fam171b
chr19	45030000	45031199	226151	Fam178a
chr19	45044000	45044799	226151	Fam178a
chr5	34787600	34789199	231128	Fam193a
chr3	79724600	79725399	68659	Fam198b
chr6	96098200	96099399	320265	Fam19a1
chr6	96143200	96143999	320265	Fam19a1
chr6	96174800	96176399	320265	Fam19a1
chr6	96456200	96457399	320265	Fam19a1
chr6	96459800	96460799	320265	Fam19a1
chr6	96529000	96530199	320265	Fam19a1
chr6	96585600	96586799	320265	Fam19a1
chr6	96836600	96838399	320701	Fam19a4
chr6	96839000	96841399	320701	Fam19a4
chr6	96852000	96853999	320701	Fam19a4
chr6	96863800	96864999	320701	Fam19a4
chr6	96884200	96885999	320701	Fam19a4
chr6	116165200	116166399	28006	Fam21
chr6	116175800	116177399	28006	Fam21
chr6	116185200	116185799	28006	Fam21
chr9	74868000	74869199	235493	Fam214a
chr5	93018800	93019999	384198	Fam47e
chr9	70498800	70499599	235461	Fam63b
chr5	108389000	108390199	67266	Fam69a
chr5	108391600	108392599	67266	Fam69a
chr6	113487200	113489399	211651	Fancd2
chr6	113498200	113500199	211651	Fancd2
chr6	113508200	113509599	211651	Fancd2
chr6	113548000	113549199	70979	Fancd2os
chr6	148126200	148127399	330450	Far2
chr1	95426400	95427399	227377	Farp2
chr1	95494600	95495399	227377	Farp2
chr1	163711600	163711999	14103	Fasl
chr15	85082600	85083399	14114	Fbln1
chr6	91178200	91180199	14115	Fbln2
chr11	97951800	97953799	72194	Fbxl20
chr11	97959800	97960999	72194	Fbxl20
chr9	66358800	66359399	74165	Fbxl22
chr5	44151600	44152199	242960	Fbxl5
chr15	26491800	26492799	448987	Fbxl7
chr17	88407600	88409599	225055	Fbxo11
chr9	77932400	77933199	71538	Fbxo9
chr11	32555200	32556399	103583	Fbxw11
chr9	109595400	109596399	546161	Fbxw18
chr19	45724000	45724799	30838	Fbxw4
chr3	84649800	84650599	50754	Fbxw7
chr1	173163000	173164199	14127	Fcer1g
chr2	27932800	27933799	14134	Fcnb
chr1	36470800	36471799	100534273	Fer1l5
chr6	91953400	91954799	232237	Fgd5
chr16	57391600	57391799	78749	Filip1l
chr6	128387400	128388599	14228	Fkbp4
chr4	53756200	53757599	246179	Fktn
chr4	53767200	53768399	246179	Fktn
chr9	32347600	32348599	14247	Fli1
chr5	148406800	148407799	14254	Flt1
chr2	52766400	52767599	71409	Fmnl2
chr2	52930000	52931799	71409	Fmnl2
chr1	164893600	164894599	14262	Fmo3
chr3	97440600	97442399	14263	Fmo5
chr19	16946400	16947999	14240	Foxb2
chr11	121157400	121158399	68837	Foxk2
chr6	98875000	98875999	108655	Foxp1
chr6	98887000	98887999	108655	Foxp1
chr6	98893200	98894399	108655	Foxp1
chr6	98938200	98939599	108655	Foxp1
chr6	99264800	99266199	108655	Foxp1
chr6	99297600	99298599	108655	Foxp1
chr19	38266600	38267799	70567	Fra10ac1
chr10	34243800	34245199	14302	Frk
chr10	34303200	34304599	14302	Frk
chr10	34321200	34322599	14302	Frk
chr10	34329400	34330799	14302	Frk
chr4	73688200	73689999	242506	Frmd3
chr2	4109200	4110399	209630	Frmd4a
chr2	4138400	4139599	209630	Frmd4a
chr2	4187600	4188999	209630	Frmd4a
chr6	97249800	97250799	232288	Frmd4b
chr6	97254400	97256399	232288	Frmd4b
chr6	97355000	97355999	232288	Frmd4b
chr6	97360600	97361399	232288	Frmd4b
chr6	97411600	97412199	232288	Frmd4b
chr6	97455400	97456199	232288	Frmd4b
chr4	56990200	56990599	230235	Frrs1l
chr5	151169600	151170599	320365	Fry
chr5	73494400	73495199	72313	Fryl
chr4	53649200	53649999	319636	Fsd1l
chr11	52970000	52971399	320027	Fstl4
chr3	76000200	76001399	213262	Fstl5
chr3	76133400	76134399	213262	Fstl5
chr3	76223600	76224599	213262	Fstl5
chr2	31436600	31437599	320267	Fubp3
chr8	113407800	113408599	234730	Fuk
chr8	113409200	113409999	234730	Fuk
chr9	123699200	123700599	17281	Fyco1
chr10	39177800	39178799	14360	Fyn
chr14	65819600	65820399	14365	Fzd3
chr14	65839600	65840599	14365	Fzd3
				Fzd3
chr10	80833400	80834199	56371	Fzr1
chr4	46765000	46765999	242425	Gabbr2
chr4	46916000	46917199	242425	Gabbr2
chr5	72177000	72177799	14400	Gabrb1
chr5	72189000	72189999	14400	Gabrb1
chr5	72237600	72238999	14400	Gabrb1
chr5	72307800	72309399	14400	Gabrb1
chr5	72319200	72320199	14400	Gabrb1
chr5	72335000	72335999	14400	Gabrb1
chr5	72355200	72356599	14400	Gabrb1
chr5	72362600	72363599	14400	Gabrb1
chr5	72367400	72368599	14400	Gabrb1
chr5	72400400	72402199	14400	Gabrb1
chr5	72413800	72414999	14400	Gabrb1
chr5	72468200	72468799	14400	Gabrb1
chr5	72476600	72478399	14400	Gabrb1
chr11	42296800	42298799	14401	Gabrb2
chr11	42300000	42300599	14401	Gabrb2
chr5	71164600	71165999	14405	Gabrg1
chr5	71184000	71184999	14405	Gabrg1
chr5	109014000	109014799	231580	Gak
chr5	109046000	109046999	231580	Gak
chr2	125738200	125739599	69976	Galk2
chr2	54434200	54435799	271786	Galnt13
chr2	54463400	54464799	271786	Galnt13
chr2	54542600	54543399	271786	Galnt13
chr2	54628000	54628799	271786	Galnt13
chr2	54766600	54767799	271786	Galnt13
chr2	54834600	54835999	271786	Galnt13
chr2	54857600	54858399	271786	Galnt13
chr2	54911400	54912399	271786	Galnt13
chr8	61276200	61277399	270049	Galntl6
chr2	34554800	34555999	66691	Gapvd1
chr2	34568600	34569799	66691	Gapvd1
chr2	34575200	34576799	66691	Gapvd1
chr2	34582600	34583799	66691	Gapvd1
chr2	32854200	32855599	99326	Garnl3
chr19	46265800	46267199	107338	Gbf1
chr19	46295600	46296399	107338	Gbf1
chr19	46351800	46352999	107338	Gbf1
chr5	105762000	105762999	634650	Gbp11
chr3	142266600	142267999	14468	Gbp2b
chr3	142270600	142271399	14468	Gbp2b
chr3	142275200	142276199	14468	Gbp2b
chr3	142276600	142278199	14468	Gbp2b
chr3	142278600	142280199	14468	Gbp2b
chr5	105445600	105447199	76074	Gbp8
chr5	31606400	31607399	231103	Gckr
chr5	116036000	116036999	231659	Gcn1l1
chr19	21544600	21545599	14544	Gda
chr19	58324600	58325799	14585	Gfra1
chr11	84675600	84676599	217039	Ggnbp2
chr2	35271600	35272799	14594	Ggta1
chr2	35299000	35300599	14594	Ggta1
chr19	11829000	11829999	14603	Gif
chr9	26657400	26658199	70893	Glb1l3
chr8	113686200	113686599	20340	Glg1
chr8	113687400	113687999	20340	Glg1
chr8	113691400	113692799	20340	Glg1
chr8	113696600	113697599	20340	Glg1
chr8	113704200	113704999	20340	Glg1
chr8	113709800	113711399	20340	Glg1
chr8	113719800	113720599	20340	Glg1
chr8	113732400	113733199	20340	Glg1
chr19	28350800	28352199	226075	Glis3
chr17	30733800	30734999	109801	Glo1
chr11	67543200	67543999	93896	Glp2r
chr8	58474000	58474999	110304	Glra3
chr1	52222400	52223799	14660	Gls
chr2	25650400	25651599	71103	Glt6d1
chr6	128435000	128436199	791299	Gm10069
chr6	128452800	128453599	791299	Gm10069
chr5	14978000	14978199	100503549	Gm10354
chr5	14978600	14980999	100503549	Gm10354
chr6	126265400	126265999	100038574	Gm10415
chr2	174000800	174001799	100038374	Gm10714
chr15	79010000	79011599	100041655	Gm10863
chr9	26709800	26710599	382064	Gm1110
chr6	97111400	97112399	382364	Gm1153
chr6	97119800	97122199	382364	Gm1153
chr11	8966800	8967399	626870	Gm11992
chr4	146609000	146610199	195531	Gm13152
chr4	146709000	146712799	195531	Gm13152
chr4	146717200	146717999	195531	Gm13152
chr4	146775600	146775999	195531	Gm13152
chr4	146778000	146779599	195531	Gm13152
chr4	146782000	146782799	195531	Gm13152
chr4	146790600	146790799	195531	Gm13152
chr4	146791200	146791599	195531	Gm13152
chr4	146793400	146799399	195531	Gm13152
chr4	146799800	146800399	195531	Gm13152
chr4	146801600	146808399	195531	Gm13152
chr4	146811000	146811999	195531	Gm13152
chr4	146825600	146827399	195531	Gm13152
chr4	146828000	146829199	195531	Gm13152
chr4	146829600	146830799	195531	Gm13152
chr4	146832400	146833399	195531	Gm13152
chr4	146851800	146852799	195531	Gm13152
chr4	146854600	146854999	195531	Gm13152
chr4	146856600	146857999	195531	Gm13152
chr4	146858400	146859799	195531	Gm13152
chr4	146870600	146873599	195531	Gm13152
chr4	146881000	146885599	195531	Gm13152
chr4	146936200	146937599	433804	Gm13154
chr4	146938600	146940399	433804	Gm13154
chr4	146943600	146944799	433804	Gm13154
chr4	146947800	146948799	433804	Gm13154
chr4	146949400	146950599	433804	Gm13154
chr4	146951200	146953199	433804	Gm13154
chr4	146954400	146956999	433804	Gm13154
chr4	147167800	147169599	100041677	Gm13157
chr4	147178000	147179199	100041677	Gm13157
chr4	147182800	147183999	100041677	Gm13157
chr4	145269400	145270399	100041379	Gm13242
chr4	145661200	145661799	100041433	Gm13247
chr4	145663400	145663999	100041433	Gm13247
chr4	145664400	145664999	100041433	Gm13247
chr4	145666400	145668999	100041433	Gm13247
chr4	145669400	145670199	100041433	Gm13247
chr4	145670600	145671999	100041433	Gm13247
chr4	145679200	145680199	100041433	Gm13247
chr4	145740000	145743999	433791	Gm13251
chr2	50231000	50232599	100502624	Gm13483
chr2	50264000	50265199	100502624	Gm13483
chr2	58130600	58131999	100502932	Gm13544
chr8	19936400	19936999	100040599	Gm15319
chr8	19938600	19939999	100040599	Gm15319
chr5	121726000	121726999	269700	Gm15800
chr5	42499000	42499999	433882	Gm16223
chr15	40356600	40357799	432945	Gm16294
chr5	15030200	15030399	66773	Gm17019
chr6	105437600	105438199	100503536	Gm19757
chr17	95213200	95214599	100038746	Gm1976
chr17	95225600	95226599	100038746	Gm1976
chr15	69819800	69820799	100503580	Gm19782
chr10	16706800	16707999	100504235	Gm20125
chr10	16748800	16749799	100504235	Gm20125
chr1	25333600	25334599	100504323	Gm20172
chr3	158787200	158788599	624759	Gm20752
chr3	158812800	158813999	624759	Gm20752
chr3	158820200	158821399	624759	Gm20752
chr3	158859800	158860599	624759	Gm20752
chr3	158927600	158928599	624759	Gm20752
chr3	73029800	73030999	626082	Gm20754
chr3	73172000	73173599	626082	Gm20754
chr8	19936400	19936999	100861668	Gm21119
chr8	19938600	19939999	100861668	Gm21119
chr5	14936200	14937199	100861755	Gm21190
chr5	14938400	14938999	100861755	Gm21190
chr5	14940400	14941399	100861755	Gm21190
chr5	14945000	14945599	100861755	Gm21190
chr5	14947200	14948599	100861755	Gm21190
chr5	14949600	14951599	100861755	Gm21190
chr5	14952000	14952999	100861755	Gm21190
chr5	14953800	14956599	100861755	Gm21190
chr5	14957600	14958199	100861755	Gm21190
chr5	14960400	14964199	100861755	Gm21190
chr5	14970800	14971999	100861755	Gm21190
chr5	14972600	14974399	100861755	Gm21190
chr5	14978000	14978199	100861755	Gm21190
chr5	14978600	14980999	100861755	Gm21190
chr5	14983000	14983399	100861755	Gm21190
chr5	14987000	14987399	100861755	Gm21190
chr5	14988400	14989999	100861755	Gm21190
chr5	14994400	14994999	100861755	Gm21190
chr5	14996200	14997199	100861755	Gm21190
chr5	14997600	14997999	100861755	Gm21190
chr5	15004200	15004999	100861755	Gm21190
chr5	15005800	15007599	100861755	Gm21190
chr5	15019000	15021399	100861755	Gm21190
chr5	15021800	15022399	100861755	Gm21190
chr5	15022800	15023999	100861755	Gm21190
chr5	15025600	15026399	100861755	Gm21190
chr5	15030200	15030399	100861755	Gm21190
chr5	15035600	15036799	100861755	Gm21190
chr5	15037200	15037599	100861755	Gm21190
chr5	15038800	15039199	100861755	Gm21190
chr5	15040000	15040399	100861755	Gm21190
chr5	15043600	15044199	100861755	Gm21190
chr5	15052200	15054999	100861755	Gm21190
chr5	15060800	15061799	100861755	Gm21190
chr5	15112600	15113399	100861755	Gm21190
chr5	15114000	15114799	100861755	Gm21190
chr5	15115400	15116599	100861755	Gm21190
chr5	15117600	15118599	100861755	Gm21190
chr5	15119000	15119999	100861755	Gm21190
chr5	15121800	15122399	100861755	Gm21190
chr5	15123800	15124399	100861755	Gm21190
chr5	15128400	15128799	100861755	Gm21190
chr5	15132400	15133399	100861755	Gm21190
chr5	15135200	15136399	100861755	Gm21190
chr5	15136800	15138799	100861755	Gm21190
chr5	15139600	15141399	100861755	Gm21190
chr5	15143000	15143799	100861755	Gm21190
chr5	15144400	15144799	100861755	Gm21190
chr5	15146600	15147399	100861755	Gm21190
chr5	15148000	15148399	100861755	Gm21190
chr5	15149000	15151199	100861755	Gm21190
chr5	15157000	15158199	100861755	Gm21190
chr5	26355200	26356199	100862359	Gm21671
chr5	26421000	26423799	100862359	Gm21671
chr3	67779600	67780399	100505386	Gm21949
chr3	67868600	67869399	100505386	Gm21949
chr3	68088200	68088799	100505386	Gm21949
chr3	68251800	68252999	100505386	Gm21949
chr8	51484800	51485599	100039954	Gm2516
chr8	115082800	115084799	102640845	Gm26994
chr6	138393800	138394999	102632192	Gm30332
chr9	8654800	8656199	102634431	Gm32014
chr5	147319200	147320399	100041578	Gm3415
chr6	132130200	132132399	114600	Gm4736
chr6	132171200	132172799	114600	Gm4736
chr6	132279800	132280999	114600	Gm4736
chr6	132293400	132294399	114600	Gm4736
chr1	141668400	141669199	214403	Gm4788
chr1	31323800	31325399	226957	Gm4850
chr5	68335600	68337199	330097	Gm5108
chr5	68339000	68340399	330097	Gm5108
chr3	97770400	97771399	433632	Gm5544
chr14	52214600	52216599	434459	Gm5622
chr6	133714000	133715999	545886	Gm5886
chr3	111717800	111718799	625585	Gm6602
chr6	141920600	141921999	625716	Gm6614
chr6	141924000	141924999	625716	Gm6614
chr6	141941200	141943199	625716	Gm6614
chr5	76921200	76922799	639545	Gm7271
chr6	98214200	98215399	330390	Gm765
chr6	98234400	98235399	330390	Gm765
chr6	98264200	98264999	330390	Gm765
chr6	98268400	98269599	330390	Gm765
chr5	88703200	88704999	665615	Gm7714
chr11	103432600	103433399	380730	Gm884
chr11	103436200	103437599	380730	Gm884
chr19	4686800	4688199	381196	Gm960
chr6	101726000	101727599	207157	Gm9871
chr6	101728000	101731999	207157	Gm9871
chr6	101732400	101732999	207157	Gm9871
chr6	101741400	101742999	207157	Gm9871
chr6	101743600	101745999	207157	Gm9871
chr5	141238800	141239799	14673	Gna12
chr5	141263600	141264799	14673	Gna12
chr5	141267800	141268399	14673	Gna12
chr5	17820800	17821599	14677	Gnai1
chr19	16265200	16266599	14682	Gnaq
chr2	174131200	174132799	14683	Gnas
chr5	17487400	17488199	242851	Gnat3
chr2	38883200	38884799	76899	Golga1
chr5	110637800	110639799	269682	Golga3
chr9	118468800	118470399	54214	Golga4
chr9	118474800	118475599	54214	Golga4
chr3	95412800	95414199	229593	Golph3l
chr3	88665000	88665599	76022	Gon4l
chr7	4325000	4325999	243816	Gp6
chr7	4348600	4349799	243816	Gp6
chr14	45855600	45855999	70713	Gpr137c
chr2	21329000	21329799	241263	Gpr158
chr2	21418800	21420199	241263	Gpr158
chr2	21581000	21581599	241263	Gpr158
chr2	21737000	21737999	241263	Gpr158
chr1	137060400	137061599	171469	Gpr37l1
chr1	127628400	127629599	71111	Gpr39
chr11	11883000	11884199	14783	Grb10
chr11	11910400	11911799	14783	Grb10
chr11	11931400	11931999	14783	Grb10
chr11	115543000	115543399	14784	Grb2
chr6	124690200	124691599	14790	Grcc10
chr1	176805400	176806199	23893	Grem2
chr15	37163400	37164599	252973	Grhl2
chr11	56962600	56963199	14799	Gria1
chr11	57007800	57008599	14799	Gria1
chr3	80563000	80564399	14800	Gria2
chr9	4653200	4653599	14802	Gria4
chr14	35795200	35796199	14803	Grid1
chr10	49164600	49165399	14806	Grik2
chr9	42362400	42363599	110637	Grik4
chr16	9638000	9639199	14811	Grin2a
chr6	135909200	135910199	14812	Grin2b
chr6	135939000	135940999	14812	Grin2b
chr6	136062200	136063599	14812	Grin2b
chr19	61084400	61085199	14773	Grk5
chr10	10670400	10671399	14816	Grm1
chr10	10792000	10793199	14816	Grm1
chr5	9608600	9609599	108069	Grm3
chr6	110622200	110623199	108073	Grm7
chr6	110632200	110634199	108073	Grm7
chr6	110645000	110646199	108073	Grm7
chr6	110678400	110679799	108073	Grm7
chr6	110689000	110690199	108073	Grm7
chr6	110743600	110745399	108073	Grm7
chr6	110780400	110782999	108073	Grm7
chr6	110784000	110784999	108073	Grm7
chr6	110922600	110923799	108073	Grm7
chr6	111087600	111088399	108073	Grm7
chr6	111095800	111096999	108073	Grm7
chr6	111137800	111138399	108073	Grm7
chr6	111157200	111158599	108073	Grm7
chr6	111375200	111376399	108073	Grm7
chr6	111507200	111508199	108073	Grm7
chr5	89092600	89093799	231413	Grsf1
chr5	20717400	20718199	212167	Gsap
chr7	26014600	26014999	606496	Gsk3a
chr2	44461800	44463199	227835	Gtdc1
chr2	44473800	44475199	227835	Gtdc1
chr2	44588000	44588999	227835	Gtdc1
chr2	44599000	44600799	227835	Gtdc1
chr2	44609000	44610199	227835	Gtdc1
chr2	44670800	44671599	227835	Gtdc1
chr5	134734800	134736999	14886	Gtf2i
				Gtf2i
chr6	136654000	136655399	14917	Gucy2c
chr6	100681000	100682399	232313	Gxylt2
chr6	100698000	100698799	232313	Gxylt2
chr6	100711800	100712599	232313	Gxylt2
chr6	100735600	100736599	232313	Gxylt2
chr6	142409600	142410599	232493	Gys2
chr10	45324000	45325599	209462	Hace1
chr10	45341400	45342799	209462	Hace1
chr5	30508000	30508799	231086	Hadhb
chr10	21063800	21065199	56422	Hbs1l
chr2	34894800	34895999	15139	Hc
chr4	62162000	62163199	72748	Hdhd3
chr10	17627000	17627799	380629	Heca
chr19	36643000	36644199	226098	Hectd2
chr19	36692200	36693199	226098	Hectd2
chr1	53999600	54000799	329152	Hecw2
chr1	54009200	54010599	329152	Hecw2
chr1	54044400	54044999	329152	Hecw2
chr1	54074000	54075399	329152	Hecw2
chr1	54189600	54190799	329152	Hecw2
chr19	39019200	39020399	15201	Hells
chr5	101222600	101223999	191578	Helq
chr3	108745600	108746399	66715	Henmt1
chr9	14895800	14896799	244698	Hephl1
chr9	66242400	66243399	235439	Herc1
chr10	62778800	62779799	67345	Herc4
chr13	97960400	97960599	15212	Hexb
chr11	102977600	102978999	192231	Hexim1
chr1	194439600	194440599	226861	Hhat
chr9	121758400	121759799	56295	Higd1a
chr15	100203600	100204599	380975	Higd1c
chr3	103570200	103571399	15257	Hipk1
				Hipk1
chr10	13857400	13858799	15273	Hivep2
chr1	90155400	90158999	381280	Hjurp
chr1	90159400	90166199	381280	Hjurp
chr1	90170000	90171399	381280	Hjurp
chr1	90172800	90173999	381280	Hjurp
chr1	152511800	152512599	545370	Hmcn1
chr1	152839400	152840599	545370	Hmcn1
chr9	75918200	75919399	208982	Hmgcll1
chr8	77517600	77518199	70823	Hmgxb4
chr11	83665000	83666199	21410	Hnf1b
chr2	23897600	23898999	140483	Hnmt
chr6	117866000	117866799	98758	Hnrnpf
chr6	117870800	117871599	98758	Hnrnpf
chr11	96185000	96185999	15410	Hoxb3
chr11	96153200	96155399	75395	Hoxb5os
chr11	96158000	96159199	75395	Hoxb5os
chr15	102840000	102841199	15425	Hoxc6
chr15	102821600	102822599	15426	Hoxc8
chr2	74508600	74509599	15433	Hoxd13
chr19	43183800	43184799	545291	Hpse2
chr19	43358800	43360399	545291	Hpse2
chr19	43392000	43392999	545291	Hpse2
chr6	114365200	114367399	15465	Hrh1
chr5	107274800	107275999	492843	Hrtfm1
chr5	107340400	107341999	492843	Hrtfm1
chr3	144177200	144177999	23908	Hs2st1
chr3	144203200	144204799	23908	Hs2st1
chr2	93922400	93923599	56348	Hsd17b12
chr3	98557200	98558399	15494	Hsd3b3
chr11	53102000	53102999	15525	Hspa4
chr19	36057600	36058399	15566	Htr7
chr1	187117800	187118999	381314	Iars2
chr9	69276800	69278399	93697	Ice2
chr1	175892000	175893399	26388	Ifi202b
chr1	175901200	175902399	26388	Ifi202b
chr1	175903200	175905399	26388	Ifi202b
chr1	175906000	175908199	26388	Ifi202b
chr1	175910000	175910799	26388	Ifi202b
chr1	175911800	175912999	26388	Ifi202b
chr1	175853200	175855799	15950	Ifi203
chr1	175856200	175857599	15950	Ifi203
chr1	175861200	175862799	15950	Ifi203
chr19	34667000	34667799	667373	Ifit1bl1
chr6	145361600	145362799	74071	Ifltd1
chr6	115843800	115845799	81896	Ift122
				Ift122
chr2	162854200	162854999	245866	Ift52
chr2	162866600	162868199	245866	Ift52
				Ift52
chr3	68697600	68698599	68259	Ift80
chr5	123015200	123016599	12589	Ift81
chr5	123021000	123021799	12589	Ift81
chr5	123035600	123036199	12589	Ift81
chr4	56770800	56772399	230233	Ikbkap
chr11	11609400	11610399	22778	Ikzf1
chr11	11620800	11621999	22778	Ikzf1
chr11	11629200	11630199	22778	Ikzf1
chr1	69689400	69690799	22779	Ikzf2
chr1	69698800	69700199	22779	Ikzf2
chr1	20770400	20771399	257630	Il17f
chr1	20774000	20774599	257630	Il17f
chr6	113425800	113426999	171095	Il17rc
chr9	50377200	50378399	16173	Il18
chr1	40584600	40585399	16174	Il18rap
chr1	40606800	40607399	16174	Il18rap
chr2	24043600	24044199	215257	Il1f9
chr1	40318200	40318999	16177	Il1r1
chr1	132804600	132805599	58181	Il20
chr15	9449200	9449799	16197	Il7r
chr12	42088800	42089399	93757	Immp2l
chr9	80347400	80348599	63859	Impg1
chr1	52858600	52859399	16329	Inpp1
chr6	148739200	148740399	320727	Ipo8
chr6	148756400	148757199	320727	Ipo8
chr1	137290400	137290999	226432	Ipo9
chr7	66931400	66931599	16353	Ipw
chr1	91972000	91972999	74918	Iqca
chr3	67779600	67780399	208426	Iqcj
chr3	87906600	87907599	404710	Iqgap3
chr2	12206800	12208799	241226	Itga8
chr2	60444000	60445399	16420	Itgb6
chr2	10048000	10049399	16425	Itih2
chr2	10138400	10138999	209378	Itih5
chr1	173455000	173460799	16429	Itln1
chr1	173461200	173461999	16429	Itln1
chr1	173462400	173465599	16429	Itln1
chr6	108435400	108436599	16438	Itpr1
chr6	146279000	146279799	16439	Itpr2
chr6	146323400	146324199	16439	Itpr2
chr6	146438600	146439599	16439	Itpr2
chr13	44964800	44965199	16468	Jarid2
chr10	66609200	66610799	108829	Jmjd1c
chr10	66704400	66705399	108829	Jmjd1c
chr1	17032400	17033599	57339	Jph1
chr1	17074000	17074599	57339	Jph1
chr15	74535200	74535799	16469	Jrk
chr11	104231000	104231999	76719	Kansl1
chr6	133801200	133802399	16483	Kap
chr8	114522200	114524599	85305	Kars
chr8	114529800	114531199	85305	Kars
chr11	95133600	95134999	217127	Kat7
chr11	95137000	95137999	217127	Kat7
chr6	126671000	126672799	16494	Kcna6
chr6	126685200	126686199	16494	Kcna6
chr3	65132200	65133199	16497	Kcnab1
chr1	166101800	166102799	16498	Kcnab2
chr1	15355000	15355999	98741	Kcnb2
chr1	15370200	15372399	98741	Kcnb2
chr1	15380600	15381599	98741	Kcnb2
chr1	15383000	15384799	98741	Kcnb2
chr1	15391600	15393199	98741	Kcnb2
chr1	15397200	15398599	98741	Kcnb2
chr1	15537000	15537399	98741	Kcnb2
chr1	15551000	15551599	98741	Kcnb2
chr1	15570800	15571999	98741	Kcnb2
chr1	15579000	15579999	98741	Kcnb2
chr1	15608800	15610199	98741	Kcnb2
chr1	15658200	15659399	98741	Kcnb2
chr1	194026800	194028199	16510	Kcnh1
chr1	194063600	194064399	16510	Kcnh1
chr2	62583000	62584399	170738	Kcnh7
chr2	62770200	62771399	170738	Kcnh7
chr2	62774800	62776199	170738	Kcnh7
chr2	62893200	62894199	170738	Kcnh7
chr11	33879400	33880199	70357	Kcnip1
chr5	48868600	48869999	80334	Kcnip4
chr5	49288800	49289799	80334	Kcnip4
chr5	49375400	49376799	80334	Kcnip4
chr5	49414600	49416199	80334	Kcnip4
chr5	49469200	49470599	80334	Kcnip4
chr5	49557600	49558599	80334	Kcnip4
chr11	60884800	60885799	16515	Kcnj12
chr1	191097400	191098599	16526	Kcnk2
chr1	191155800	191156599	16526	Kcnk2
chr15	65873600	65875399	110862	Kcnq3
chr15	66052400	66053799	110862	Kcnq3
chr1	21437600	21438799	226922	Kcnq5
chr1	21522800	21524399	226922	Kcnq5
chr1	21540600	21541599	226922	Kcnq5
chr1	21544200	21545599	226922	Kcnq5
chr1	21588400	21589399	226922	Kcnq5
chr1	21614400	21615199	226922	Kcnq5
chr1	21619800	21621399	226922	Kcnq5
chr1	21659400	21660399	226922	Kcnq5
chr1	21665600	21666399	226922	Kcnq5
chr1	21706600	21707399	226922	Kcnq5
chr1	21809200	21810999	226922	Kcnq5
chr1	21827800	21828999	226922	Kcnq5
chr1	21854800	21856199	226922	Kcnq5
chr1	21865000	21865799	226922	Kcnq5
chr1	21866200	21867199	226922	Kcnq5
chr1	21873200	21874399	226922	Kcnq5
chr1	21883400	21884399	226922	Kcnq5
chr1	21904200	21905399	226922	Kcnq5
chr1	21908400	21909799	226922	Kcnq5
chr2	25773000	25773999	227632	Kcnt1
chr1	142433000	142434199	240776	Kcnt2
chr18	40467600	40467999	383348	Kctd16
chr5	69584000	69585399	243043	Kctd8
chr4	136108200	136110199	99982	Kdm1a
chr19	4320800	4321599	225876	Kdm2a
chr19	4346200	4347599	225876	Kdm2a
chr19	4359400	4360199	225876	Kdm2a
chr19	4364600	4365799	225876	Kdm2a
chr6	120343000	120344399	214899	Kdm5a
chr6	120347200	120348199	214899	Kdm5a
chr6	120349000	120349599	214899	Kdm5a
chr6	120350000	120351599	214899	Kdm5a
chr6	120352000	120353799	214899	Kdm5a
chr6	120356000	120356999	214899	Kdm5a
chr6	120358600	120359399	214899	Kdm5a
chr6	120365000	120366199	214899	Kdm5a
chr6	120391800	120392599	214899	Kdm5a
chr1	32289600	32290799	170771	Khdrbs2
chr1	32348200	32349799	170771	Khdrbs2
chr1	32395000	32396799	170771	Khdrbs2
chr1	32411000	32411599	170771	Khdrbs2
chr1	32453800	32454999	170771	Khdrbs2
chr1	32463800	32464799	170771	Khdrbs2
chr1	32634600	32635799	170771	Khdrbs2
chr1	32660400	32661799	170771	Khdrbs2
chr1	32704400	32706199	170771	Khdrbs2
chr14	65301000	65302199	16554	Kif13b
chr9	122888600	122889799	209737	Kif15
chr4	148617000	148617999	16561	Kif1b
chr10	62027200	62027999	72320	Kif1bp
chr10	62030000	62031399	72320	Kif1bp
chr19	35047200	35048199	240641	Kif20b
chr2	49490600	49491999	16574	Kif5c
chr2	49588200	49589199	16574	Kif5c
chr1	163029000	163029999	226541	Klhl20
chr12	66043600	66044599	66689	Klhl28
chr6	147039200	147040999	232539	Klhl42
chr6	130317400	130318399	16627	Klra1
chr6	130331800	130332999	16627	Klra1
chr6	130201200	130202599	16630	Klra12
chr6	130243800	130244999	16630	Klra12
chr6	130243800	130244999	16631	Klra13-ps
chr6	130201200	130202599	27423	Klra15
chr6	130243800	130244999	27423	Klra15
chr6	130317400	130318399	27423	Klra15
chr6	129814000	129815799	170733	Klra17
chr6	129816200	129817199	170733	Klra17
chr6	129822800	129824399	170733	Klra17
chr6	130201200	130202599	93969	Klra22
chr6	130243800	130244999	93969	Klra22
chr6	130317400	130318399	93969	Klra22
chr6	130243800	130244999	79410	Klra23
chr6	129860200	129860999	16636	Klra5
chr6	128559600	128560599	17057	Klrb1a
chr6	122220400	122220999	50928	Klrg1
chr6	129652200	129653999	503550	Klri1
chr6	129566000	129567199	27007	Klrk1
chr5	124209400	124210199	208628	Kntc1
chr5	124217200	124217999	208628	Kntc1
chr5	124257000	124258799	208628	Kntc1
chr5	124260800	124262599	208628	Kntc1
chr6	145167600	145168999	16653	Kras
chr6	145184800	145185799	16653	Kras
chr11	99298600	99299399	66809	Krt20
chr15	101778600	101779799	332131	Krt78
chr15	101783000	101783999	332131	Krt78
chr15	101764600	101765399	223917	Krt79
chr15	101446800	101448599	53622	Krt85
chr10	26006600	26007999	237339	L3mbtl3
chr10	42168000	42168999	215951	Lace1
chr10	26808000	26809599	16773	Lama2
chr10	26917800	26918399	16773	Lama2
chr10	26948800	26950199	16773	Lama2
chr10	27050200	27051799	16773	Lama2
chr10	27093400	27094599	16773	Lama2
chr10	27130600	27131599	16773	Lama2
chr10	27156800	27157599	16773	Lama2
chr9	123371000	123371399	102436	Lars2
chr19	41625800	41627199	212391	Lcor
chr5	141088200	141089199	16848	Lfng
chr19	38359200	38360399	56839	Lgi1
chr1	31240000	31241199	266744	Lgsn
chr1	31255600	31256799	266744	Lgsn
chr5	22288600	22289599	269629	Lhfpl3
chr5	22290400	22291199	269629	Lhfpl3
chr5	22327800	22328599	269629	Lhfpl3
chr5	22429600	22430599	269629	Lhfpl3
chr5	22688200	22688999	269629	Lhfpl3
chr5	22717800	22718799	269629	Lhfpl3
chr11	84337000	84337999	16869	Lhx1
chr2	38209800	38210799	16870	Lhx2
chr11	82615400	82616799	16882	Lig3
chr5	67164400	67165799	77569	Limch1
chr5	67207800	67208599	77569	Limch1
chr5	67266000	67267399	77569	Limch1
chr5	67336000	67336399	77569	Limch1
chr10	57881800	57883799	110829	Lims1
chr9	56514400	56515399	235402	Lingo1
chr16	10975000	10975399	56722	Litaf
chr3	96415600	96416999	280411	Lix1l
chr1	36489400	36491399	214895	Lman2l
chr1	24740800	24741199	68421	Lmbrd1
chr6	138346000	138346799	109593	Lmo3
chr6	138351800	138352999	109593	Lmo3
chr6	138363800	138364799	109593	Lmo3
chr6	138393800	138394999	109593	Lmo3
chr6	138444000	138444599	109593	Lmo3
chr6	138452400	138453599	109593	Lmo3
chr6	138464600	138465999	109593	Lmo3
chr5	144932000	144933199	231876	Lmtk2
chr1	169622400	169623399	110648	Lmx1a
chr1	169771000	169772199	110648	Lmx1a
chr5	75084800	75086199	16924	Lnx1
chr5	147866400	147868199	140887	Lnx2
chr5	14936200	14937199	105242399	LOC105242399
chr5	14938400	14938999	105242399	LOC105242399
chr5	14940400	14941399	105242399	LOC105242399
chr5	14945000	14945599	105242399	LOC105242399
chr5	14947200	14948599	105242399	LOC105242399
chr5	14949600	14951599	105242399	LOC105242399
chr5	14952000	14952999	105242399	LOC105242399
chr5	14953800	14956599	105242399	LOC105242399
chr5	14957600	14958199	105242399	LOC105242399
chr5	14960400	14964199	105242399	LOC105242399
chr5	14970800	14971999	105242399	LOC105242399
chr5	14972600	14974399	105242399	LOC105242399
chr5	14978000	14978199	105242399	LOC105242399
chr5	14978600	14980999	105242399	LOC105242399
chr5	14983000	14983399	105242399	LOC105242399
chr5	14987000	14987399	105242399	LOC105242399
chr5	14988400	14989999	105242399	LOC105242399
chr5	14994400	14994999	105242399	LOC105242399
chr5	14996200	14997199	105242399	LOC105242399
chr5	14997600	14997999	105242399	LOC105242399
chr5	15004200	15004999	105242399	LOC105242399
chr5	15005800	15007599	105242399	LOC105242399
chr5	15019000	15021399	105242399	LOC105242399
chr5	15021800	15022399	105242399	LOC105242399
chr5	15022800	15023999	105242399	LOC105242399
chr5	15025600	15026399	105242399	LOC105242399
chr5	15030200	15030399	105242399	LOC105242399
chr5	15035600	15036799	105242399	LOC105242399
chr5	15037200	15037599	105242399	LOC105242399
chr5	15038800	15039199	105242399	LOC105242399
chr5	15040000	15040399	105242399	LOC105242399
chr5	15043600	15044199	105242399	LOC105242399
chr5	15052200	15054999	105242399	LOC105242399
chr5	15060800	15061799	105242399	LOC105242399
chr5	15112600	15113399	105242399	LOC105242399
chr5	15114000	15114799	105242399	LOC105242399
chr5	15115400	15116599	105242399	LOC105242399
chr5	15117600	15118599	105242399	LOC105242399
chr5	15119000	15119999	105242399	LOC105242399
chr5	15121800	15122399	105242399	LOC105242399
chr5	15123800	15124399	105242399	LOC105242399
chr5	15128400	15128799	105242399	LOC105242399
chr5	15132400	15133399	105242399	LOC105242399
chr5	15135200	15136399	105242399	LOC105242399
chr5	15136800	15138799	105242399	LOC105242399
chr5	15139600	15141399	105242399	LOC105242399
chr5	15143000	15143799	105242399	LOC105242399
chr5	15144400	15144799	105242399	LOC105242399
chr5	15146600	15147399	105242399	LOC105242399
chr5	15148000	15148399	105242399	LOC105242399
chr5	15149000	15151199	105242399	LOC105242399
chr5	15157000	15158199	105242399	LOC105242399
chr5	15166600	15166799	105242399	LOC105242399
chr5	15167600	15167799	105242399	LOC105242399
chr5	15169200	15169999	105242399	LOC105242399
chr5	15177800	15180199	105242399	LOC105242399
chr5	15183800	15187599	105242399	LOC105242399
chr5	15193600	15194199	105242399	LOC105242399
chr5	15195000	15197999	105242399	LOC105242399
chr5	15199000	15201199	105242399	LOC105242399
chr5	15202200	15202999	105242399	LOC105242399
chr5	15203600	15205399	105242399	LOC105242399
chr5	15206000	15206599	105242399	LOC105242399
chr5	15207600	15209199	105242399	LOC105242399
chr5	15209800	15210399	105242399	LOC105242399
chr5	15217800	15218199	105242399	LOC105242399
chr14	70047400	70048599	94352	Loxl2
chr3	145931800	145932999	65086	Lpar3
chr3	86178800	86179999	80877	Lrba
chr6	145102200	145103199	16970	Lrmp
chr2	40605400	40606199	94217	Lrp1b
chr2	40698400	40699799	94217	Lrp1b
chr2	41123000	41124199	94217	Lrp1b
chr2	41155800	41156799	94217	Lrp1b
chr2	41742600	41743599	94217	Lrp1b
chr2	41867800	41869799	94217	Lrp1b
chr2	42000600	42001999	94217	Lrp1b
chr2	42320200	42320999	94217	Lrp1b
chr2	42476200	42476999	94217	Lrp1b
chr2	69282200	69283199	14725	Lrp2
chr2	69284800	69285799	14725	Lrp2
chr2	69288400	69289399	14725	Lrp2
chr2	69334400	69335199	14725	Lrp2
chr2	69393200	69393999	14725	Lrp2
chr6	134464600	134465399	16974	Lrp6
chr3	116270600	116271599	109245	Lrrc39
chr2	96340000	96340599	241568	Lrrc4c
chr2	97014800	97016199	241568	Lrrc4c
chr2	97030000	97030799	241568	Lrrc4c
chr2	97108800	97109799	241568	Lrrc4c
chr2	97224800	97225799	241568	Lrrc4c
chr2	97243400	97244199	241568	Lrrc4c
chr2	97270800	97271799	241568	Lrrc4c
chr2	97363800	97365199	241568	Lrrc4c
chr4	14609200	14610399	73314	Lrrc69
chr3	157770000	157770999	242274	Lrrc7
chr3	157813000	157813999	242274	Lrrc7
chr3	157970800	157971599	242274	Lrrc7
chr3	157986000	157986999	242274	Lrrc7
chr3	158004400	158005599	242274	Lrrc7
chr3	158077600	158078999	242274	Lrrc7
chr3	158163600	158165199	242274	Lrrc7
chr5	106020800	106021999	100604	Lrrc8c
chr5	106241800	106243399	231549	Lrrc8d
chr9	111055000	111055999	71268	Lrrfip2
chr15	91514400	91515599	66725	Lrrk2
chr6	107494000	107495399	16979	Lrrn1
chr10	63509800	63510799	216028	Lrrtm3
chr1	16694200	16694999	17087	Ly96
chr2	49941400	49942599	320343	Lypd6
chr9	121495200	121496399	69032	Lyzl4
chr9	121535000	121535999	69032	Lyzl4
chr9	121495200	121496399	75384	Lyzl4os
chr5	140497400	140498599	17120	Mad1l1
chr5	140544400	140545599	17120	Mad1l1
chr5	140573600	140574799	17120	Mad1l1
chr5	140578000	140579399	17120	Mad1l1
chr5	140656200	140657399	17120	Mad1l1
chr6	66489600	66490399	56150	Mad2l1
chr5	18856000	18856999	50791	Magi2
chr5	18862000	18862799	50791	Magi2
chr5	18869200	18870199	50791	Magi2
chr5	19194000	19194799	50791	Magi2
chr5	19454600	19455599	50791	Magi2
chr3	103841800	103842999	99470	Magi3
chr2	15455200	15457199	102635496	Malrd1
chr2	15636400	15636999	102635496	Malrd1
chr2	15767400	15767599	102635496	Malrd1
chr2	15878400	15879199	102635496	Malrd1
chr2	16139600	16140399	102635496	Malrd1
chr2	16175000	16175799	102635496	Malrd1
chr19	23387800	23388799	71738	Mamdc2
chr6	147029400	147030399	545893	Mansc4
chr1	66403600	66404399	17756	Map2
chr9	63107000	63108199	23938	Map2k5
chr9	63131000	63131799	23938	Map2k5
chr9	109868600	109869199	17758	Map4
chr9	109894000	109894799	17758	Map4
chr9	109985600	109986399	17758	Map4
chr17	81089800	81091399	225028	Map4k3
chr5	103566800	103567999	26414	Mapk10
chr5	103601800	103602999	26414	Mapk10
chr5	103612000	103612999	26414	Mapk10
chr5	103634400	103635599	26414	Mapk10
chr19	7395400	7396999	13728	Mark2
chr6	115794800	115795799	17193	Mbd4
chr2	48851800	48853199	109241	Mbd5
chr2	48860000	48860799	109241	Mbd5
chr2	49032000	49032999	109241	Mbd5
chr3	60280200	60281399	56758	Mbnl1
chr11	93781800	93783199	103537	Mbtd1
chr1	20792800	20794199	17215	Mcm3
chr1	20802000	20803599	17215	Mcm3
chr10	53279600	53280999	71567	Mcm9
chr1	9929800	9930599	240697	Mcmdc2
chr10	58973800	58974799	215999	Mcu
chr12	68160200	68160799	320772	Mdga2
chr1	63758400	63759199	76668	Mdh1b
chr3	58838800	58839799	329650	Med12l
chr3	59003800	59004599	329650	Med12l
chr9	15071600	15072999	234959	Med17
chr10	24601600	24602399	70208	Med23
chr2	29333600	29334999	68975	Med27
chr9	64471000	64471999	214058	Megf11
chr9	64507400	64508799	214058	Megf11
chr9	81846200	81847399	75033	Mei4
chr9	81875400	81876999	75033	Mei4
chr11	54211200	54211999	74847	Meikin
chr11	54234600	54235999	74847	Meikin
chr15	100203600	100204599	554292	Methig1
chr10	40494600	40495999	327747	Mettl24
chr10	40507800	40508999	327747	Mettl24
chr3	88344200	88345199	72640	Mex3a
chr1	129252800	129254399	107895	Mgat5
chr19	45848000	45848999	76055	Mgea5
chr6	120953600	120954399	194401	Mical3
chr10	59233800	59236599	216001	Micu1
chr10	59308800	59310799	216001	Micu1
chr7	3218800	3219799	100049715	Mir291a
chr7	3218800	3219799	100124471	Mir291b
chr7	3218800	3219799	100049711	Mir292
chr7	3218800	3219799	102467000	Mir292b
chr9	30989200	30990199	100499521	Mir3471-1
chr5	30242200	30243399	102465962	Mir6362
chr5	30260000	30260999	102465962	Mir6362
chr9	109791400	109792599	102465660	Mir7089
chr9	76951000	76953199	69642	Mlip
chr9	76964200	76965199	69642	Mlip
chr9	76968200	76969199	69642	Mlip
chr9	77112600	77113599	69642	Mlip
chr8	113835800	113836599	74568	Mlkl
chr8	113852200	113852999	74568	Mlkl
chr3	63143800	63144599	17380	Mme
chr9	7635600	7637199	30800	Mmp20
chr2	155614600	155615399	17391	Mmp24
chr3	83929200	83929799	76915	Mnd1
chr7	54592400	54593399	233221	Mrgpra1
chr1	90121600	90128799	100040766	Mroh2a
chr1	90129400	90138999	100040766	Mroh2a
chr1	90139400	90140199	100040766	Mroh2a
chr1	90140600	90143999	100040766	Mroh2a
chr1	90144400	90145199	100040766	Mroh2a
chr1	90145600	90149799	100040766	Mroh2a
chr1	90150200	90151399	100040766	Mroh2a
chr1	90151800	90154799	100040766	Mroh2a
chr1	90155400	90158999	100040766	Mroh2a
chr2	157048400	157049199	629499	Mroh8
chr5	96650800	96652199	94061	Mrpl1
chr19	11408600	11409399	109225	Ms4a7
chr9	37330800	37331599	235184	Msantd2
chr11	88541000	88542199	76626	Msi2
chr15	55429200	55430399	105837	Mtbp
chr5	108507000	108507799	17765	Mtf2
chr5	108531400	108532399	17765	Mtf2
chr5	108536800	108537599	17765	Mtf2
chr10	6183800	6184399	270685	Mthfd1l
chr6	113207200	113208399	97287	Mtmr14
chr6	113210800	113211799	97287	Mtmr14
chr9	13599200	13599999	77116	Mtmr2
chr11	4402600	4403799	74302	Mtmr3
chr11	4480200	4481599	74302	Mtmr3
chr11	4484400	4485199	74302	Mtmr3
chr5	148859600	148860999	77521	Mtus2
chr6	122157800	122158799	17835	Mug-ps1
chr6	122184000	122184799	17835	Mug-ps1
chr10	20876000	20877199	17863	Myb
chr1	9669800	9671599	17864	Mybl1
chr1	9674600	9675999	17864	Mybl1
chr2	90970000	90970999	17868	Mybpc3
chr1	99737800	99739199	105689	Mycbp2
chr1	99917600	99918399	105689	Mycbp2
chr10	4751800	4752599	68632	Myct1
chr11	68577800	68578599	77579	Myh10
[truncated: 1,278 more rows]
