# Supplementary material for: Elevated H3K79 homocysteinylation causes abnormal gene expression during neural development and subsequent neural tube defects
Source: Nat Commun. 2018 Aug 24;9:3436. doi: 10.1038/s41467-018-05451-7 (PMC6109101; doi:10.1038/s41467-018-05451-7)
Supplement: Supplementary file 6 — Supplementary Data 3 [file 41467_2018_5451_MOESM6_ESM.xls]

## Sheet: C-Hcy_peak-gene
Supplementary Data 3. ChIP-seq peak genes identified from Khcy
chr	peak start	peak end	gene id	symbol
chr1	3254000	3256999	497097	Xkr4
chr1	3274800	3276999	497097	Xkr4
chr1	3286400	3288599	497097	Xkr4
chr1	3300600	3301999	497097	Xkr4
chr1	3405400	3407599	497097	Xkr4
chr1	3468000	3469799	497097	Xkr4
chr1	3637400	3639399	497097	Xkr4
chr1	3643000	3645399	497097	Xkr4
chr1	4306800	4308999	19888	Rp1
chr1	4375200	4378799	19888	Rp1
chr1	4485800	4488999	20671	Sox17
chr1	4858600	4860399	21399	Tcea1
chr1	4923600	4925199	58175	Rgs20
chr1	4945200	4946599	58175	Rgs20
chr1	4958200	4960399	58175	Rgs20
chr1	4993600	4995399	58175	Rgs20
chr1	5009800	5011599	58175	Rgs20
chr1	5038200	5039999	58175	Rgs20
chr1	5043800	5046599	58175	Rgs20
chr1	5080400	5082599	108664	Atp6v1h
chr1	5085400	5087799	108664	Atp6v1h
chr1	5090600	5092599	108664	Atp6v1h
chr1	5099400	5099799	108664	Atp6v1h
chr1	5128400	5132399	108664	Atp6v1h
chr1	6257600	6260199	12421	Rb1cc1
chr1	6351400	6353599	620393	Fam150a
chr1	6372600	6374999	620393	Fam150a
chr1	6480000	6483199	240690	St18
chr1	6578600	6580799	240690	St18
chr1	6605200	6606799	240690	St18
chr1	6673800	6675599	240690	St18
chr1	6691000	6692799	240690	St18
chr1	6720800	6722999	240690	St18
chr1	6732200	6734599	240690	St18
chr1	6757800	6761999	240690	St18
chr1	6768000	6771199	240690	St18
chr1	6773600	6774999	240690	St18
chr1	6789400	6793599	240690	St18
chr1	6797600	6798799	240690	St18
chr1	6799600	6800599	240690	St18
chr1	6807400	6810199	240690	St18
chr1	6811800	6816199	240690	St18
chr1	6817800	6819199	240690	St18
chr1	6822800	6824599	240690	St18
chr1	6831000	6833399	240690	St18
chr1	6844800	6846599	240690	St18
chr1	7152400	7153999	319263	Pcmtd1
chr1	7159800	7161199	319263	Pcmtd1
chr1	8355400	8356999	71096	Sntg1
chr1	8449600	8451999	71096	Sntg1
chr1	8591800	8593999	71096	Sntg1
chr1	8610400	8611799	71096	Sntg1
chr1	8813200	8814999	71096	Sntg1
chr1	8825200	8826399	71096	Sntg1
chr1	8844000	8845199	71096	Sntg1
chr1	8981400	8983999	71096	Sntg1
chr1	9013200	9014799	71096	Sntg1
chr1	9046400	9047999	71096	Sntg1
chr1	9143200	9146999	71096	Sntg1
chr1	9147600	9150799	71096	Sntg1
chr1	9160000	9162999	71096	Sntg1
chr1	9172200	9174999	71096	Sntg1
chr1	9197200	9199199	71096	Sntg1
chr1	9237600	9239399	71096	Sntg1
chr1	9259200	9261799	71096	Sntg1
chr1	9599800	9602399	72481	2610203C22Rik
chr1	9599800	9602399	76982	3110035E14Rik
chr1	9678000	9680599	17864	Mybl1
chr1	9734800	9736199	70675	Vcpip1
chr1	9789000	9790799	170755	Sgk3
chr1	9794000	9795199	170755	Sgk3
chr1	9828200	9831199	170755	Sgk3
chr1	9838800	9841199	170755	Sgk3
chr1	9844800	9846599	170755	Sgk3
chr1	9916400	9917799	240697	Mcmdc2
chr1	9926600	9929399	240697	Mcmdc2
chr1	10053200	10054799	211660	Cspp1
chr1	10060000	10061799	211660	Cspp1
chr1	10121000	10122999	211660	Cspp1
chr1	10316800	10318399	329093	Cpa6
chr1	10320600	10322199	329093	Cpa6
chr1	10394200	10396199	329093	Cpa6
chr1	10419000	10422799	329093	Cpa6
chr1	10450800	10452999	329093	Cpa6
chr1	10462200	10464399	329093	Cpa6
chr1	10470200	10472199	329093	Cpa6
chr1	10473200	10474799	329093	Cpa6
chr1	10510800	10512599	329093	Cpa6
chr1	10525400	10527599	329093	Cpa6
chr1	10548000	10549199	329093	Cpa6
chr1	10558600	10561199	329093	Cpa6
chr1	10567200	10568799	329093	Cpa6
chr1	10599000	10600799	329093	Cpa6
chr1	10610200	10612999	329093	Cpa6
chr1	10616800	10618399	329093	Cpa6
chr1	10623200	10625399	329093	Cpa6
chr1	10631400	10637199	329093	Cpa6
chr1	10645200	10647799	329093	Cpa6
chr1	10657200	10658799	329093	Cpa6
chr1	10682800	10684799	329093	Cpa6
chr1	10688200	10690199	329093	Cpa6
chr1	10694000	10695399	329093	Cpa6
chr1	10697600	10699399	329093	Cpa6
chr1	10702000	10703799	329093	Cpa6
chr1	10707000	10708199	329093	Cpa6
chr1	10708600	10711399	329093	Cpa6
chr1	11009200	11011999	109294	Prex2
chr1	11024800	11026599	109294	Prex2
chr1	11065400	11067399	109294	Prex2
chr1	11074400	11075999	109294	Prex2
chr1	11081200	11083199	109294	Prex2
chr1	11142200	11144199	109294	Prex2
chr1	11148600	11150399	109294	Prex2
chr1	11153800	11155799	109294	Prex2
chr1	11157200	11159599	109294	Prex2
chr1	11198000	11200199	109294	Prex2
chr1	11210400	11212599	109294	Prex2
chr1	11241800	11244199	109294	Prex2
chr1	11263200	11266199	109294	Prex2
chr1	11425200	11426599	320492	A830018L16Rik
chr1	11432400	11433399	320492	A830018L16Rik
chr1	11442800	11445799	320492	A830018L16Rik
chr1	11456200	11458399	320492	A830018L16Rik
chr1	11463400	11466599	320492	A830018L16Rik
chr1	11477000	11478799	320492	A830018L16Rik
chr1	11482600	11484599	320492	A830018L16Rik
chr1	11495000	11496999	320492	A830018L16Rik
chr1	11497400	11499199	320492	A830018L16Rik
chr1	11499600	11502999	320492	A830018L16Rik
chr1	11503400	11506599	320492	A830018L16Rik
chr1	11529600	11531799	320492	A830018L16Rik
chr1	11555200	11556999	320492	A830018L16Rik
chr1	11567800	11569399	320492	A830018L16Rik
chr1	11584400	11586599	320492	A830018L16Rik
chr1	11624000	11625599	320492	A830018L16Rik
chr1	11628400	11629999	320492	A830018L16Rik
chr1	11637600	11639599	320492	A830018L16Rik
chr1	11656200	11658599	320492	A830018L16Rik
chr1	11675800	11677399	320492	A830018L16Rik
chr1	11701200	11702999	320492	A830018L16Rik
chr1	11885000	11887999	320492	A830018L16Rik
chr1	11941600	11943599	320492	A830018L16Rik
chr1	12719400	12721599	240725	Sulf1
chr1	12733800	12735199	240725	Sulf1
chr1	12770600	12773199	240725	Sulf1
chr1	12794000	12795999	240725	Sulf1
chr1	12882200	12885399	240726	Slco5a1
chr1	12895600	12897199	240726	Slco5a1
chr1	12905000	12907199	240726	Slco5a1
chr1	12930600	12931999	240726	Slco5a1
chr1	12969800	12971799	240726	Slco5a1
chr1	13143600	13144799	17978	Ncoa2
chr1	13166200	13167799	17978	Ncoa2
chr1	13174800	13176199	17978	Ncoa2
chr1	13231000	13234199	17978	Ncoa2
chr1	13263600	13265399	17978	Ncoa2
chr1	13270400	13274599	17978	Ncoa2
chr1	13680200	13682399	381246	Xkr9
chr1	14166600	14168599	14048	Eya1
chr1	14193800	14194999	14048	Eya1
chr1	14220000	14221599	14048	Eya1
chr1	14299200	14299999	14048	Eya1
chr1	14872800	14874999	277328	Trpa1
chr1	14905200	14906599	277328	Trpa1
chr1	15336400	15339599	98741	Kcnb2
chr1	15381800	15384799	98741	Kcnb2
chr1	15397200	15400199	98741	Kcnb2
chr1	15420800	15421999	98741	Kcnb2
chr1	15463200	15465199	98741	Kcnb2
chr1	15551800	15553999	98741	Kcnb2
chr1	15571600	15572599	98741	Kcnb2
chr1	15574200	15575999	98741	Kcnb2
chr1	15586400	15590799	98741	Kcnb2
chr1	15604000	15606199	98741	Kcnb2
chr1	15621600	15624199	98741	Kcnb2
chr1	15686000	15688199	98741	Kcnb2
chr1	15807800	15809999	21749	Terf1
chr1	15821200	15823199	21749	Terf1
chr1	15866600	15868599	226866	Sbspon
chr1	16258800	16261599	29819	Stau2
chr1	16275000	16276999	29819	Stau2
chr1	16314800	16316399	29819	Stau2
chr1	16324000	16325999	29819	Stau2
chr1	16340600	16343599	29819	Stau2
chr1	16352200	16354599	29819	Stau2
chr1	16380400	16381799	29819	Stau2
chr1	16390800	16392999	29819	Stau2
chr1	16429000	16431199	29819	Stau2
chr1	16450400	16452599	29819	Stau2
chr1	16481200	16483199	29819	Stau2
chr1	16549600	16551199	66799	Ube2w
chr1	16551600	16553799	66799	Ube2w
chr1	16554800	16555799	66799	Ube2w
chr1	16575600	16577599	66799	Ube2w
chr1	16647000	16648399	329101	D030040B21Rik
chr1	16647000	16648399	67923	Tceb1
chr1	16683200	16683999	17087	Ly96
chr1	16998800	17002399	57339	Jph1
chr1	17013600	17015599	57339	Jph1
chr1	17030200	17035399	57339	Jph1
chr1	17059000	17060999	57339	Jph1
chr1	17086600	17088599	57339	Jph1
chr1	17138600	17140599	14545	Gdap1
chr1	17592800	17596199	94227	Pi15
chr1	17714400	17716399	102634913	Gm16070
chr1	17723400	17725399	83691	Crispld1
chr1	17740600	17742199	83691	Crispld1
chr1	18105600	18107999	78081	Crisp4
chr1	18212800	18214399	654454	Defb44-ps
chr1	19095200	19097199	226896	Tfap2d
chr1	19102000	19103199	226896	Tfap2d
chr1	19135000	19137199	226896	Tfap2d
chr1	19201200	19202399	21419	Tfap2b
chr1	19224600	19227199	21419	Tfap2b
chr1	20229600	20231399	241035	Pkhd1
chr1	20232000	20233999	241035	Pkhd1
chr1	20350200	20353199	241035	Pkhd1
chr1	20350200	20353199	75028	4930486I03Rik
chr1	20399200	20401399	241035	Pkhd1
chr1	20435200	20437399	241035	Pkhd1
chr1	20470400	20472599	241035	Pkhd1
chr1	20474200	20475999	241035	Pkhd1
chr1	20552600	20554399	241035	Pkhd1
chr1	20557200	20558399	241035	Pkhd1
chr1	20594600	20597199	241035	Pkhd1
chr1	20721200	20723599	16171	Il17a
chr1	20796400	20798799	17215	Mcm3
chr1	20979600	20981599	71877	Efhc1
chr1	20993400	20995799	170829	Tram2
chr1	21230200	21231999	14859	Gsta3
chr1	21234800	21236999	14859	Gsta3
chr1	21429600	21431999	226922	Kcnq5
chr1	21440800	21442199	226922	Kcnq5
chr1	21454400	21456999	226922	Kcnq5
chr1	21509800	21511599	226922	Kcnq5
chr1	21587800	21589399	226922	Kcnq5
chr1	21650000	21651799	226922	Kcnq5
chr1	21688000	21689599	226922	Kcnq5
chr1	21749600	21752199	226922	Kcnq5
chr1	21843400	21845799	226922	Kcnq5
chr1	21854600	21855999	226922	Kcnq5
chr1	22358400	22360599	116837	Rims1
chr1	22390600	22394999	116837	Rims1
chr1	22580400	22582199	116837	Rims1
chr1	22584600	22586399	116837	Rims1
chr1	22589200	22591199	116837	Rims1
chr1	22594200	22595999	116837	Rims1
chr1	22627000	22629399	116837	Rims1
chr1	22746600	22747999	116837	Rims1
chr1	22766200	22767799	116837	Rims1
chr1	24234800	24236599	12839	Col9a1
chr1	24264400	24268199	12823	Col19a1
chr1	24322800	24324999	12823	Col19a1
chr1	24396400	24398799	12823	Col19a1
chr1	24436200	24438399	12823	Col19a1
chr1	24445400	24448399	12823	Col19a1
chr1	24449000	24450999	12823	Col19a1
chr1	24476800	24479599	12823	Col19a1
chr1	24530400	24532399	12823	Col19a1
chr1	24740800	24742399	68421	Lmbrd1
chr1	24808200	24811199	68421	Lmbrd1
chr1	24814800	24817399	68421	Lmbrd1
chr1	25138000	25140999	210933	Adgrb3
chr1	25150200	25152799	210933	Adgrb3
chr1	25183400	25184999	210933	Adgrb3
chr1	25207400	25209599	210933	Adgrb3
chr1	25214800	25216999	210933	Adgrb3
chr1	25229600	25231199	210933	Adgrb3
chr1	25622000	25623999	210933	Adgrb3
chr1	25663800	25665999	210933	Adgrb3
chr1	25820600	25822399	210933	Adgrb3
chr1	25843000	25844799	210933	Adgrb3
chr1	26742200	26745399	210940	4931408C20Rik
chr1	30894800	30896199	213109	Phf3
chr1	31204800	31206599	70988	4931428L18Rik
chr1	31215000	31217199	70988	4931428L18Rik
chr1	31240000	31241999	266744	Lgsn
chr1	31240000	31241999	70988	4931428L18Rik
chr1	32347800	32352199	170771	Khdrbs2
chr1	32380400	32382199	170771	Khdrbs2
chr1	32417800	32420399	170771	Khdrbs2
chr1	32516400	32521399	170771	Khdrbs2
chr1	32628800	32631399	170771	Khdrbs2
chr1	32674800	32676799	170771	Khdrbs2
chr1	33533400	33535599	19076	Prim2
chr1	33544400	33546199	19076	Prim2
chr1	33547000	33548599	19076	Prim2
chr1	33569200	33570999	19076	Prim2
chr1	33635800	33637599	19076	Prim2
chr1	33654600	33657599	19076	Prim2
chr1	33700600	33702999	19076	Prim2
chr1	33781200	33783199	19335	Rab23
chr1	33784600	33788999	19335	Rab23
chr1	33811000	33812599	213539	Bag2
chr1	33826800	33828599	98403	Zfp451
chr1	33844800	33846799	98403	Zfp451
chr1	33847200	33849799	98403	Zfp451
chr1	33913600	33915799	320705	Bend6
chr1	33929600	33931999	320705	Bend6
chr1	33982200	33984799	13518	Dst
chr1	34018800	34019999	13518	Dst
chr1	34039000	34039999	13518	Dst
chr1	34043400	34044999	13518	Dst
chr1	34075000	34076999	13518	Dst
chr1	34077600	34079799	13518	Dst
chr1	34110800	34113399	13518	Dst
chr1	34181800	34183799	13518	Dst
chr1	34205200	34208199	13518	Dst
chr1	34212200	34212999	13518	Dst
chr1	34238600	34240599	13518	Dst
chr1	34281400	34284999	13518	Dst
chr1	34298400	34300599	13518	Dst
chr1	34323200	34325199	13518	Dst
chr1	34555200	34556999	21755	Prss39
chr1	34614400	34617599	21756	Prss40
chr1	36230600	36232399	320011	Uggt1
chr1	36476000	36478799	100534273	Fer1l5
chr1	36488600	36490999	214895	Lman2l
chr1	36896600	36898199	56030	Tmem131
chr1	37496200	37498399	269181	Mgat4a
chr1	38104600	38106599	226982	Eif5b
chr1	38131000	38134599	56210	Rev1
chr1	38377000	38378599	16764	Aff3
chr1	38481800	38483599	16764	Aff3
chr1	39979600	39981599	26921	Map4k4
chr1	40638400	40641999	110895	Slc9a4
chr1	41231800	41234399	74897	4930448I06Rik
chr1	43022400	43024599	93690	Gpr45
chr1	43554000	43555999	17974	Nck2
chr1	44067000	44069999	433294	Mettl21c
chr1	44075200	44076799	433294	Mettl21c
chr1	45466200	45467999	12832	Col5a2
chr1	45876200	45878199	73674	Wdr75
chr1	46589000	46591199	100101919	Dnah7c
chr1	52951200	52952399	227095	Hibch
chr1	52976600	52977599	227095	Hibch
chr1	53470000	53472399	627872	Dnah7a
chr1	53811600	53813399	98267	Stk17b
chr1	54208800	54210999	329152	Hecw2
chr1	54471600	54472799	98488	Gtf3c3
chr1	54482400	54483599	98488	Gtf3c3
chr1	54576200	54577599	241062	Pgap1
chr1	54753000	54755199	329154	Ankrd44
chr1	54884800	54886799	329154	Ankrd44
chr1	54927200	54928999	329154	Ankrd44
chr1	55515000	55515799	227120	Plcl1
chr1	55614800	55616199	227120	Plcl1
chr1	55645000	55647399	227120	Plcl1
chr1	58371600	58372999	213043	Aox2
chr1	58540000	58541799	18393	Orc2
chr1	58878200	58880799	12370	Casp8
chr1	59120000	59121599	73463	Als2cr11
chr1	59251000	59252999	74018	Als2
chr1	59863800	59866999	12168	Bmpr2
chr1	60073800	60075199	70375	Ica1l
chr1	60159600	60161799	241066	Carf
chr1	60268800	60270199	269198	Nbeal1
chr1	60342200	60344999	269198	Nbeal1
chr1	60355600	60357199	269198	Nbeal1
chr1	60375000	60376999	269198	Nbeal1
chr1	60386000	60386799	269198	Nbeal1
chr1	60581200	60583599	77300	Raph1
chr1	60966200	60969199	12477	Ctla4
chr1	61443200	61445399	77341	9530026F06Rik
chr1	62307000	62309399	72823	Pard3b
chr1	62604200	62606199	72823	Pard3b
chr1	63187600	63189999	100380944	Ino80dos
chr1	63344000	63346199	73884	Zdbf2
chr1	63500600	63501999	23792	Adam23
chr1	65261200	65263599	18711	Pikfyve
chr1	65292800	65294599	18711	Pikfyve
chr1	65318000	65319599	18711	Pikfyve
chr1	65378800	65380999	213527	Pth2r
chr1	68258000	68259599	13869	Erbb4
chr1	69896400	69898399	66722	Spag16
chr1	69937800	69939999	66722	Spag16
chr1	70119000	70120999	66722	Spag16
chr1	70367000	70369399	66722	Spag16
chr1	70868600	70870599	320460	Vwc2l
chr1	72487800	72490199	381270	2016-03-04
chr1	72493400	72495399	381270	2016-03-04
chr1	74357400	74360399	56695	Pnkd
chr1	74525400	74527199	319651	Usp37
chr1	74571600	74573799	319651	Usp37
chr1	74571600	74573799	58184	Rqcd1
chr1	74577800	74580599	319651	Usp37
chr1	74616400	74618599	77264	Zfp142
chr1	74723800	74725599	67534	Ttll4
chr1	74930400	74932199	260298	Fev
chr1	75016400	75018799	75570	Nhej1
chr1	75041200	75043599	75570	Nhej1
chr1	75500800	75503399	98733	Obsl1
chr1	78192400	78194199	18505	Pax3
chr1	78418800	78421199	23874	Farsb
chr1	80633000	80634599	210293	Dock10
chr1	83166800	83168599	71227	Daw1
chr1	83329400	83330599	77629	Sphkap
chr1	83390800	83392199	77629	Sphkap
chr1	84206200	84208399	107422	Prid1
chr1	84675000	84677199	227325	Dner
chr1	84749400	84751799	14897	Trip12
chr1	88143000	88144399	78795	Armc9
chr1	88642200	88643399	208718	Dis3l2
chr1	88680000	88682599	208718	Dis3l2
chr1	88731000	88733799	208718	Dis3l2
chr1	89285000	89286999	100040591	Kcnj13
chr1	89285000	89286999	227331	Gigyf2
chr1	89288400	89290199	100040591	Kcnj13
chr1	89288400	89290199	227331	Gigyf2
chr1	89324400	89327199	227331	Gigyf2
chr1	89873000	89874199	227334	Usp40
chr1	89885200	89887199	227334	Usp40
chr1	89971000	89973399	394432	Ugt1a7c
chr1	89971000	89973399	394435	Ugt1a6b
chr1	90108000	90121599	22236	Ugt1a2
chr1	90108000	90121599	394432	Ugt1a7c
chr1	90108000	90121599	394433	Ugt1a5
chr1	90108000	90121599	394435	Ugt1a6b
chr1	90108000	90121599	394436	Ugt1a1
chr1	90108000	90121599	94284	Ugt1a6a
chr1	90122000	90144999	100040766	Mroh2a
chr1	90145400	90167199	100040766	Mroh2a
chr1	90145400	90167199	381280	Hjurp
chr1	90169600	90171399	381280	Hjurp
chr1	90276200	90277599	171382	Trpm8
chr1	90593800	90595999	320982	Arl4c
chr1	90597800	90599599	320982	Arl4c
chr1	90990600	90991599	98402	Sh3bp4
chr1	91264600	91267399	77331	C030007H22Rik
chr1	91361000	91362399	347722	Agap1
chr1	91515400	91516999	347722	Agap1
chr1	91947800	91948799	74918	Iqca
chr1	93177600	93179799	67921	Ube2f
chr1	94356400	94358599	67273	Ndufa10
chr1	94933000	94935199	16560	Kif1a
chr1	95311000	95313199	110611	Hdlbp
chr1	95399800	95402199	18000	2016-09-02
chr1	95486600	95487799	227377	Farp2
chr1	99817200	99818399	105689	Mycbp2
chr1	99864000	99865799	105689	Mycbp2
chr1	102099800	102101599	241175	Cntnap5b
chr1	107214200	107216399	320311	Rnf152
chr1	117759800	117761199	636808	Cntnap5a
chr1	121475800	121477199	226352	Epb41l5
chr1	121630000	121632599	19258	Ptpn4
chr1	121665800	121667599	19258	Ptpn4
chr1	121722400	121724799	19258	Ptpn4
chr1	125229000	125231199	269109	Dpp10
chr1	125413400	125416599	269109	Dpp10
chr1	125816000	125818399	269109	Dpp10
chr1	127485200	127486799	74150	Slc35f5
chr1	127587400	127589599	71111	Gpr39
chr1	127708600	127709999	71111	Gpr39
chr1	127758600	127760799	71111	Gpr39
chr1	129650400	129652399	100502745	2900009J06Rik
chr1	129650400	129652399	266645	Acmsd
chr1	129785400	129787399	226407	Rab3gap1
chr1	129917000	129918599	226409	Zranb3
chr1	131358800	131361399	210417	Thsd7b
chr1	131627600	131629599	210417	Thsd7b
chr1	131843200	131845799	210417	Thsd7b
chr1	131906000	131907399	210417	Thsd7b
chr1	131910600	131912199	210417	Thsd7b
chr1	132492600	132495999	22789	Zp3r
chr1	133280800	133283399	14270	Srgap2
chr1	134280400	134282399	68875	Tmcc2
chr1	134353800	134356599	213452	Dstyk
chr1	135035200	135036999	108954	Ppp1r15b
chr1	135516200	135518999	70579	Zc3h11a
chr1	136702200	136703999	329251	Ppp1r12b
chr1	136730000	136732599	329251	Ppp1r12b
chr1	136787800	136788999	329251	Ppp1r12b
chr1	137281600	137283599	226432	Ipo9
chr1	137297800	137299999	226432	Ipo9
chr1	140538200	140540999	545363	Gm5833
chr1	140977000	140978999	329260	Dennd1b
chr1	141182600	141184399	170788	Crb1
chr1	142250600	142252799	240776	Kcnt2
chr1	145492000	145494399	214498	Cdc73
chr1	145492000	145494399	26878	B3galt2
chr1	145647000	145648799	56207	Uchl5
chr1	152208000	152209199	226499	BC003331
chr1	153643800	153645399	66967	Edem3
chr1	154444200	154446199	19731	Rgl1
chr1	154602800	154604799	71281	Apobec4
chr1	154686600	154688999	226517	Smg7
chr1	154702800	154705199	226517	Smg7
chr1	154859200	154860799	226518	Nmnat2
chr1	155127400	155128799	226519	Lamc1
chr1	155320000	155322399	13211	Dhx9
chr1	155689000	155691199	240816	Rgsl1
chr1	156372000	156373799	12290	Cacna1e
chr1	156487600	156489399	12290	Cacna1e
chr1	157419600	157421599	72482	Acbd6
chr1	157587600	157588799	16872	Lhx4
chr1	157699200	157701199	74081	Cep350
chr1	161260200	161261599	26374	Rfwd2
chr1	161550400	161551599	21960	Tnr
chr1	161737400	161738599	21960	Tnr
chr1	162141400	162143799	12301	Cacybp
chr1	162605200	162606799	29809	Rabgap1l
chr1	162646800	162648799	29809	Rabgap1l
chr1	162683000	162685799	29809	Rabgap1l
chr1	162878400	162879999	381305	Rc3h1
chr1	163429400	163432199	240873	Tnfsf18
chr1	163711600	163712599	14103	Fasl
chr1	163718000	163719199	14103	Fasl
chr1	163772800	163774799	226551	Suco
chr1	164186200	164187799	103967	Dnm3
chr1	164573000	164574999	17926	Myoc
chr1	164603600	164604599	226562	Prrc2c
chr1	164637600	164640799	226562	Prrc2c
chr1	167434000	167436399	271639	Adcy10
chr1	168138000	168140999	98558	Mael
chr1	168904400	168906799	100503962	Gm16701
chr1	169558400	169560799	20183	Rxrg
chr1	173455000	173466799	16429	Itln1
chr1	173489800	173491599	18106	Cd244
chr1	173492200	173497199	18106	Cd244
chr1	173497800	173499599	18106	Cd244
chr1	173503400	173504999	18106	Cd244
chr1	173505400	173508799	18106	Cd244
chr1	173509200	173511999	18106	Cd244
chr1	173620000	173623599	12506	Cd48
chr1	173701400	173704399	27218	Slamf1
chr1	173718200	173718999	27218	Slamf1
chr1	173728600	173730599	27218	Slamf1
chr1	173776800	173778799	12523	Cd84
chr1	173782600	173783999	12523	Cd84
chr1	174470800	174472399	71319	4933439K11Rik
chr1	174470800	174472399	71870	Cfap45
chr1	175841000	175842199	381308	Mnda
chr1	175850200	175852399	15950	Ifi203
chr1	175853400	175854799	15950	Ifi203
chr1	175855400	175857199	15950	Ifi203
chr1	175859600	175861999	15950	Ifi203
chr1	175901200	175902599	26388	Ifi202b
chr1	175903400	175909599	26388	Ifi202b
chr1	175910000	175913799	26388	Ifi202b
chr1	176829000	176830799	23893	Grem2
chr1	177653200	177655199	75820	Wdr64
chr1	177822400	177824399	26909	Exo1
chr1	178684000	178685999	545389	Cep170
chr1	179175400	179177199	23797	Akt3
chr1	179698200	179699799	11566	Adss
chr1	180128400	180130399	78825	Desi2
chr1	180248600	180250599	66359	Cox20
chr1	180491800	180493999	269152	Kif26b
chr1	180798200	180799999	269152	Kif26b
chr1	180817800	180819199	269152	Kif26b
chr1	181211800	181213799	69726	Smyd3
chr1	181700200	181701799	226747	Ahctf1
chr1	181970000	181971399	226751	Cdc42bpa
chr1	182000400	182001999	226751	Cdc42bpa
chr1	182016000	182016999	226751	Cdc42bpa
chr1	182582200	182584799	72568	Lin9
chr1	182984600	182985999	619326	9130409I23Rik
chr1	183031600	183033599	67459	Nvl
chr1	183040600	183043199	67459	Nvl
chr1	183110800	183112199	226757	Wdr26
chr1	183908800	183911399	13800	Enah
chr1	184247000	184249799	67948	Fbxo28
chr1	187137800	187140199	381314	Iars2
chr1	187208800	187211199	107508	Eprs
chr1	187224600	187227399	107508	Eprs
chr1	187235400	187236999	107508	Eprs
chr1	187922200	187924199	226791	Lyplal1
chr1	188929800	188931199	74717	Spata17
chr1	189050000	189051599	67769	Gpatch2
chr1	189160000	189162199	67769	Gpatch2
chr1	189472800	189474599	26381	Esrrg
chr1	190167200	190169999	22283	Ush2a
chr1	190495600	190497199	22283	Ush2a
chr1	192615400	192616599	320119	Rps6kc1
chr1	192801000	192802999	226841	Vash2
chr1	192898800	192900799	381318	Nsl1
chr1	194431200	194433199	226861	Hhat
chr1	194465800	194467399	226861	Hhat
chr1	194516200	194517799	226861	Hhat
chr1	194751200	194752199	329324	Syt14
chr1	194842800	194845399	329324	Syt14
chr1	196908800	196910199	17221	Cd46
chr10	4885600	4887399	64009	Syne1
chr10	4929800	4930799	64009	Syne1
chr10	4986600	4988999	64009	Syne1
chr10	5205000	5206799	64009	Syne1
chr10	5281400	5283199	64009	Syne1
chr10	5537000	5538599	13982	Esr1
chr10	5786200	5787999	100504234	Ccdc170
chr10	6028200	6030799	83397	Akap12
chr10	6191800	6193199	270685	Mthfd1l
chr10	6212600	6214799	270685	Mthfd1l
chr10	6224400	6225799	270685	Mthfd1l
chr10	6263000	6265199	270685	Mthfd1l
chr10	6286200	6288199	270685	Mthfd1l
chr10	6574600	6576999	213783	Plekhg1
chr10	6965400	6966999	76142	Ppp1r14c
chr10	7351000	7351599	18537	Pcmt1
chr10	7492400	7493799	215751	Ginm1
chr10	7575600	7577199	237256	Zc3h12d
chr10	7925400	7926999	338362	Ust
chr10	8112600	8114599	338362	Ust
chr10	9539200	9540199	78808	Stxbp5
chr10	10560200	10561999	14816	Grm1
chr10	10579600	10581199	14816	Grm1
chr10	10707600	10709799	14816	Grm1
chr10	10903800	10905399	268281	Shprh
chr10	11163600	11165999	13853	Epm2a
chr10	12952600	12954599	215789	Phactr2
chr10	12975800	12977799	215789	Phactr2
chr10	16754600	16756799	100504235	Gm20125
chr10	16764800	16767599	100504235	Gm20125
chr10	17628800	17630199	380629	Heca
chr10	17643800	17644999	380629	Heca
chr10	18142600	18144199	215819	Nhsl1
chr10	18907000	18909199	100504265	Gm20139
chr10	19838000	19839999	26408	Map3k5
chr10	19841600	19843399	26408	Map3k5
chr10	19997000	19999999	17761	Map7
chr10	20050400	20052999	72567	Bclaf1
chr10	20132600	20134599	29863	Pde7b
chr10	20139200	20142399	29863	Pde7b
chr10	20183000	20185199	29863	Pde7b
chr10	20357400	20359199	29863	Pde7b
chr10	20394200	20395799	29863	Pde7b
chr10	20701800	20702799	52906	Ahi1
chr10	21021600	21023399	56422	Hbs1l
chr10	21037800	21039999	56422	Hbs1l
chr10	21037800	21039999	73990	4930455C13Rik
chr10	21661800	21663999	20393	Sgk1
chr10	21862000	21862999	319887	E030030I06Rik
chr10	22855000	22856999	14051	Eya4
chr10	22878000	22880999	14051	Eya4
chr10	23030800	23032799	14051	Eya4
chr10	24509200	24511799	209558	Enpp3
chr10	25004200	25006999	432442	Akap7
chr10	25545200	25547399	73803	4930401C15Rik
chr10	26768000	26769599	16773	Lama2
chr10	27920400	27922999	19272	Ptprk
chr10	27929600	27931799	19272	Ptprk
chr10	28227000	28228799	19272	Ptprk
chr10	28420600	28422599	210757	Themis
chr10	28480000	28482599	210757	Themis
chr10	28541600	28543599	210757	Themis
chr10	28580000	28581999	210757	Themis
chr10	28892800	28894199	67412	Soga3
chr10	30269800	30272399	73681	Trmt11
chr10	30408400	30410199	211329	Ncoa7
chr10	31062800	31064999	21987	Tpd52l1
chr10	31427800	31429799	432450	Nkain2
chr10	31750200	31752199	432450	Nkain2
chr10	31787000	31788599	432450	Nkain2
chr10	31813000	31815399	432450	Nkain2
chr10	31828000	31830399	432450	Nkain2
chr10	31840200	31842399	432450	Nkain2
chr10	31856400	31857999	432450	Nkain2
chr10	31864800	31867199	432450	Nkain2
chr10	31878800	31880399	432450	Nkain2
chr10	31937200	31938199	432450	Nkain2
chr10	31939600	31941799	432450	Nkain2
chr10	31955800	31956999	432450	Nkain2
chr10	32444800	32446999	432450	Nkain2
chr10	32534800	32536399	432450	Nkain2
chr10	32992200	32993599	76757	Trdn
chr10	33314400	33316399	215890	Clvs2
chr10	33487000	33489599	215895	Gm4794
chr10	33633000	33635599	212892	Rsph4a
chr10	33778400	33779999	692132	Trappc3l
chr10	34062400	34064799	319638	Nt5dc1
chr10	34217800	34220599	14302	Frk
chr10	34233800	34234799	14302	Frk
chr10	34308200	34309999	14302	Frk
chr10	38540600	38542199	215919	Rfpl4b
chr10	38750400	38751799	16775	Lama4
chr10	39172400	39174999	14360	Fyn
chr10	39520800	39523399	19714	Rev3l
chr10	39556600	39557799	19714	Rev3l
chr10	39567200	39569199	19714	Rev3l
chr10	39593200	39595199	19714	Rev3l
chr10	39799200	39801399	72472	Slc16a10
chr10	40562200	40563999	71713	Cdc40
chr10	40638600	40641199	83767	Wasf1
chr10	40954800	40956799	103199	Fig4
chr10	41457200	41458799	103268	Cep57l1
chr10	41512800	41514199	103268	Cep57l1
chr10	41591600	41593599	140742	Sesn1
chr10	41636600	41638399	213402	Armc2
chr10	41720200	41722999	213402	Armc2
chr10	42038800	42040599	215951	Lace1
chr10	42091800	42093799	215951	Lace1
chr10	42127600	42129599	215951	Lace1
chr10	42298800	42301399	21907	Nr2e1
chr10	42613400	42615599	268297	Scml4
chr10	42855800	42856999	109205	Sobp
chr10	42891000	42893599	109205	Sobp
chr10	42991000	42992399	71365	Pdss2
chr10	43042200	43045399	71365	Pdss2
chr10	43548600	43550599	71018	4933404K13Rik
chr10	45377600	45379599	209462	Hace1
chr10	49285400	49286799	14806	Grik2
chr10	49310400	49312599	14806	Grik2
chr10	50534400	50536399	77987	Ascc3
chr10	50623000	50625199	20464	Sim1
chr10	50686000	50687399	20464	Sim1
chr10	52083000	52084999	94221	Gopc
chr10	52446200	52448199	215085	Slc35f1
chr10	52687400	52688399	215085	Slc35f1
chr10	52692000	52694199	215085	Slc35f1
chr10	52821200	52822799	215085	Slc35f1
chr10	53048400	53049999	100038725	Cep85l
chr10	53437400	53439399	75906	Fam184a
chr10	55778600	55779999	544696	Tbc1d32
chr10	57364800	57365999	18768	Pkib
chr10	57693800	57695599	664783	Dux
chr10	57762400	57764599	70297	Gcc2
chr10	58415200	58418399	237353	Sh3rf3
chr10	58421400	58423799	237353	Sh3rf3
chr10	58573800	58576199	237353	Sh3rf3
chr10	58623000	58624799	103080	2016-09-10
chr10	59220400	59222399	216001	Micu1
chr10	59675400	59677999	53374	Chst3
chr10	60089200	60091599	22295	Cdh23
chr10	60567800	60568799	20397	Sgpl1
chr10	60576200	60578599	20397	Sgpl1
chr10	60581800	60583399	20397	Sgpl1
chr10	60598000	60599999	20397	Sgpl1
chr10	60881400	60883599	18119	Nodal
chr10	61233400	61235599	404634	H2afy2
chr10	61321400	61322999	12817	Col13a1
chr10	61411600	61414199	12817	Col13a1
chr10	61896800	61898199	338359	Supv3l1
chr10	61912000	61913799	338359	Supv3l1
chr10	61912000	61913799	74706	4930507D05Rik
chr10	62106600	62108599	94213	Ddx50
chr10	62218000	62220399	67500	Ccar1
chr10	62240400	62243399	67500	Ccar1
chr10	62249000	62251399	67500	Ccar1
chr10	62270400	62273199	52463	Tet1
chr10	62273800	62275199	52463	Tet1
chr10	62276200	62277399	52463	Tet1
chr10	62294000	62296599	52463	Tet1
chr10	62334000	62335999	52463	Tet1
chr10	62417600	62419599	327762	Dna2
chr10	62463000	62464799	70432	Rufy2
chr10	62470000	62473799	70432	Rufy2
chr10	62474200	62477799	432467	Hnrnph3
chr10	62474200	62477799	70432	Rufy2
chr10	62645200	62646399	68802	Mypn
chr10	62652000	62653799	68802	Mypn
chr10	62760400	62762399	67345	Herc4
chr10	62987600	62989799	216033	Ctnna3
chr10	62992200	62994599	216033	Ctnna3
chr10	63103200	63104999	216033	Ctnna3
chr10	63160200	63161799	216033	Ctnna3
chr10	63451600	63454199	216028	Lrrtm3
chr10	63451600	63454199	216033	Ctnna3
chr10	63618400	63619599	216033	Ctnna3
chr10	63660000	63661599	216033	Ctnna3
chr10	63715000	63716799	216033	Ctnna3
chr10	63798200	63800599	216033	Ctnna3
chr10	64072800	64075199	216033	Ctnna3
chr10	64382200	64384599	216033	Ctnna3
chr10	65640400	65642199	77198	4930407I19Rik
chr10	66640200	66643399	108829	Jmjd1c
chr10	66651400	66655199	108829	Jmjd1c
chr10	66711800	66713999	108829	Jmjd1c
chr10	67010400	67012999	211488	Ado
chr10	67570800	67573999	71371	Arid5b
chr10	67611400	67613399	71371	Arid5b
chr10	69281200	69283199	11735	Ank3
chr10	69444400	69446399	11735	Ank3
chr10	69488600	69491199	11735	Ank3
chr10	72485000	72487999	327768	A330049N07Rik
chr10	72542000	72543999	327768	A330049N07Rik
chr10	80829600	80830399	56371	Fzr1
chr10	80830800	80832199	56371	Fzr1
chr10	80832600	80834199	56371	Fzr1
chr10	106173200	106174399	327814	Ppfia2
chr10	113929000	113930399	237553	Trhde
chr11	3026800	3048999	236604	Pisd-ps1
chr11	3026800	3048999	66776	Pisd-ps3
chr11	3026800	3048999	78887	Sfi1
chr11	3049400	3100599	78887	Sfi1
chr11	3156400	3158399	13494	Drg1
chr11	3189800	3192799	56218	Patz1
chr11	3210400	3212399	100302648	Gm11944
chr11	3541200	3542799	544752	Tug1
chr11	4698600	4702399	18016	Nf2
chr11	4929600	4931799	11764	Ap1b1
chr11	4955400	4956199	78926	Gas2l1
chr11	5239600	5242799	407821	Znrf3
chr11	5275000	5276799	407821	Znrf3
chr11	5569200	5570399	76389	Ankrd36
chr11	5951200	5952599	12323	Camk2b
chr11	11199400	11200999	53604	Zpbp
chr11	11649200	11651799	22778	Ikzf1
chr11	11656800	11660199	22778	Ikzf1
chr11	11871600	11874199	14783	Grb10
chr11	11885200	11887399	14783	Grb10
chr11	11895000	11897399	14783	Grb10
chr11	12145400	12146799	12808	Cobl
chr11	12147800	12149799	12808	Cobl
chr11	12150800	12152199	12808	Cobl
chr11	16177400	16179199	211739	Vstm2a
chr11	21031800	21033799	67245	Peli1
chr11	21260800	21262599	216558	Ugp2
chr11	21587200	21589799	216560	Wdpcp
chr11	21981000	21981599	216565	Ehbp1
chr11	23357200	23358999	17847	Usp34
chr11	23363200	23364599	17847	Usp34
chr11	23368600	23371399	17847	Usp34
chr11	23391800	23393799	268390	Ahsa2
chr11	23475800	23478199	71675	0610010F05Rik
chr11	26446200	26447999	69922	Vrk2
chr11	29085200	29087199	104570	Smek2
chr11	29318400	29319999	108686	Ccdc88a
chr11	29447400	29449399	73324	Clhc1
chr11	29447400	29449399	78294	Rps27a
chr11	29460000	29463199	73324	Clhc1
chr11	29856800	29859199	237711	Eml6
chr11	29882600	29884799	237711	Eml6
chr11	30106400	30108199	20742	Sptbn1
chr11	30478200	30480599	75572	Acyp2
chr11	30544400	30545799	75572	Acyp2
chr11	30729200	30732199	103554	Psme4
chr11	30828600	30831199	66753	Erlec1
chr11	30867000	30868799	65257	Asb3
chr11	30908600	30910399	65257	Asb3
chr11	30947200	30948799	65257	Asb3
chr11	30982400	30983799	65257	Asb3
chr11	32423000	32424799	69306	Efcab9
chr11	32632200	32633799	103583	Fbxw11
chr11	33055600	33056799	18148	Npm1
chr11	33061200	33062999	18148	Npm1
chr11	33132800	33135199	66011	Ranbp17
chr11	33150200	33151799	66011	Ranbp17
chr11	33567400	33568599	70357	Kcnip1
chr11	33584400	33585999	70357	Kcnip1
chr11	34495200	34495799	94176	Dock2
chr11	35695200	35698199	211652	Wwc1
chr11	35768800	35770999	211652	Wwc1
chr11	35988800	35990599	23964	Tenm2
chr11	36229000	36230399	23964	Tenm2
chr11	36506000	36508399	23964	Tenm2
chr11	36613600	36615799	23964	Tenm2
chr11	36635000	36637199	23964	Tenm2
chr11	36646200	36648799	23964	Tenm2
chr11	36660000	36661599	23964	Tenm2
chr11	40521000	40523399	15366	Hmmr
chr11	40560200	40564199	12450	Ccng1
chr11	43611000	43612199	11548	Adra1b
chr11	45801600	45803999	214105	Sox30
chr11	45901000	45903199	11492	Adam19
chr11	46010200	46012999	76884	Cyfip2
chr11	46043200	46045399	76884	Cyfip2
chr11	46818000	46820999	24052	Sgcd
chr11	46885800	46888999	24052	Sgcd
chr11	46915400	46916799	24052	Sgcd
chr11	47125600	47126999	24052	Sgcd
chr11	47167000	47168999	24052	Sgcd
chr11	48618800	48621199	14694	Rack1
chr11	48618800	48621199	211007	Trim41
chr11	48940400	48942799	18356	Olfr56
chr11	49515600	49517199	104625	Cnot6
chr11	49607400	49608599	14584	Gfpt2
chr11	49618600	49619999	14584	Gfpt2
chr11	49675000	49677799	26420	Mapk9
chr11	49847800	49850199	59044	Rnf130
chr11	49922800	49924599	59044	Rnf130
chr11	50712600	50714199	22678	Zfp2
chr11	50720600	50723199	22678	Zfp2
chr11	51516200	51517599	77371	Sec24a
chr11	51529200	51530799	77371	Sec24a
chr11	51536000	51537799	77371	Sec24a
chr11	51545000	51546399	77371	Sec24a
chr11	51807400	51809599	22210	Ube2b
chr11	52973800	52975799	320027	Fstl4
chr11	53229400	53231399	93736	Aff4
chr11	53787800	53789399	56517	Slc22a21
chr11	53804600	53806599	30805	Slc22a4
chr11	54208600	54210599	74847	Meikin
chr11	54316000	54318599	216742	Fnip1
chr11	54492400	54495999	192786	Rapgef6
chr11	54590200	54591599	72729	Cdc42se2
chr11	54773000	54774799	57783	Tnip1
chr11	58136000	58138199	319475	Zfp672
chr11	58900400	58903999	380698	Obscn
chr11	59561200	59563799	26936	Mprip
chr11	59640000	59642199	26572	Cops3
chr11	60362400	60364599	268420	Alkbh5
chr11	60613000	60614999	20425	Shmt1
chr11	60977400	60979399	216825	Usp22
chr11	61522400	61524199	233836	Slc5a11
chr11	61522400	61524199	69640	Fam83g
chr11	61606400	61608599	29869	Ulk2
chr11	61728600	61729399	56697	Akap10
chr11	61784200	61785599	432572	Specc1
chr11	62136600	62138399	20185	Ncor1
chr11	62200800	62203399	20185	Ncor1
chr11	62204200	62205999	20185	Ncor1
chr11	62234600	62236599	20185	Ncor1
chr11	62254600	62256799	20185	Ncor1
chr11	62538400	62540999	170740	Zfp287
chr11	62599800	62601799	192651	Zfp286
chr11	63728800	63731199	54710	Hs3st3b1
chr11	64929200	64931399	216831	Arhgap44
chr11	65791400	65793799	237806	Dnah9
chr11	65833200	65834399	237806	Dnah9
chr11	67435200	67436799	14457	Gas7
chr11	68262200	68264399	320207	Pik3r5
chr11	68549000	68550199	77579	Myh10
chr11	69373200	69374199	13643	Efnb3
chr11	69556000	69558999	20020	Polr2a
chr11	70278600	70280599	574428	Zmynd15
chr11	70922200	70924199	195046	Nlrp1a
chr11	70971400	70976399	637515	Nlrp1b
chr11	70993000	70994199	637515	Nlrp1b
chr11	71028400	71030199	637515	Nlrp1b
chr11	72071200	72073399	237831	Slc13a5
chr11	72561200	72563599	11736	Ankfy1
chr11	73515600	73517399	76390	Zfp735
chr11	74488800	74490599	18472	Pafah1b1
chr11	74612400	74615399	67493	Mettl16
chr11	74722600	74724999	104662	Tsr1
chr11	74722600	74724999	27364	Srr
chr11	74772600	74773999	103677	Smg6
chr11	74962600	74966199	103677	Smg6
chr11	75309400	75311599	192159	Prpf8
chr11	75313600	75315599	192159	Prpf8
chr11	75911600	75913599	68299	Vps53
chr11	76178600	76179799	18230	Nxn
chr11	76599200	76601399	12874	Cpd
chr11	76872800	76874999	237859	Nsrp1
chr11	77352000	77353399	216965	Taok1
chr11	77372800	77375199	216965	Taok1
chr11	78078800	78080799	72503	2610507B11Rik
chr11	78363800	78364599	69071	Tmem97
chr11	78438600	78440799	18099	Nlk
chr11	79314000	79315999	18015	Nf1
chr11	79314000	79315999	18377	Omg
chr11	79337200	79339799	101488212	Gm21975
chr11	79337200	79339799	18015	Nf1
chr11	79337200	79339799	216984	Evi2b
chr11	79342400	79344999	101488212	Gm21975
chr11	79342400	79344999	14017	Evi2a
chr11	79342400	79344999	18015	Nf1
chr11	79362600	79364799	18015	Nf1
chr11	79373400	79376199	18015	Nf1
chr11	79504800	79506799	268451	Rab11fip4
chr11	79902400	79903999	237877	Atad5
chr11	80416800	80418799	338367	Myo1d
chr11	80560200	80561999	338367	Myo1d
chr11	81763200	81764799	11418	Asic2
chr11	81870000	81872799	20292	Ccl11
chr11	82619000	82620999	67338	Rffl
chr11	83328600	83330799	629303	Heatr9
chr11	83415200	83416599	100504464	E230016K23Rik
chr11	83521600	83523999	14038	Wfdc18
chr11	83799200	83800999	217030	Synrg
chr11	83832400	83833799	217030	Synrg
chr11	83919400	83921799	217031	Tada2a
chr11	84167800	84169799	107476	Acaca
chr11	84944200	84945399	237898	Usp32
chr11	85203600	85205399	192197	Bcas3
chr11	85229000	85230999	192197	Bcas3
chr11	85286200	85287999	192197	Bcas3
chr11	85382000	85383999	192197	Bcas3
chr11	85647400	85648799	21385	Tbx2
chr11	85649400	85651599	21385	Tbx2
chr11	85883000	85883799	237911	Brip1
chr11	85947800	85950999	237911	Brip1
chr11	86090800	86092199	327987	Med13
chr11	86090800	86092199	74038	Brip1os
chr11	86101400	86102999	327987	Med13
chr11	86101400	86102999	74038	Brip1os
chr11	86155800	86157999	327987	Med13
chr11	86413200	86414399	75909	Vmp1
chr11	86535000	86536799	67300	Cltc
chr11	86538200	86540199	67300	Cltc
chr11	87367600	87368999	83560	Tex14
chr11	87415400	87419399	170749	Mtmr4
chr11	87432600	87434399	327992	Hsf5
chr11	87634200	87636399	76113	Lpo
chr11	87882600	87884799	22344	Vezf1
chr11	87917000	87918399	103841	Cuedc1
chr11	88179000	88180199	76626	Msi2
chr11	88196200	88198799	76626	Msi2
chr11	89255400	89257599	214604	4932411E22Rik
chr11	93108200	93110599	72605	Car10
chr11	93806400	93808999	103537	Mbtd1
chr11	93956600	93957999	70834	Spag9
chr11	93963600	93964999	70834	Spag9
chr11	95124600	95126799	93670	Tac4
chr11	95308800	95310199	20747	Spop
chr11	95324200	95325999	20747	Spop
chr11	95350800	95352999	20747	Spop
chr11	96142200	96145199	15416	Hoxb8
chr11	96153000	96154999	75395	Hoxb5os
chr11	96186800	96188799	15410	Hoxb3
chr11	96190400	96192399	15410	Hoxb3
chr11	96202800	96204599	15410	Hoxb3
chr11	96390200	96391999	78473	Skap1
chr11	96426600	96428799	78473	Skap1
chr11	96444600	96446799	78473	Skap1
chr11	96637400	96639799	74479	Snx11
chr11	96975800	96977199	57765	Tbx21
chr11	97103200	97105799	19155	Npepps
chr11	97311600	97312799	58996	Arhgap23
chr11	97613600	97615599	67480	Cwc25
chr11	98028000	98028799	19014	Med1
chr11	98086400	98088599	69131	Cdk12
chr11	98101000	98103199	69131	Cdk12
chr11	98863200	98865399	21973	Top2a
chr11	99194800	99196199	320864	Krt26
chr11	100329600	100332199	217194	Klhl11
chr11	100791800	100793999	20848	Stat3
chr11	100956200	100957199	19183	Psmc3ip
chr11	101374000	101375799	12189	Brca1
chr11	101598200	101599999	217207	Dhx8
chr11	102024400	102026199	268490	Lsm12
chr11	102806000	102807599	23829	C1ql1
chr11	102906800	102908199	18107	Nmt1
chr11	102972600	102974399	67131	Acbd4
chr11	104262200	104264399	76719	Kansl1
chr11	104284600	104286199	76719	Kansl1
chr11	105543800	105546999	77097	Tanc2
chr11	105633600	105634599	77097	Tanc2
chr11	105667600	105669999	77097	Tanc2
chr11	105735800	105736999	77097	Tanc2
chr11	105740400	105743799	77097	Tanc2
chr11	106289400	106291599	78943	Ern1
chr11	106676400	106677999	320162	Cep95
chr11	106682000	106683599	66313	Smurf2
chr11	106694800	106696399	66313	Smurf2
chr11	106729200	106731199	66313	Smurf2
chr11	106733400	106735399	66313	Smurf2
chr11	106894000	106896599	207165	Bptf
chr11	106918600	106920799	207165	Bptf
chr11	107520000	107522399	78455	Helz
chr11	107802600	107805199	18750	Prkca
chr11	107816800	107818999	18750	Prkca
chr11	107904800	107907399	18750	Prkca
chr11	108304400	108306199	76380	Cep112
chr11	109900800	109901999	217258	Abca8a
chr11	110133200	110135399	217265	Abca5
chr11	110331600	110333799	26399	Map2k6
chr11	114786400	114788799	217304	Cd300lb
chr11	117575200	117577199	217351	Tnrc6c
chr11	117587200	117588999	217351	Tnrc6c
chr11	117602200	117603799	217351	Tnrc6c
chr11	117606600	117608799	217351	Tnrc6c
chr11	118108400	118110399	19157	Cyth1
chr11	118527000	118528799	52897	Rbfox3
chr11	119499600	119501999	74370	Rptor
chr11	119556400	119557799	74370	Rptor
chr11	119582200	119584399	74370	Rptor
chr11	119654000	119655999	74370	Rptor
chr11	119694000	119696199	319454	Rptoros
chr11	119694000	119696199	74370	Rptor
chr11	120049400	120051799	100042332	2810410L24Rik
chr11	120268800	120271399	217365	Nploc4
chr12	68160000	68160599	320772	Mdga2
chr12	70755000	70755799	20663	Sos2
chr12	77262800	77264799	13983	Esr2
chr12	89458000	89459599	100861908	Gm21319
chr12	89494600	89496799	100861908	Gm21319
chr12	102648400	102649399	271036	Catsperb
chr13	44964800	44965599	16468	Jarid2
chr13	66532000	66533199	76803	2410141K09Rik
chr13	66535000	66536199	76803	2410141K09Rik
chr13	77577600	77578399	72371	2210408I21Rik
chr13	97960400	97960799	15212	Hexb
chr14	19542000	19544999	218793	Ube2e2
chr14	21329200	21331199	19056	Ppp3cb
chr14	22151000	22151999	11534	Adk
chr14	22177000	22178999	11534	Adk
chr14	24263200	24265399	16531	Kcnma1
chr14	31629800	31631399	54650	Sfmbt1
chr14	31868200	31870599	66923	Pbrm1
chr14	32183600	32185599	12339	Capn7
chr14	40138600	40140999	18183	Nrg3
chr14	48002000	48003199	16854	Lgals3
chr14	49285000	49287999	18424	Otx2
chr14	52212000	52213199	434459	Gm5622
chr14	55192800	55195399	16475	Ajuba
chr14	58215000	58216199	57258	Xpo4
chr14	64307400	64309599	219149	Xkr6
chr14	64319200	64320999	219149	Xkr6
chr14	70163400	70164599	75016	4930480K23Rik
chr14	70672200	70674599	19057	Ppp3cc
chr15	6271000	6273399	13132	Dab2
chr15	6688200	6689999	78757	Rictor
chr15	6710600	6712799	78757	Rictor
chr15	6736400	6738399	78757	Rictor
chr15	6739800	6742199	78757	Rictor
chr15	6775000	6775799	18414	Osmr
chr15	6809800	6811599	18414	Osmr
chr15	7210800	7211999	268780	Egflam
chr15	7899800	7901599	545085	Wdr70
chr15	8091600	8093799	170762	Nup155
chr15	8152600	8154399	73692	2410089E03Rik
chr15	8276600	8278599	71175	Nipbl
chr15	8283000	8284999	71175	Nipbl
chr15	8635200	8637799	20512	Slc1a3
chr15	11043400	11045599	239337	Adamts12
chr15	11131800	11133399	239337	Adamts12
chr15	12463000	12465199	68070	Pdzd2
chr15	12518600	12520599	68070	Pdzd2
chr15	12783800	12784799	14000	Drosha
chr15	26622200	26623999	448987	Fbxl7
chr15	27700800	27702399	223435	Trio
chr15	27785800	27787599	223435	Trio
chr15	28170200	28172399	110082	Dnah5
chr15	30840600	30842199	18163	Ctnnd2
chr15	34051800	34053999	67154	Mtdh
chr15	34056200	34058599	67154	Mtdh
chr15	34361600	34362599	17181	Matn2
chr15	34549600	34552199	223473	Nipal2
chr15	34810800	34813399	320795	Pkn1
chr15	35043200	35045799	320795	Pkn1
chr15	35227600	35231199	107587	Osr2
chr15	35241200	35244999	100126269	BC048602
chr15	35249800	35251199	100126269	BC048602
chr15	37888400	37889599	382985	Rrm2b
chr15	37931400	37933999	70790	Ubr5
chr15	37949600	37952599	70790	Ubr5
chr15	37957800	37959199	70790	Ubr5
chr15	37959800	37961799	70790	Ubr5
chr15	37977400	37979199	70790	Ubr5
chr15	38148000	38150199	18285	Odf1
chr15	38432200	38434199	54375	Azin1
chr15	38851000	38853399	14368	Fzd6
chr15	39101200	39102599	116838	Rims2
chr15	39113200	39115399	116838	Rims2
chr15	40352600	40354799	432945	Gm16294
chr15	40544200	40545399	22762	Zfpm2
chr15	40880200	40881199	22762	Zfpm2
chr15	40921400	40922799	22762	Zfpm2
chr15	41562200	41564799	170719	Oxr1
chr15	41581400	41583799	170719	Oxr1
chr15	41696400	41698399	223513	Abra
chr15	42964800	42967799	239405	Rspo2
chr15	53417000	53419799	320679	Samd12
chr15	53444200	53446599	100628567	Mir28c
chr15	53444200	53446599	320679	Samd12
chr15	53543000	53545199	320679	Samd12
chr15	55202000	55203799	12818	Col14a1
chr15	55404800	55406999	105837	Mtbp
chr15	55631200	55632799	20649	Sntb1
chr15	57196400	57197999	210463	Slc22a22
chr15	58733000	58734999	69694	Tatdn1
chr15	58733000	58734999	75841	Rnf139
chr15	58828600	58831199	211401	Mtss1
chr15	59179400	59181799	223593	E430025E21Rik
chr15	64126000	64127599	13196	Asap1
chr15	66029200	66030799	110862	Kcnq3
chr15	66386400	66388599	213068	Tmem71
chr15	66466800	66468799	239510	Phf20l1
chr15	72428200	72430999	76510	Trappc9
chr15	73045400	73047399	14083	Ptk2
chr15	73231800	73233799	14083	Ptk2
chr15	73243600	73244999	14083	Ptk2
chr15	76421200	76423199	268822	Adck5
chr15	76545000	76546599	223664	Lrrc14
chr15	76545000	76546599	378937	Lrrc24
chr15	76630600	76632199	223666	Arhgap39
chr15	76938200	76940999	93686	Rbfox2
chr15	76977400	76978999	93686	Rbfox2
chr15	77454400	77455799	666661	Gm8221
chr15	77466600	77467999	328563	Apol11b
chr15	77469200	77471599	328563	Apol11b
chr15	79414200	79417399	100037410	Dbmc1
chr15	79431000	79433199	100037410	Dbmc1
chr15	79464200	79465999	75729	Fam227a
chr15	79975200	79976999	66513	Tab1
chr15	80084600	80087599	11911	Atf4
chr15	80175000	80177199	239556	Cacna1i
chr15	80312000	80313399	383075	Enthd1
chr15	80906400	80909199	223701	Mkl1
chr15	81158800	81161199	20524	Slc25a17
chr15	81224800	81228199	70356	St13
chr15	81452400	81455999	328572	Ep300
chr15	81459400	81460999	328572	Ep300
chr15	81466400	81469799	328572	Ep300
chr15	81695800	81696399	68479	Phf5a
chr15	81778800	81780399	105859	Csdc2
chr15	81932000	81933999	74369	Mei1
chr15	82121800	82123799	24050	2016-09-03
chr15	84764200	84765599	18141	Nup50
chr15	84769600	84772399	18141	Nup50
chr15	84948800	84950199	140557	Smc1b
chr15	85176800	85178999	54138	Atxn10
chr15	85263400	85267199	54138	Atxn10
chr15	88603800	88606799	223773	Zbed4
chr15	88817400	88819199	83456	Mov10l1
chr15	89002800	89005199	140570	Plxnb2
chr15	90784800	90786399	16564	Kif21a
chr15	90801800	90803599	16564	Kif21a
chr15	90825400	90827799	16564	Kif21a
chr15	90833200	90834799	16564	Kif21a
chr15	91265600	91267799	239606	Slc2a13
chr15	93293800	93295199	223828	Pphln1
chr15	95241400	95244599	54003	Nell2
chr15	96233400	96237199	77044	Arid2
chr15	96471400	96472599	105727	Slc38a1
chr15	96517400	96521599	67760	Slc38a2
chr15	97833600	97835599	12824	Col2a1
chr15	98234400	98236399	73302	1700031M16Rik
chr15	98386800	98388599	12455	Ccnt1
chr15	98727200	98728799	13363	Dhh
chr15	99054800	99056399	16512	Kcnh3
chr15	99140000	99142599	54614	Prpf40b
chr15	99588000	99589799	71949	Cers5
chr15	99803000	99804599	207214	Larp4
chr15	99803000	99804599	70281	2310068J16Rik
chr15	99998600	100000999	239667	Dip2b
chr15	100077400	100079599	11908	Atf1
chr15	100358400	100359999	21422	Tfcp2
chr15	101012400	101014199	11479	Acvr1b
chr15	101778400	101780399	332131	Krt78
chr15	101782800	101784599	332131	Krt78
chr15	102073000	102075599	19411	Rarg
chr15	102313400	102315799	18521	Pcbp2
chr15	102414600	102416599	223922	Atf7
chr15	102448400	102451399	223922	Atf7
chr15	102776800	102779199	100503872	Hotair
chr15	102795200	102799399	209448	Hoxc10
chr15	102799800	102801999	209448	Hoxc10
chr16	10284400	10284799	13731	Emp2
chr16	10285400	10285799	13731	Emp2
chr16	10288000	10288399	13731	Emp2
chr16	10975000	10975399	56722	Litaf
chr16	33062200	33063599	239833	Lmln
chr16	57391400	57391999	66497	Cmss1
chr16	57391400	57391999	78749	Filip1l
chr16	57538800	57540399	66497	Cmss1
chr16	57538800	57540399	78749	Filip1l
chr17	3076200	3078199	328734	Pisd-ps2
chr17	3081400	3082999	328734	Pisd-ps2
chr17	8949600	8951199	23984	Pde10a
chr17	13743000	13744399	72578	2700054A10Rik
chr17	13744800	13745999	72578	2700054A10Rik
chr17	20713600	20715399	224582	Vmn2r110
chr17	24462000	24463799	381072	Abca17
chr17	26078400	26079999	14755	Pigq
chr17	26078400	26079999	621239	Nhlrc4
chr17	30601000	30603199	224671	Btbd9
chr17	30614800	30616999	224671	Btbd9
chr17	30617400	30619399	224671	Btbd9
chr17	30622800	30627199	224671	Btbd9
chr17	30643200	30645199	224671	Btbd9
chr17	30650200	30652399	224671	Btbd9
chr17	30683000	30685399	224671	Btbd9
chr17	30686800	30688399	224671	Btbd9
chr17	30693400	30695199	224671	Btbd9
chr17	30712000	30714199	224671	Btbd9
chr17	30745200	30747199	109801	Glo1
chr17	30775600	30776799	13417	Dnah8
chr17	30787000	30789999	13417	Dnah8
chr17	30792600	30794399	13417	Dnah8
chr17	30795200	30797799	13417	Dnah8
chr17	30800400	30802599	13417	Dnah8
chr17	30810600	30811599	13417	Dnah8
chr17	30825400	30827399	13417	Dnah8
chr17	30830000	30831999	13417	Dnah8
chr17	30839800	30843599	13417	Dnah8
chr17	30850800	30852799	13417	Dnah8
chr17	30862000	30865199	13417	Dnah8
chr17	30872000	30873999	13417	Dnah8
chr17	30890600	30892199	13417	Dnah8
chr17	30923800	30925199	13417	Dnah8
chr17	30929600	30931799	13417	Dnah8
chr17	30941800	30943799	13417	Dnah8
chr17	30945800	30949999	13417	Dnah8
chr17	30966000	30966999	13417	Dnah8
chr17	30968600	30970799	13417	Dnah8
chr17	30978600	30981199	13417	Dnah8
chr17	30985400	30987199	13417	Dnah8
chr17	31003600	31005199	13417	Dnah8
chr17	31046800	31048799	14652	Glp1r
chr17	39979800	39985799	100861531	Rn45s
chr17	40444600	40447399	11571	Crisp1
chr17	55985200	55986799	52614	Adgre4
chr17	70823400	70824799	224997	Dlgap1
chr17	71919600	71922199	68789	Trmt61b
chr17	71919600	71922199	70891	Spdya
chr17	75014800	75016799	12211	Birc6
chr17	75079800	75080199	12211	Birc6
chr17	75725600	75726799	268977	Ltbp1
chr17	80598000	80600999	225027	Srsf7
chr17	80936000	80938399	381113	Cdkl4
chr17	84022200	84023999	225030	Kcng3
chr17	84614400	84615999	240174	Thada
chr17	84735000	84736799	240174	Thada
chr17	84793600	84796999	240174	Thada
chr17	85119200	85122199	72416	Lrpprc
chr17	86441000	86442999	78586	Srbd1
chr17	86457600	86459399	78586	Srbd1
chr17	89439400	89441599	14309	Fshr
chr17	89540200	89542799	14309	Fshr
chr17	90922600	90924799	18189	Nrxn1
chr17	91467800	91470999	18189	Nrxn1
chr17	95227000	95229399	100038746	Gm1976
chr17	95227000	95229399	72139	2610044O15Rik8
chr18	31794200	31796199	269003	Sap130
chr18	36781200	36782799	108857	Ankhd1
chr18	40467600	40467999	383348	Kctd16
chr18	43135400	43135799	72930	Ppp2r2b
chr18	67881800	67884199	19255	Ptpn2
chr18	67940800	67942799	72124	Seh1l
chr18	67940800	67942799	75286	4930549G23Rik
chr18	67948800	67952599	72124	Seh1l
chr18	67948800	67952599	75286	4930549G23Rik
chr18	67953200	67955399	72124	Seh1l
chr18	67953200	67955399	75286	4930549G23Rik
chr18	67981200	67983799	70799	Cep192
chr18	67985000	67989799	70799	Cep192
chr19	3520400	3522399	52036	Ppp6r3
chr19	3533800	3536199	52036	Ppp6r3
chr19	3642600	3645599	16973	Lrp5
chr19	3798200	3800199	225888	Suv420h1
chr19	3892200	3894399	12660	Chka
chr19	4139600	4141199	269053	Gpr152
chr19	4139600	4141199	73660	Cabp4
chr19	4353600	4356399	225876	Kdm2a
chr19	4542000	4544199	18563	Pcx
chr19	4582000	4584599	18563	Pcx
chr19	4589200	4591399	18563	Pcx
chr19	4614800	4616599	18563	Pcx
chr19	4614800	4616599	225875	Lrfn4
chr19	4650400	4653199	381196	Gm960
chr19	4661800	4663399	381196	Gm960
chr19	4746400	4750199	20743	Sptbn2
chr19	4793200	4795199	102902673	Gm21992
chr19	4793200	4795199	19653	Rbm4
chr19	5490000	5491799	12631	Cfl1
chr19	5741400	5743999	16998	Ltbp3
chr19	5800200	5802599	72289	Malat1
chr19	5839400	5842199	66961	Neat1
chr19	6200400	6202399	622554	1700123I01Rik
chr19	6208600	6210799	622554	1700123I01Rik
chr19	6368400	6370399	22668	Sf1
chr19	7186600	7188199	107227	Macrod1
chr19	7346200	7348399	104383	Rcor2
chr19	7358600	7360599	13728	Mark2
chr19	7390800	7392199	13728	Mark2
chr19	7497800	7499799	108899	2700081O15Rik
chr19	8795800	8799199	17254	Slc3a2
chr19	8795800	8799199	83673	Snhg1
chr19	8841800	8844999	53319	Nxf1
chr19	8847800	8849799	100039957	Gm2518
chr19	8847800	8849799	225895	Taf6l
chr19	8847800	8849799	67706	Tmem179b
chr19	8903000	8904999	68693	Hnrnpul2
chr19	8967600	8969399	109077	Ints5
chr19	9049800	9051599	67160	Eef1g
chr19	9200600	9202199	66514	Asrgl1
chr19	10157400	10159999	56473	Fads2
chr19	10305400	10306599	225908	Myrf
chr19	10689400	10691199	13194	Ddb1
chr19	11890800	11892799	20908	Stx3
chr19	14582200	14583399	21888	Tle4
chr19	16337400	16339199	14682	Gnaq
chr19	16388200	16389399	102465218	Mir496b
chr19	16388200	16389399	14682	Gnaq
chr19	16612000	16613999	14675	Gna14
chr19	16634200	16635799	14675	Gna14
chr19	16713000	16714799	271564	Vps13a
chr19	16852400	16854199	271564	Vps13a
chr19	16947200	16948199	14240	Foxb2
chr19	21888400	21890199	83921	Tmem2
chr19	21906600	21908399	83921	Tmem2
chr19	23434000	23435599	71738	Mamdc2
chr19	24288600	24290199	21873	Tjp2
chr19	24924400	24926399	226041	Pgm5
chr19	24972600	24974799	14237	Foxd4
chr19	25649600	25650999	50796	Dmrt1
chr19	29079800	29081599	67072	Cdc37l1
chr19	29376600	29378799	16452	Jak2
chr19	29673800	29675599	226089	Ric1
chr19	30111600	30113599	109113	Uhrf2
chr19	30851000	30853399	19091	Prkg1
chr19	31014000	31016999	19091	Prkg1
chr19	31032600	31034599	19091	Prkg1
chr19	31074800	31077399	19091	Prkg1
chr19	31696200	31698399	19091	Prkg1
chr19	31720800	31722999	19091	Prkg1
chr19	31944000	31946399	69865	A1cf
chr19	32203200	32204799	208449	Sgms1
chr19	32234600	32236599	208449	Sgms1
chr19	32255800	32257599	208449	Sgms1
chr19	32262400	32264199	208449	Sgms1
chr19	32344000	32346999	208449	Sgms1
chr19	32716600	32718199	23972	Papss2
chr19	32747600	32750799	67979	Atad1
chr19	32849600	32851999	19211	Pten
chr19	32872800	32874199	19211	Pten
chr19	33281600	33283999	67795	Rnls
chr19	34669800	34672799	667373	Ifit1bl1
chr19	34907600	34908999	75735	Pank1
chr19	35043800	35046399	240641	Kif20b
chr19	36735200	36736999	668215	1500017E21Rik
chr19	36926200	36927999	74493	Tnks2
chr19	37044200	37045999	107182	Btaf1
chr19	37065200	37067999	107182	Btaf1
chr19	37080200	37082199	107182	Btaf1
chr19	37097200	37098999	208922	Cpeb3
chr19	37120400	37122599	208922	Cpeb3
chr19	37175000	37176999	208922	Cpeb3
chr19	37209800	37211799	208922	Cpeb3
chr19	37238800	37240999	208922	Cpeb3
chr19	37296000	37297199	69104	2016-03-05
chr19	37355200	37357399	15925	Ide
chr19	37376200	37379199	15925	Ide
chr19	37384600	37386399	15925	Ide
chr19	37772200	37774199	13082	Cyp26a1
chr19	38082400	38084399	226101	Myof
chr19	38253400	38255799	110855	Pde6c
chr19	38296800	38299199	70567	Fra10ac1
chr19	38808800	38810799	74055	Plce1
chr19	38821000	38822399	74055	Plce1
chr19	38864600	38866399	57753	Noc3l
chr19	38875400	38878799	57753	Noc3l
chr19	39041600	39043799	15201	Hells
chr19	40475200	40477599	20411	Sorbs1
chr19	40625400	40628199	56454	Aldh18a1
chr19	40628600	40630399	56454	Aldh18a1
chr19	40645800	40648799	56454	Aldh18a1
chr19	40687200	40689199	12495	Entpd1
chr19	40772800	40774799	12495	Entpd1
chr19	41285200	41286999	107358	Tm9sf3
chr19	41314400	41316199	107358	Tm9sf3
chr19	41424000	41426399	83490	Pik3ap1
chr19	41959400	41964199	107094	Rrp12
chr19	42014800	42016599	74168	Zdhhc16
chr19	42415600	42417199	72832	Crtac1
chr19	42932200	42934999	545291	Hpse2
chr19	43167200	43169799	545291	Hpse2
chr19	43524600	43526399	83674	Cnnm1
chr19	44257000	44259399	329064	Pkd2l1
chr19	44368200	44369399	20250	Scd2
chr19	45039800	45042399	226151	Fam178a
chr19	45048000	45049599	226151	Fam178a
chr19	45048000	45049599	73894	4930414N06Rik
chr19	45226800	45228799	21908	Tlx1
chr19	45724200	45724799	30838	Fbxw4
chr19	45841000	45843999	76055	Mgea5
chr19	45929000	45930399	71617	9130011E15Rik
chr19	46247200	46249199	107338	Gbf1
chr19	46302000	46303399	107338	Gbf1
chr19	46352600	46354599	107338	Gbf1
chr19	47022800	47024399	76952	Nt5c2
chr19	47107200	47109599	71041	Pcgf6
chr19	47152000	47154199	226182	Taf5
chr19	47167400	47169399	18572	Pdcd11
chr19	47174800	47175999	18572	Pdcd11
chr19	47188600	47190999	18572	Pdcd11
chr19	47328400	47330199	18011	Neurl1a
chr19	47458800	47460599	14218	Sh3pxd2a
chr19	47715600	47716799	20874	Slk
chr19	48093200	48095199	381229	Cfap58
chr19	50676800	50678799	58178	Sorcs1
chr19	53293400	53294799	27360	Add3
chr19	53696200	53697799	13006	Smc3
chr19	53908800	53910799	73713	Rbm20
chr19	55350600	55352399	433256	Acsl5
chr19	55363800	55366599	433256	Acsl5
chr19	55367000	55368799	433256	Acsl5
chr19	55469600	55471999	53611	Vti1a
chr19	55496600	55498599	53611	Vti1a
chr19	55551400	55554199	53611	Vti1a
chr19	55639600	55642399	53611	Vti1a
chr19	56442200	56443999	230082	Nol6
chr19	56624400	56627799	66866	Nhlrc2
chr19	56868600	56870599	213993	Ccdc186
chr19	56973400	56975799	240675	Vwa2
chr19	57251800	57253799	226251	Ablim1
chr19	57441000	57442599	226252	Fam160b1
chr19	57460000	57460999	226252	Fam160b1
chr19	57544800	57546199	72133	Trub1
chr19	57733600	57735199	226255	Atrnl1
chr19	57758600	57761999	226255	Atrnl1
chr19	57791000	57793199	226255	Atrnl1
chr19	57920400	57921999	226255	Atrnl1
chr19	58083800	58085799	226255	Atrnl1
chr19	58114600	58115999	226255	Atrnl1
chr19	58120600	58122599	226255	Atrnl1
chr19	58312800	58314199	14585	Gfra1
chr19	58315800	58317399	14585	Gfra1
chr19	58490400	58491799	14585	Gfra1
chr19	58528000	58529599	14585	Gfra1
chr19	58805200	58807799	18946	Pnliprp1
chr19	59076000	59077799	71653	Shtn1
chr19	59365800	59367999	214084	Slc18a2
chr19	59579400	59581999	72647	2700089I24Rik
chr19	60852800	60854399	13669	Eif3a
chr19	60891400	60893399	67894	Fam45a
chr19	60920200	60921999	94281	Sfxn4
chr19	61035400	61038999	14773	Grk5
chr19	61083600	61084799	14773	Grk5
chr19	61191800	61193399	414758	Zfp950
chr2	3413000	3414399	50497	Hspa14
chr2	4352600	4354999	209630	Frmd4a
chr2	4676400	4677799	209645	Bend7
chr2	5299800	5301199	227541	Camk1d
chr2	5360800	5362599	227541	Camk1d
chr2	5953800	5954799	326622	Upf2
chr2	6190800	6192599	320132	A230108P19Rik
chr2	6237200	6239799	320132	A230108P19Rik
chr2	6543400	6546199	14007	Celf2
chr2	6586600	6589199	14007	Celf2
chr2	6819400	6822799	14007	Celf2
chr2	9979600	9980799	11949	Atp5c1
chr2	10008000	10010399	16588	Kin
chr2	10157400	10159399	209378	Itih5
chr2	10355200	10357999	353282	Sfmbt2
chr2	11148200	11150399	18761	Prkcq
chr2	11653600	11655799	16169	Il15ra
chr2	11682400	11684199	50755	Fbxo18
chr2	11686600	11687999	50755	Fbxo18
chr2	12132200	12134199	241226	Itga8
chr2	13115800	13116999	20163	Rsu1
chr2	13612600	13615199	241230	St8sia6
chr2	13623600	13625999	241230	St8sia6
chr2	14009600	14011199	20844	Stam
chr2	14114200	14115999	625286	Tmem236
chr2	14178800	14180199	17533	Mrc1
chr2	14399400	14401999	277468	Slc39a12
chr2	14525200	14526999	12296	Cacnb2
chr2	14550000	14551799	12296	Cacnb2
chr2	14621000	14623199	12296	Cacnb2
chr2	14953200	14955199	74455	Nsun6
chr2	15474000	15475799	102635496	Malrd1
chr2	15544200	15545199	102635496	Malrd1
chr2	15547600	15549399	102635496	Malrd1
chr2	15587400	15589399	102635496	Malrd1
chr2	15597600	15598799	102635496	Malrd1
chr2	15758200	15759799	102635496	Malrd1
chr2	15770600	15772799	102635496	Malrd1
chr2	16480000	16481999	67448	Plxdc2
chr2	16888400	16890199	75069	4930515L03Rik
chr2	16914200	16916799	75069	4930515L03Rik
chr2	16918600	16921199	75069	4930515L03Rik
chr2	17309200	17311199	74103	Nebl
chr2	17351800	17355999	74103	Nebl
chr2	17376200	17378599	74103	Nebl
chr2	17406000	17407599	74103	Nebl
chr2	17416200	17417799	74103	Nebl
chr2	17429200	17431199	74103	Nebl
chr2	17484800	17487199	102465964	Mir6419
chr2	17484800	17487199	74103	Nebl
chr2	17547200	17548599	74103	Nebl
chr2	17558000	17559999	74103	Nebl
chr2	17578800	17580799	74103	Nebl
chr2	17595800	17598199	74103	Nebl
chr2	17605800	17607199	74103	Nebl
chr2	17978600	17980799	102466840	Mir7655
chr2	17978600	17980799	17354	Mllt10
chr2	17985000	17986199	17354	Mllt10
chr2	18138800	18140799	13418	Dnajc1
chr2	18187400	18189399	13418	Dnajc1
chr2	18226800	18228799	13418	Dnajc1
chr2	18595400	18597599	12238	Commd3
chr2	21467400	21471599	241263	Gpr158
chr2	22640400	22643399	54519	Apbb1ip
chr2	22759600	22761999	56075	Pdss1
chr2	22939600	22941799	74159	Acbd5
chr2	22996400	22998199	67121	Mastl
chr2	23206800	23209399	18232	Nxph2
chr2	23224400	23226399	18232	Nxph2
chr2	24529800	24531599	12287	Cacna1b
chr2	24550800	24551799	12287	Cacna1b
chr2	24645600	24647599	77683	Ehmt1
chr2	25388800	25391199	22030	Traf2
chr2	25744200	25746799	227632	Kcnt1
chr2	25798000	25802199	227634	Camsap1
chr2	25806000	25807799	227634	Camsap1
chr2	25817400	25818999	227634	Camsap1
chr2	26056400	26059799	16871	Lhx3
chr2	26138200	26140599	329366	Ccdc187
chr2	26275600	26276999	227648	Sec16a
chr2	26289000	26289999	227648	Sec16a
chr2	26522800	26524999	16821	Lcn4
chr2	27147000	27148599	22325	Vav2
chr2	27169800	27172999	22325	Vav2
chr2	28654200	28655799	68870	Ak8
chr2	28704600	28705599	227674	Ddx31
chr2	28710600	28712199	227674	Ddx31
chr2	28715200	28717199	227674	Ddx31
chr2	28726200	28727999	227674	Ddx31
chr2	28878200	28879599	329375	Cfap77
chr2	28991400	28992799	269254	Setx
chr2	29006000	29008599	269254	Setx
chr2	29016000	29018799	269254	Setx
chr2	29033400	29034599	269254	Setx
chr2	29035800	29037599	269254	Setx
chr2	29106000	29107599	76220	6530402F18Rik
chr2	29254600	29256599	68975	Med27
chr2	29771200	29773399	18286	Odf2
chr2	29840800	29842599	20740	Sptan1
chr2	29852800	29854799	20740	Sptan1
chr2	29862400	29864799	20740	Sptan1
chr2	29869200	29870999	20740	Sptan1
chr2	29917800	29919399	56086	Set
chr2	30233200	30234399	108958	Fam73b
chr2	30281600	30283399	110854	Ppp2r4
chr2	31040400	31042199	277463	Gpr107
chr2	31495800	31497599	381359	Prdm12
chr2	31633600	31635999	11350	Abl1
chr2	31836400	31840799	227720	Nup214
chr2	31852600	31854599	227720	Nup214
chr2	31887200	31888599	227720	Nup214
chr2	32006800	32008399	227723	Prrc2b
chr2	32295400	32298199	227731	Slc25a25
chr2	32418400	32420599	98952	Fam102a
chr2	32654600	32656999	20910	Stxbp1
chr2	32885600	32887399	99326	Garnl3
chr2	32909400	32910999	99326	Garnl3
chr2	33047400	33050199	241308	Ralgps1
chr2	33086000	33088799	241308	Ralgps1
chr2	33086000	33088799	26360	Angptl2
chr2	33192800	33194599	241308	Ralgps1
chr2	33491600	33492599	16917	Lmx1b
chr2	33629600	33631799	72543	Mvb12b
chr2	33651200	33652999	72543	Mvb12b
chr2	34026600	34028599	18516	Pbx3
chr2	34101600	34104799	18516	Pbx3
chr2	34413800	34415999	227743	Mapkap1
chr2	34556200	34557999	66691	Gapvd1
chr2	34582000	34584399	66691	Gapvd1
chr2	34720000	34721399	66998	Psmd5
chr2	34737200	34739199	77996	Cutal
chr2	36012400	36016999	67871	Mrrf
chr2	37124800	37127799	545417	Olfr367-ps
chr2	37240400	37242999	319817	Rc3h2
chr2	37254200	37256199	100217435	Snord90
chr2	37254200	37256199	319817	Rc3h2
chr2	37360600	37361399	227800	Rabgap1
chr2	37394400	37396999	227800	Rabgap1
chr2	37482400	37484599	20744	Strbp
chr2	37695000	37696599	227801	Dennd1a
chr2	37786800	37788399	227801	Dennd1a
chr2	37851400	37853599	227801	Dennd1a
chr2	37903600	37905199	227801	Dennd1a
chr2	37999600	38000599	227801	Dennd1a
chr2	38005800	38007399	227801	Dennd1a
chr2	38206800	38208799	16870	Lhx2
chr2	38210800	38212599	16870	Lhx2
chr2	38469000	38471799	19177	Psmb7
chr2	38482600	38485199	19177	Psmb7
chr2	38564600	38566199	26423	Nr5a1
chr2	38868000	38871599	74192	Arpc5l
chr2	38895400	38897199	76899	Golga1
chr2	38935600	38937599	320271	Scai
chr2	38959000	38961399	320271	Scai
chr2	38969000	38970399	320271	Scai
chr2	40589800	40591399	94217	Lrp1b
chr2	41155800	41157399	94217	Lrp1b
chr2	41189600	41191599	94217	Lrp1b
chr2	41617600	41619599	94217	Lrp1b
chr2	42401600	42403599	94217	Lrp1b
chr2	42446800	42448799	94217	Lrp1b
chr2	43846200	43847799	76117	Arhgap15
chr2	44436800	44438999	227835	Gtdc1
chr2	44459400	44460799	227835	Gtdc1
chr2	44588400	44589799	227835	Gtdc1
chr2	49319600	49320999	227867	Epc2
chr2	50136800	50138199	109129	Mmadhc
chr2	51945000	51947199	51869	Rif1
chr2	51968600	51970199	51869	Rif1
chr2	52000400	52002799	17996	Neb
chr2	52027600	52030399	17996	Neb
chr2	52191200	52192799	17996	Neb
chr2	52334400	52336399	12298	Cacnb4
chr2	52561600	52563799	56324	Stam2
chr2	52724800	52726799	71409	Fmnl2
chr2	52749200	52751799	71409	Fmnl2
chr2	52865800	52866999	71409	Fmnl2
chr2	53007000	53010199	56194	Prpf40a
chr2	53015800	53017999	56194	Prpf40a
chr2	54428200	54430399	271786	Galnt13
chr2	54912000	54913599	271786	Galnt13
chr2	55308800	55310999	16519	Kcnj3
chr2	55339800	55341999	16519	Kcnj3
chr2	55409000	55410199	16519	Kcnj3
chr2	55443800	55445799	16519	Kcnj3
chr2	56959400	56962799	18227	Nr4a2
chr2	57161000	57162199	14571	Gpd2
chr2	57999200	58000799	227929	Cytip
chr2	58021600	58023999	100042926	Gm13546
chr2	58571800	58573199	76654	Upp2
chr2	59089600	59092199	227937	Pkp4
chr2	59650600	59652199	66860	Tanc1
chr2	59739200	59741799	407823	Baz2b
chr2	59842800	59844799	407823	Baz2b
chr2	59884000	59885999	407823	Baz2b
chr2	59897800	59899599	407823	Baz2b
chr2	60203600	60205399	17076	Ly75
chr2	62040400	62041999	94229	Slc4a10
chr2	62071600	62073799	94229	Slc4a10
chr2	62088800	62090999	94229	Slc4a10
chr2	62645800	62647599	170738	Kcnh7
chr2	62991600	62992599	170738	Kcnh7
chr2	62996200	62998199	170738	Kcnh7
chr2	64825000	64826399	50915	Grb14
chr2	64999800	65001399	319876	Cobll1
chr2	65175800	65177599	320106	Slc38a11
chr2	65187400	65189399	320106	Slc38a11
chr2	65195800	65196999	320106	Slc38a11
chr2	65526200	65527599	110876	Scn2a1
chr2	65544200	65546199	110876	Scn2a1
chr2	65547600	65550399	110876	Scn2a1
chr2	65566000	65568599	110876	Scn2a1
chr2	65588000	65590399	110876	Scn2a1
chr2	65813000	65815199	77771	Csrnp3
chr2	66045200	66046799	73668	Ttc21b
chr2	66119400	66121799	20265	Scn1a
chr2	66387400	66389399	20274	Scn9a
chr2	66426600	66428599	20274	Scn9a
chr2	66452800	66455199	20274	Scn9a
chr2	66564200	66566199	20272	Scn7a
chr2	67345200	67347599	241431	Xirp2
chr2	68223800	68225199	53416	Stk39
chr2	68248200	68249999	53416	Stk39
chr2	68502000	68504799	75721	4932414N04Rik
chr2	68740800	68742999	241447	Cers6
chr2	68794200	68796399	241447	Cers6
chr2	68824000	68825399	241447	Cers6
chr2	68947000	68949399	241447	Cers6
chr2	69136200	69137799	27413	Abcb11
chr2	69226400	69228199	241452	Dhrs9
chr2	69303600	69305799	14725	Lrp2
chr2	69334800	69338199	14725	Lrp2
chr2	69341400	69343199	14725	Lrp2
chr2	69422400	69424799	14725	Lrp2
chr2	69586200	69587799	228005	Ppig
chr2	69597800	69599799	75051	Ccdc173
chr2	69803600	69805599	68795	Ubr3
chr2	69832600	69834599	68795	Ubr3
chr2	69906600	69907999	329421	Myo3b
chr2	70399600	70401999	14415	Gad1
chr2	70399600	70401999	68986	Gad1os
chr2	70519000	70521599	70231	Gorasp2
chr2	70823600	70825799	228019	Mettl8
chr2	71061200	71063799	13427	Dync1i2
chr2	71373000	71374999	111970	Dlx1as
chr2	71822600	71824999	56508	Rapgef4
chr2	72024800	72027599	56508	Rapgef4
chr2	72191800	72193399	65964	Zak
chr2	72590200	72590999	76218	6430710C18Rik
chr2	72636000	72637999	76218	6430710C18Rik
chr2	72951200	72953399	67059	Ola1
chr2	72963200	72965599	67059	Ola1
chr2	73303400	73305199	215280	Wipf1
chr2	73444600	73446199	329427	Chn1os3
chr2	73470800	73473199	108699	Chn1
chr2	73581600	73583399	108699	Chn1
chr2	73676400	73678199	11909	Atf2
chr2	74395400	74396799	69605	Lnp
chr2	75891600	75893399	241489	Pde11a
chr2	75973800	75976199	241489	Pde11a
chr2	75983800	75984999	241489	Pde11a
chr2	76024400	76026599	241489	Pde11a
chr2	76045600	76047599	241489	Pde11a
chr2	76048600	76050799	241489	Pde11a
chr2	76057400	76058999	241489	Pde11a
chr2	76069600	76071599	241489	Pde11a
chr2	76318200	76319999	99031	Osbpl6
chr2	76408800	76411399	99031	Osbpl6
chr2	76555400	76557399	22138	Ttn
chr2	76614800	76617199	22138	Ttn
chr2	76686000	76687599	22138	Ttn
chr2	76696000	76698399	22138	Ttn
chr2	76810800	76812399	22138	Ttn
chr2	76860600	76863399	545428	Ccdc141
chr2	77434000	77436599	241494	Zfp385b
chr2	77737400	77738999	80744	Cwc22
chr2	77988000	77989599	78158	4930440I19Rik
chr2	77995600	77997199	78158	4930440I19Rik
chr2	78015800	78017199	78158	4930440I19Rik
chr2	79747200	79748799	18573	Pde1a
chr2	79773400	79774599	18573	Pde1a
chr2	79791600	79793199	18573	Pde1a
chr2	79869800	79872399	18573	Pde1a
chr2	79882800	79884999	18573	Pde1a
chr2	82020400	82021999	241514	Zfp804a
chr2	83756000	83757999	71861	Zswim2
chr2	84174600	84176399	54598	Calcrl
chr2	84275400	84278999	21788	Tfpi
chr2	84287800	84289599	21788	Tfpi
chr2	84544800	84546599	228136	Zdhhc5
chr2	84575800	84577199	241525	Ypel4
chr2	85333400	85336399	228151	4833423E24Rik
chr2	85340000	85342199	228151	4833423E24Rik
chr2	85344400	85345599	228151	4833423E24Rik
chr2	85820000	85821599	258581	Olfr1030
chr2	90570000	90570999	59015	Nup160
chr2	90575000	90577199	59015	Nup160
chr2	90601400	90603599	55935	Fnbp4
chr2	90611000	90612599	55935	Fnbp4
chr2	90686600	90688199	56428	Mtch2
chr2	90693400	90695199	56428	Mtch2
chr2	90955200	90956599	20375	Spi1
chr2	91001600	91003399	228355	Madd
chr2	91069800	91071799	107986	Ddb2
chr2	91150200	91153399	228356	1110051M20Rik
chr2	91201400	91203999	228356	1110051M20Rik
chr2	91416600	91420399	75786	Ckap5
chr2	91424200	91427399	75786	Ckap5
chr2	91431000	91432399	75786	Ckap5
chr2	91436000	91438999	100217458	Snord67
chr2	91436000	91438999	75786	Ckap5
chr2	91439400	91441799	75786	Ckap5
chr2	91640200	91641999	228361	Ambra1
chr2	91667000	91668799	228361	Ambra1
chr2	91736600	91738399	228361	Ambra1
chr2	91858800	91860599	26427	Creb3l1
chr2	92086000	92087599	192285	Phf21a
chr2	92122600	92124999	192285	Phf21a
chr2	92158600	92161199	192285	Phf21a
chr2	93831000	93833599	69113	Alkbh3
chr2	93988800	93990999	56348	Hsd17b12
chr2	93996000	93999199	56348	Hsd17b12
chr2	94152000	94152999	74569	Ttc17
chr2	94167000	94168599	74569	Ttc17
chr2	94177200	94179999	74569	Ttc17
chr2	94217600	94219199	74569	Ttc17
chr2	97438600	97441799	241568	Lrrc4c
chr2	101879600	101885799	241576	Ldlrad3
chr2	120359200	120361399	20402	Zfp106
chr2	121510800	121513199	228564	Frmd5
chr2	122312800	122314799	381417	Gm14085
chr2	122506800	122508599	22785	Slc30a4
chr2	125750000	125753199	69976	Galk2
chr2	128435600	128437599	17222	Anapc1
chr2	140317200	140319599	72899	Macrod2
chr2	150511200	150512799	114889	Vsx1
chr2	153341600	153344199	329540	Nol4l
chr2	153571000	153572999	13589	Mapre1
chr2	153595000	153596599	13589	Mapre1
chr2	153989400	153991399	67135	Bpifa5
chr2	154307000	154308199	12396	Cbfa2t2
chr2	154357800	154359199	12396	Cbfa2t2
chr2	154642200	154644199	19383	Raly
chr2	154656600	154658999	19383	Raly
chr2	154686800	154688599	19383	Raly
chr2	155002800	155004999	16396	Itch
chr2	155050000	155052199	16396	Itch
chr2	155243200	155245599	56406	Ncoa6
chr2	155605600	155608399	17391	Mmp24
chr2	155970000	155972999	170791	Rbm39
chr2	155970000	155972999	67067	Romo1
chr2	156106600	156108399	228829	Phf20
chr2	156377000	156379199	68295	Aar2
chr2	156782200	156785399	29812	Ndrg3
chr2	157832400	157834399	75425	Tti1
chr2	158307600	158309399	228850	Ralgapb
chr2	160144600	160146999	329554	Gm826
chr2	160664200	160665999	320799	Zhx3
chr2	160690400	160692799	320799	Zhx3
chr2	160807200	160810399	71389	Chd6
chr2	160859200	160860999	71389	Chd6
chr2	161620400	161622399	19281	Ptprt
chr2	162028200	162030399	19281	Ptprt
chr2	162070000	162071599	19281	Ptprt
chr2	162098400	162100599	19281	Ptprt
chr2	162112800	162114599	19281	Ptprt
chr2	162830200	162832599	107829	Thoc5
chr2	162900800	162902399	17865	Mybl2
chr2	163696200	163697999	241770	Rims4
chr2	163910800	163912599	58231	Stk4
chr2	163971600	163973599	58231	Stk4
chr2	165450600	165451999	14049	Eya2
chr2	165682800	165685199	228880	Zmynd8
chr2	165869600	165871399	17979	Ncoa3
chr2	166658400	166660399	99371	Arfgef2
chr2	166761600	166763199	110750	Cse1l
chr2	166859400	166860999	228889	Ddx27
chr2	166869000	166870599	98999	Znfx1
chr2	166959600	166961199	16500	Kcnb1
chr2	167364400	167366999	20613	Snai1
chr2	168045400	168047999	105980075	Dpm1-adnp
chr2	168045400	168047999	13480	Dpm1
chr2	168303400	168305999	18019	Nfatc2
chr2	169490000	169491399	228911	Tshz2
chr2	169946200	169948199	228913	Zfp217
chr2	170416800	170418399	67637	4930470P17Rik
chr2	172732600	172734399	12162	Bmp7
chr2	172762600	172764799	12162	Bmp7
chr2	173063800	173065199	65112	Pmepa1
chr2	173068400	173070199	65112	Pmepa1
chr2	173090600	173093199	65112	Pmepa1
chr2	173474600	173475999	100043911	Ppp4r1l-ps
chr2	173502400	173504599	19334	Rab22a
chr2	178043000	178045199	74189	Phactr3
chr2	178113000	178114599	320558	Sycp2
chr3	55436000	55437999	26422	Nbea
chr3	55675000	55676799	26422	Nbea
chr3	57327800	57330199	97064	Wwtr1
chr3	57632200	57635199	24017	Rnf13
chr3	58222000	58223399	72033	Tsc22d2
chr3	58262200	58264399	72033	Tsc22d2
chr3	59663800	59666399	666803	Gm8298
chr3	62273800	62276199	72162	Dhx36
chr3	63503000	63505399	269437	Plch1
chr3	63903800	63906399	56544	Vmn2r1
chr3	65093000	65094999	102637797	A330015K06Rik
chr3	65093000	65094999	16497	Kcnab1
chr3	65099200	65100599	102637797	A330015K06Rik
chr3	65099200	65100599	16497	Kcnab1
chr3	65921200	65922999	72789	Veph1
chr3	66046800	66048799	72789	Veph1
chr3	66887400	66889399	66880	Rsrc1
chr3	67064600	67065999	66880	Rsrc1
chr3	67700600	67702399	100505386	Gm21949
chr3	67700600	67702399	208426	Iqcj
chr3	67834800	67836999	100505386	Gm21949
chr3	67834800	67836999	208426	Iqcj
chr3	68130400	68131799	100505386	Gm21949
chr3	68235000	68237599	100505386	Gm21949
chr3	68286400	68288199	100505386	Gm21949
chr3	68789200	68792399	68259	Ift80
chr3	68876800	68879199	16649	Kpna4
chr3	68886800	68888999	16649	Kpna4
chr3	69638400	69639799	66183	Sptssb
chr3	75950600	75952399	213262	Fstl5
chr3	76170800	76173399	213262	Fstl5
chr3	76449400	76451599	213262	Fstl5
chr3	79269600	79271999	329679	Fnip2
chr3	79295000	79297199	329679	Fnip2
chr3	79321800	79323999	329679	Fnip2
chr3	79338800	79341399	329679	Fnip2
chr3	79450800	79452999	381489	Rxfp1
chr3	79457600	79459599	381489	Rxfp1
chr3	79503600	79505199	381489	Rxfp1
chr3	79526400	79528199	381489	Rxfp1
chr3	79636000	79637999	70652	Tmem144
chr3	82347000	82348999	18167	Npy2r
chr3	83359800	83361599	69460	1700028M03Rik
chr3	83897200	83898399	76915	Mnd1
chr3	84055800	84058399	80890	Trim2
chr3	84282400	84283599	229474	Fhdc1
chr3	84371600	84373199	99889	Arfip1
chr3	85448800	85451199	229487	Gatb
chr3	86380200	86381599	80877	Lrba
chr3	86572000	86574799	80877	Lrba
chr3	87203200	87205999	229499	Fcrl1
chr3	87450400	87451999	213498	Arhgef11
chr3	87590400	87592399	18211	Ntrk1
chr3	87669000	87672199	94315	Prcc
chr3	88425000	88426399	16800	Arhgef2
chr3	88499800	88501199	74200	2810403A07Rik
chr3	88707400	88708799	76022	Gon4l
chr3	88847000	88849999	192195	Ash1l
chr3	88873400	88875199	192195	Ash1l
chr3	88980600	88982799	105943584	Clk2-scamp3
chr3	88980600	88982799	12748	Clk2
chr3	88980600	88982799	24045	Scamp3
chr3	89016800	89018599	17827	Mtx1
chr3	89807200	89809599	74383	Ubap2l
chr3	89811400	89812599	74383	Ubap2l
chr3	89821000	89823399	74383	Ubap2l
chr3	89825800	89827599	74383	Ubap2l
chr3	89830800	89832199	74383	Ubap2l
chr3	89832600	89834399	74383	Ubap2l
chr3	89848600	89850399	74383	Ubap2l
chr3	89866600	89868199	73545	1700094D03Rik
chr3	89866600	89868199	99650	4933434E20Rik
chr3	89870800	89873199	73545	1700094D03Rik
chr3	89908200	89910399	77595	Nup210l
chr3	90009400	90011199	77595	Nup210l
chr3	90057800	90059799	74343	Crtc2
chr3	94672000	94673399	229584	Pogz
chr3	94684400	94686599	229584	Pogz
chr3	94786000	94788199	107650	Pi4kb
chr3	94791600	94794999	107650	Pi4kb
chr3	94884800	94887199	18720	Pip5k1a
chr3	94987400	94989999	213054	Gabpb2
chr3	95002800	95004599	213054	Gabpb2
chr3	95053400	95054999	171388	Bnipl
chr3	95191600	95193799	67654	4930558C23Rik
chr3	95653000	95654999	70767	Prpf3
chr3	95815000	95817599	22365	Vps45
chr3	95842000	95843199	22365	Vps45
chr3	95848400	95849799	22365	Vps45
chr3	96847400	96848599	14613	Gja5
chr3	96968800	96969999	66659	Acp6
chr3	97590000	97591799	83679	Pde4dip
chr3	97722600	97724399	20333	Sec22b
chr3	97741800	97744199	433632	Gm5544
chr3	97891000	97892399	18129	Notch2
chr3	99717000	99719999	74362	Spag17
chr3	99720800	99722599	74362	Spag17
chr3	99751200	99753799	74362	Spag17
chr3	100758800	100760799	74044	Ttf2
chr3	102753400	102755399	381463	Nr1h5
chr3	103133400	103135599	94093	Trim33
chr3	103156600	103158399	94093	Trim33
[truncated: 1,613 more rows]
