# Supplementary material for: Elevated H3K79 homocysteinylation causes abnormal gene expression during neural development and subsequent neural tube defects
Source: Nat Commun. 2018 Aug 24;9:3436. doi: 10.1038/s41467-018-05451-7 (PMC6109101; doi:10.1038/s41467-018-05451-7)
Supplement: Supplementary file 7 — Supplementary Data 4 [file 41467_2018_5451_MOESM7_ESM.xls]

## Sheet: C-H3K4me3_peak-gene
Supplementary Data 4. ChIP-seq peak genes identified from H3K4me3
chr	peak start	peak end	gene id	symbol
chr1	3205600	3207999	497097	Xkr4
chr1	3333400	3334799	497097	Xkr4
chr1	3473800	3475399	497097	Xkr4
chr1	3659400	3660799	497097	Xkr4
chr1	4480000	4482199	20671	Sox17
chr1	4482600	4484999	20671	Sox17
chr1	4485400	4488799	20671	Sox17
chr1	4774200	4775599	27395	Mrpl15
chr1	4848000	4848999	21399	Tcea1
chr1	4911200	4912399	58175	Rgs20
chr1	4923400	4925199	58175	Rgs20
chr1	4931400	4933999	58175	Rgs20
chr1	4954200	4956199	58175	Rgs20
chr1	4990400	4991799	58175	Rgs20
chr1	5011600	5013999	58175	Rgs20
chr1	5099000	5099999	108664	Atp6v1h
chr1	5108000	5109199	108664	Atp6v1h
chr1	6205000	6207199	12421	Rb1cc1
chr1	6568800	6571399	240690	St18
chr1	6685200	6686599	240690	St18
chr1	6789400	6791399	240690	St18
chr1	7079200	7081799	319263	Pcmtd1
chr1	7114600	7116399	319263	Pcmtd1
chr1	7121200	7123399	319263	Pcmtd1
chr1	7140800	7142599	319263	Pcmtd1
chr1	8522200	8523799	71096	Sntg1
chr1	8528400	8532399	71096	Sntg1
chr1	8545200	8547199	71096	Sntg1
chr1	8747200	8748799	71096	Sntg1
chr1	8759600	8761199	71096	Sntg1
chr1	8775200	8776599	71096	Sntg1
chr1	8780600	8781599	71096	Sntg1
chr1	9536400	9537799	59014	Rrs1
chr1	9688800	9690199	17864	Mybl1
chr1	9735000	9738399	70675	Vcpip1
chr1	9735000	9738399	73331	1700034P13Rik
chr1	9749800	9752399	73331	1700034P13Rik
chr1	9837800	9839199	170755	Sgk3
chr1	9915200	9916999	240697	Mcmdc2
chr1	9930600	9933999	240697	Mcmdc2
chr1	9930600	9933999	266793	Snord87
chr1	9930600	9933999	73824	Snhg6
chr1	9962000	9964199	69312	Ppp1r42
chr1	10028400	10031399	211660	Cspp1
chr1	10321800	10323199	329093	Cpa6
chr1	10333400	10335199	329093	Cpa6
chr1	10363200	10364799	329093	Cpa6
chr1	10394200	10395799	329093	Cpa6
chr1	10431800	10433999	329093	Cpa6
chr1	10451200	10452799	329093	Cpa6
chr1	10453200	10458399	329093	Cpa6
chr1	10525800	10526999	329093	Cpa6
chr1	10551000	10554799	329093	Cpa6
chr1	10634600	10635599	329093	Cpa6
chr1	10642600	10644999	329093	Cpa6
chr1	10668400	10669999	329093	Cpa6
chr1	10674600	10676799	329093	Cpa6
chr1	10983000	10984199	109294	Prex2
chr1	10986800	10988599	109294	Prex2
chr1	10989800	10991599	109294	Prex2
chr1	11036400	11038999	109294	Prex2
chr1	11210200	11212799	109294	Prex2
chr1	11265400	11267999	109294	Prex2
chr1	11277600	11279799	109294	Prex2
chr1	11403600	11407799	320492	A830018L16Rik
chr1	11438000	11439799	320492	A830018L16Rik
chr1	11446600	11448999	320492	A830018L16Rik
chr1	11473800	11475999	320492	A830018L16Rik
chr1	11641000	11642799	320492	A830018L16Rik
chr1	11649800	11651399	320492	A830018L16Rik
chr1	11728800	11730199	320492	A830018L16Rik
chr1	11733800	11737199	320492	A830018L16Rik
chr1	11738400	11740199	320492	A830018L16Rik
chr1	11743600	11745599	320492	A830018L16Rik
chr1	11813200	11815799	320492	A830018L16Rik
chr1	11835400	11837599	320492	A830018L16Rik
chr1	11904600	11905999	320492	A830018L16Rik
chr1	11917000	11918599	320492	A830018L16Rik
chr1	11941000	11942599	320492	A830018L16Rik
chr1	12683200	12685599	240725	Sulf1
chr1	12708400	12709799	240725	Sulf1
chr1	12796600	12798799	240725	Sulf1
chr1	12876000	12877599	240726	Slco5a1
chr1	12881400	12883799	240726	Slco5a1
chr1	12978800	12979799	240726	Slco5a1
chr1	13361400	13362599	17978	Ncoa2
chr1	13570000	13571199	72265	Tram1
chr1	13634000	13635799	212442	Lactb2
chr1	13663600	13667599	381246	Xkr9
chr1	13674400	13679999	381246	Xkr9
chr1	14192400	14193999	14048	Eya1
chr1	14280000	14282999	14048	Eya1
chr1	14291800	14293399	14048	Eya1
chr1	14297400	14300999	14048	Eya1
chr1	14744200	14746399	17681	Msc
chr1	14890200	14892399	277328	Trpa1
chr1	15368200	15370199	98741	Kcnb2
chr1	15659000	15660399	98741	Kcnb2
chr1	15684400	15685599	98741	Kcnb2
chr1	15795800	15797399	21749	Terf1
chr1	15850600	15852199	226866	Sbspon
chr1	15858000	15859399	226866	Sbspon
chr1	16055000	16059199	75799	4930444P10Rik
chr1	16093400	16095599	19989	Rpl7
chr1	16096200	16098199	98711	Rdh10
chr1	16102000	16104199	98711	Rdh10
chr1	16232000	16233599	29819	Stau2
chr1	16339800	16342399	29819	Stau2
chr1	16385200	16386799	29819	Stau2
chr1	16608400	16609199	66799	Ube2w
chr1	16642800	16644199	67923	Tceb1
chr1	16646000	16646799	67923	Tceb1
chr1	17065800	17067599	57339	Jph1
chr1	17668200	17669999	102634913	Gm16070
chr1	19092400	19102999	226896	Tfap2d
chr1	19197800	19204199	21419	Tfap2b
chr1	19211000	19212199	21419	Tfap2b
chr1	19224000	19228799	21419	Tfap2b
chr1	20332800	20334999	241035	Pkhd1
chr1	20471800	20473799	241035	Pkhd1
chr1	20525600	20528599	241035	Pkhd1
chr1	20586400	20587799	241035	Pkhd1
chr1	20808800	20809799	17215	Mcm3
chr1	20881200	20883399	74229	Paqr8
chr1	20974400	20977199	71877	Efhc1
chr1	21042200	21044399	170829	Tram2
chr1	21061200	21064199	170829	Tram2
chr1	21725800	21727599	226922	Kcnq5
chr1	21890600	21892399	226922	Kcnq5
chr1	21952000	21952799	226922	Kcnq5
chr1	22298200	22299799	116837	Rims1
chr1	22515200	22517399	116837	Rims1
chr1	22543000	22544399	116837	Rims1
chr1	23814600	23816599	280645	B3gat2
chr1	24104000	24106599	68187	Fam135a
chr1	24226800	24229399	12839	Col9a1
chr1	24276800	24278799	12823	Col19a1
chr1	24300400	24301599	12823	Col19a1
chr1	24303000	24304999	12823	Col19a1
chr1	24592200	24595399	12823	Col19a1
chr1	25285000	25287999	210933	Adgrb3
chr1	25509400	25510599	210933	Adgrb3
chr1	26742800	26745399	210940	4931408C20Rik
chr1	31279200	31281799	70988	4931428L18Rik
chr1	31279200	31281799	74708	Pih1d3
chr1	32262000	32263399	170771	Khdrbs2
chr1	32643800	32644999	170771	Khdrbs2
chr1	33535200	33536799	19076	Prim2
chr1	33593200	33594999	19076	Prim2
chr1	33641400	33643399	19076	Prim2
chr1	33726800	33727799	67503	1700001G17Rik
chr1	33811600	33815999	213539	Bag2
chr1	33851800	33853599	98403	Zfp451
chr1	33869200	33871199	98403	Zfp451
chr1	33919400	33920399	320705	Bend6
chr1	33963000	33964599	320705	Bend6
chr1	34041400	34042999	13518	Dst
chr1	34059800	34061399	13518	Dst
chr1	34064200	34065799	13518	Dst
chr1	34066200	34067599	13518	Dst
chr1	34083200	34084799	13518	Dst
chr1	34092600	34094199	13518	Dst
chr1	34157800	34160799	13518	Dst
chr1	34496000	34498199	27993	Imp4
chr1	34496000	34498199	69668	Ccdc115
chr1	34894000	34895599	214469	Fam168b
chr1	34897600	34899399	214469	Fam168b
chr1	36160800	36163799	50785	Hs6st1
chr1	36365400	36367599	214855	Arid5a
chr1	36569400	36570599	94218	Cnnm3
chr1	36747200	36749799	12859	Cox5b
chr1	36832800	36834199	22637	Zap70
chr1	36994600	36995399	56030	Tmem131
chr1	37281800	37284799	12790	Cnga3
chr1	37310400	37311199	12790	Cnga3
chr1	37356800	37358199	269180	Inpp4a
chr1	37432400	37434999	269180	Inpp4a
chr1	37476200	37478199	76178	Coa5
chr1	37479000	37479999	76178	Coa5
chr1	37481400	37483399	76178	Coa5
chr1	37828600	37830199	211484	Tsga10
chr1	37945200	37946999	69028	Mitd1
chr1	38013000	38014999	69541	Lyg1
chr1	38542800	38543599	16764	Aff3
chr1	39286400	39288399	18143	Npas2
chr1	39318000	39319999	18143	Npas2
chr1	39323200	39324999	18143	Npas2
chr1	39425000	39426599	114641	Rpl31
chr1	39453000	39454599	54610	Tbc1d8
chr1	39958000	39959599	26921	Map4k4
chr1	40054000	40055599	26921	Map4k4
chr1	42755800	42757399	18993	Pou3f3
chr1	42755800	42757399	73100	2900092D14Rik
chr1	43220200	43221799	14200	Fhl2
chr1	43227400	43229799	14200	Fhl2
chr1	43790200	43792999	78896	1500015O10Rik
chr1	44174000	44175199	72050	Kdelc1
chr1	45852600	45853199	73674	Wdr75
chr1	46204600	46206399	227058	Dnah7b
chr1	52288000	52289199	14660	Gls
chr1	52555600	52556599	17936	Nab1
chr1	52951400	52953199	227095	Hibch
chr1	53008000	53010399	67080	1700019D03Rik
chr1	53291200	53292399	227099	Pms1
chr1	53753800	53755599	627872	Dnah7a
chr1	53840200	53841599	98267	Stk17b
chr1	54383000	54384799	78016	Ccdc150
chr1	54460800	54462999	98488	Gtf3c3
chr1	54492200	54494199	98488	Gtf3c3
chr1	54535800	54537399	241062	Pgap1
chr1	54575600	54577199	241062	Pgap1
chr1	54863600	54864999	329154	Ankrd44
chr1	55082200	55084799	81898	Sf3b1
chr1	55142200	55144599	432551	Hspd1-ps3
chr1	55145400	55147199	15528	Hspe1
chr1	55281400	55283399	74013	Rftn2
chr1	55294400	55296599	212679	Mars2
chr1	57027000	57028199	212712	Satb2
chr1	58560200	58561599	18393	Orc2
chr1	58875600	58877999	12370	Casp8
chr1	58992000	58993999	70827	Trak2
chr1	59741200	59742599	55989	Nop58
chr1	59743000	59744199	55989	Nop58
chr1	59821000	59822599	12168	Bmpr2
chr1	60152600	60154999	57750	Wdr12
chr1	60155400	60157799	241066	Carf
chr1	60404000	60406199	77951	Cyp20a1
chr1	60556600	60558599	77300	Raph1
chr1	62594800	62596799	72823	Pard3b
chr1	62607800	62608599	72823	Pard3b
chr1	62749200	62754599	18187	Nrp2
chr1	62755600	62757799	18187	Nrp2
chr1	63160800	63162599	100380944	Ino80dos
chr1	63160800	63162599	227195	Ino80d
chr1	63247000	63248799	241070	Gpr1
chr1	63247000	63248799	73884	Zdbf2
chr1	63295800	63297399	73884	Zdbf2
chr1	63776800	63778799	75619	Fastkd2
chr1	63776800	63778799	76668	Mdh1b
chr1	64580200	64581599	12912	Creb1
chr1	64779400	64780199	14367	Fzd5
chr1	64782400	64783999	14367	Fzd5
chr1	65226000	65227799	15926	Idh1
chr1	65233600	65234599	18711	Pikfyve
chr1	65400600	65402999	213527	Pth2r
chr1	66907800	66909599	11363	Acadl
chr1	69150800	69152999	13869	Erbb4
chr1	69153800	69154999	13869	Erbb4
chr1	72257200	72257999	381269	Mreg
chr1	72335000	72336199	271711	Tmem169
chr1	72494400	72496599	381270	2016-03-04
chr1	72757400	72760199	19981	Rpl37a
chr1	73447600	73448999	723792	Pinc
chr1	73447600	73448999	78718	D530049I02Rik
chr1	73464200	73466399	78718	D530049I02Rik
chr1	73682200	73684399	109198	6030407O03Rik
chr1	73862600	73862999	109198	6030407O03Rik
chr1	73892400	73893399	109198	6030407O03Rik
chr1	73903200	73904999	109198	6030407O03Rik
chr1	73996600	73998999	21961	Tns1
chr1	74201400	74203399	12765	Cxcr2
chr1	74283200	74286599	76709	Arpc2
chr1	74388600	74390999	56695	Pnkd
chr1	74494800	74496399	319651	Usp37
chr1	74550400	74552199	319651	Usp37
chr1	74647400	74648999	269209	Stk36
chr1	74647400	74648999	57751	Rnf25
chr1	74676000	74676799	269209	Stk36
chr1	74708600	74709599	67534	Ttll4
chr1	74842600	74843999	22409	Wnt10a
chr1	74927800	74929199	260298	Fev
chr1	74930200	74933399	260298	Fev
chr1	74938600	74940199	12958	Cryba2
chr1	74958600	74959599	241116	Ccdc108
chr1	75060400	75062199	75570	Nhej1
chr1	75256200	75257799	19275	Ptprn
chr1	75311400	75313599	13437	Dnpep
chr1	77407600	77408999	13838	Epha4
chr1	77508200	77513399	13838	Epha4
chr1	78109200	78111199	18505	Pax3
chr1	78112200	78114199	18505	Pax3
chr1	78136800	78139599	18505	Pax3
chr1	78186000	78190799	18505	Pax3
chr1	78191600	78194199	18505	Pax3
chr1	78306600	78308199	433323	Sgpp2
chr1	78483200	78486399	23874	Farsb
chr1	80209200	80211599	241128	Fam124b
chr1	82495800	82497599	12829	Col4a4
chr1	84677200	84678999	227325	Dner
chr1	84679400	84680999	227325	Dner
chr1	85242600	85244199	620078	C130026I21Rik
chr1	85247600	85248799	620078	C130026I21Rik
chr1	85255200	85256199	620078	C130026I21Rik
chr1	87484400	87485199	109032	Sp110
chr1	87512000	87513999	434484	Sp140
chr1	87527200	87527799	434484	Sp140
chr1	87534800	87535399	434484	Sp140
chr1	87691200	87691999	12283	Cab39
chr1	87791400	87793799	64294	Itm2c
chr1	87856800	87857999	227326	Gpr55
chr1	87961000	87962399	70247	Psmd1
chr1	88143400	88145399	78795	Armc9
chr1	88564000	88564999	18159	Nppc
chr1	88599600	88601799	208718	Dis3l2
chr1	88904800	88906999	208718	Dis3l2
chr1	89020800	89022599	11648	Akp3
chr1	89049200	89051199	13599	Ecel1
chr1	89111000	89111799	26987	Eif4e2
chr1	89175000	89176999	98363	Efhd1
chr1	89971800	89973599	394432	Ugt1a7c
chr1	89971800	89973599	394435	Ugt1a6b
chr1	90086200	90088399	394432	Ugt1a7c
chr1	90086200	90088399	394433	Ugt1a5
chr1	90086200	90088399	394435	Ugt1a6b
chr1	90086200	90088399	94284	Ugt1a6a
chr1	90108000	90160799	100040766	Mroh2a
chr1	90108000	90160799	22236	Ugt1a2
chr1	90108000	90160799	381280	Hjurp
chr1	90108000	90160799	394432	Ugt1a7c
chr1	90108000	90160799	394433	Ugt1a5
chr1	90108000	90160799	394435	Ugt1a6b
chr1	90108000	90160799	394436	Ugt1a1
chr1	90108000	90160799	94284	Ugt1a6a
chr1	90161200	90166799	381280	Hjurp
chr1	90262200	90263999	171382	Trpm8
chr1	90595000	90599599	320982	Arl4c
chr1	90914600	90915999	73475	1700067G17Rik
chr1	91007600	91008999	98402	Sh3bp4
chr1	91020000	91023799	98402	Sh3bp4
chr1	91297400	91298999	77331	C030007H22Rik
chr1	91350800	91353199	347722	Agap1
chr1	91390000	91392199	347722	Agap1
chr1	91446000	91447999	347722	Agap1
chr1	91582400	91583799	347722	Agap1
chr1	91652200	91654199	347722	Agap1
chr1	91660200	91662199	347722	Agap1
chr1	91732600	91734399	347722	Agap1
chr1	91777600	91781999	347722	Agap1
chr1	91824200	91826199	14472	Gbx2
chr1	91850000	91853199	208372	Asb18
chr1	91863800	91866199	208372	Asb18
chr1	91939400	91940599	74918	Iqca
chr1	91951400	91952399	74918	Iqca
chr1	92016600	92017799	74918	Iqca
chr1	92026800	92029999	74918	Iqca
chr1	92108400	92110199	12778	Ackr3
chr1	92500200	92502399	108679	Cops8
chr1	92695400	92696999	12835	Col6a3
chr1	92722200	92723999	12835	Col6a3
chr1	92815800	92817199	171531	Mlph
chr1	92817600	92819199	171531	Mlph
chr1	93147400	93148999	67921	Ube2f
chr1	93341200	93343799	18627	Per2
chr1	93997400	93999599	208727	Hdac4
chr1	94369400	94371199	67273	Ndufa10
chr1	94752800	94754599	14733	Gpc1
chr1	95091400	95092399	381284	Crocc2
chr1	95237000	95239199	269224	Pask
chr1	95311400	95313399	110611	Hdlbp
chr1	95376000	95377399	18000	2016-09-02
chr1	95433200	95434599	227377	Farp2
chr1	98539200	98540599	75159	4930533P14Rik
chr1	98766800	98768199	227394	Slco4c1
chr1	98766800	98768199	329217	Panct2
chr1	99556200	99557199	52392	D1Ertd622e
chr1	107435600	107436799	27392	Pign
chr1	120218800	120219799	67949	Nifk
chr1	120285000	120287199	76707	Clasp1
chr1	120943200	120944599	14633	Gli2
chr1	121399000	121400599	64143	Ralb
chr1	121424400	121426199	226351	Tmem185b
chr1	121424400	121426199	320069	3830432H09Rik
chr1	121543800	121545199	226352	Epb41l5
chr1	121636600	121637599	19258	Ptpn4
chr1	121731400	121733399	19258	Ptpn4
chr1	121854800	121856799	226356	Cfap221
chr1	122017200	122018799	13167	Dbi
chr1	122017200	122018799	73103	3110009E18Rik
chr1	122143600	122144999	68428	Steap3
chr1	122160600	122162599	68428	Steap3
chr1	122237600	122239399	226359	C1ql2
chr1	127330200	127331599	74117	Actr3
chr1	127593600	127594999	71111	Gpr39
chr1	129102000	129103799	107895	Mgat5
chr1	129669400	129670399	100502745	2900009J06Rik
chr1	129670800	129672599	72949	Ccnt2
chr1	129997600	129998999	226409	Zranb3
chr1	130254800	130255999	17219	Mcm6
chr1	132614200	132615599	18640	Pfkfb2
chr1	132614200	132615599	226418	Yod1
chr1	132916600	132918399	16153	Il10
chr1	132972400	132975199	17164	Mapkapk2
chr1	132981800	132984399	17164	Mapkapk2
chr1	132985800	132988199	17164	Mapkapk2
chr1	133033400	133036199	226419	Dyrk3
chr1	133049400	133050799	16865	Eif2d
chr1	133274400	133276399	14270	Srgap2
chr1	133358400	133359799	14270	Srgap2
chr1	133424800	133426599	108900	Fam72a
chr1	133724600	133726199	98396	Slc41a1
chr1	133909000	133911399	13714	Elk4
chr1	134034400	134036199	18557	Cdk18
chr1	134088000	134089999	213409	Lemd1
chr1	134096600	134097399	213409	Lemd1
chr1	134195800	134197799	213417	Klhdc8a
chr1	134316000	134317599	213452	Dstyk
chr1	134632400	134634599	269116	Nfasc
chr1	134636800	134638799	269116	Nfasc
chr1	134780800	134782199	16980	Lrrn2
chr1	134784800	134787999	16980	Lrrn2
chr1	134800800	134802599	16980	Lrrn2
chr1	135028200	135033799	108954	Ppp1r15b
chr1	135197800	135199399	240753	Plekha6
chr1	135214600	135216599	68338	Golt1a
chr1	135261400	135264399	214253	Etnk2
chr1	135308200	135309399	20668	Sox13
chr1	135555000	135557399	667118	Zbed6
chr1	135555000	135557399	70579	Zc3h11a
chr1	136302200	136304199	72017	Cyb5r1
chr1	136604600	136606399	20980	Syt2
chr1	136850800	136851999	329251	Ppp1r12b
chr1	136921600	136923999	329252	Lgr6
chr1	137000600	137002999	329252	Lgr6
chr1	137625200	137626599	13007	Csrp1
chr1	137662400	137664599	27280	Phlda3
chr1	137794600	137796999	18772	Pkp1
chr1	137814000	137816999	18772	Pkp1
chr1	137888200	137890199	226438	Igfn1
chr1	137897800	137899199	226438	Igfn1
chr1	137899600	137900599	226438	Igfn1
chr1	137901600	137903199	226438	Igfn1
chr1	138026200	138027399	329253	Gm15850
chr1	138522200	138526199	226442	Zfp281
chr1	138841400	138846599	26424	Nr5a2
chr1	138848800	138850199	26424	Nr5a2
chr1	138850800	138852199	26424	Nr5a2
chr1	140737000	140738599	16876	Lhx9
chr1	140739000	140741399	16876	Lhx9
chr1	140999400	141001799	329260	Dennd1b
chr1	141668000	141670199	214403	Gm4788
chr1	142142200	142144199	240776	Kcnt2
chr1	145624800	145625599	56207	Uchl5
chr1	153192600	153193199	117198	Ivns1abp
chr1	153274400	153274999	66875	Swt1
chr1	154248200	154250399	269132	Colgalt2
chr1	154259200	154262599	269132	Colgalt2
chr1	154823400	154826399	226518	Nmnat2
chr1	155104000	155106399	226519	Lamc1
chr1	155177000	155178799	226519	Lamc1
chr1	155331600	155335199	13211	Dhx9
chr1	156047800	156049399	100503355	Zfp648
chr1	156322600	156324999	12290	Cacna1e
chr1	156446400	156448199	12290	Cacna1e
chr1	156511200	156512999	12290	Cacna1e
chr1	157263200	157264399	19775	Xpr1
chr1	157405600	157406799	72482	Acbd6
chr1	157564400	157566599	16872	Lhx4
chr1	157576400	157577599	16872	Lhx4
chr1	157580200	157581599	16872	Lhx4
chr1	157582000	157585999	16872	Lhx4
chr1	157586400	157587399	16872	Lhx4
chr1	157587800	157589799	16872	Lhx4
chr1	157951000	157952599	329274	Fam163a
chr1	158101800	158103399	329274	Fam163a
chr1	158128400	158132399	329274	Fam163a
chr1	158133800	158135399	329274	Fam163a
chr1	158538000	158539799	11352	Abl2
chr1	158541600	158543799	11352	Abl2
chr1	158545600	158548999	11352	Abl2
chr1	158647000	158648999	215015	Fam20b
chr1	159340000	159341999	226525	Rasal2
chr1	161516800	161518599	21960	Tnr
chr1	161580800	161582599	21960	Tnr
chr1	162140600	162142599	12301	Cacybp
chr1	162720800	162722799	29809	Rabgap1l
chr1	162963000	162964999	240869	Zbtb37
chr1	163001200	163002999	70454	Cenpl
chr1	163060200	163061999	226541	Klhl20
chr1	163077000	163080999	73844	Ankrd45
chr1	163179200	163181599	54683	Prdx5
chr1	163340400	163342199	22164	Tnfsf4
chr1	163805200	163806599	226551	Suco
chr1	164313800	164316399	103967	Dnm3
chr1	164476200	164478599	71449	Mettl13
chr1	164668800	164670199	226562	Prrc2c
chr1	164906600	164908599	14262	Fmo3
chr1	166089800	166092399	16498	Kcnab2
chr1	166179400	166180799	116914	Slc19a2
chr1	166385000	166387599	11931	Atp1b1
chr1	167003200	167004799	75857	4930568G15Rik
chr1	167010000	167011799	75857	4930568G15Rik
chr1	167013600	167014799	75857	4930568G15Rik
chr1	167073800	167075999	83993	Tbx19
chr1	167123000	167125199	108735	Sft2d2
chr1	167165400	167166599	226591	Tiprl
chr1	167365600	167367199	74106	Dcaf6
chr1	167443800	167445999	271639	Adcy10
chr1	167563000	167564399	68481	Mpzl1
chr1	167766400	167768399	12503	Cd247
chr1	168414400	168416599	226601	Gm4846
chr1	168417000	168420599	226601	Gm4846
chr1	168931800	168932999	226610	Fam78b
chr1	168957000	168959599	226610	Fam78b
chr1	169212600	169213999	80914	Uck2
chr1	169619400	169623599	110648	Lmx1a
chr1	170207000	170207999	18514	Pbx1
chr1	171987200	171989599	18214	Ddr2
chr1	172349000	172350599	70729	Nos1ap
chr1	172501000	172501999	70729	Nos1ap
chr1	172599800	172600999	320078	Olfml2b
chr1	172892000	172893999	14130	Fcgr2b
chr1	173079200	173082799	17528	Mpz
chr1	173079200	173082799	66052	Sdhc
chr1	173455000	173466799	16429	Itln1
chr1	173492000	173497399	18106	Cd244
chr1	173497800	173500199	18106	Cd244
chr1	173503400	173504399	18106	Cd244
chr1	173505400	173511999	18106	Cd244
chr1	173518000	173520399	17085	Ly9
chr1	173523600	173525799	17085	Ly9
chr1	173532600	173534399	17085	Ly9
chr1	173534800	173536399	17085	Ly9
chr1	173565200	173567399	75345	Slamf7
chr1	173569400	173570599	75345	Slamf7
chr1	173571800	173573599	102465784	Mir7683
chr1	173571800	173573599	75345	Slamf7
chr1	173574000	173575999	75345	Slamf7
chr1	173576400	173577799	75345	Slamf7
chr1	173615400	173617199	12506	Cd48
chr1	173622600	173623799	12506	Cd48
chr1	173703800	173705599	27218	Slamf1
chr1	173723200	173725399	27218	Slamf1
chr1	174078400	174079799	98193	Dcaf8
chr1	174169600	174171199	27222	Atp1a4
chr1	174219200	174221199	98660	Atp1a2
chr1	174242000	174243399	140559	Igsf8
chr1	174289800	174291599	16513	Kcnj10
chr1	174471800	174473399	71319	4933439K11Rik
chr1	174471800	174473399	71870	Cfap45
chr1	175800600	175802599	100040462	Mndal
chr1	175853000	175854599	15950	Ifi203
chr1	175855800	175857199	15950	Ifi203
chr1	175893400	175895799	26388	Ifi202b
chr1	175904000	175906999	26388	Ifi202b
chr1	175909000	175912199	26388	Ifi202b
chr1	179679400	179681199	69428	1700016C15Rik
chr1	180156800	180159199	78825	Desi2
chr1	180263200	180266599	51810	Hnrnpu
chr1	180458800	180460399	269152	Kif26b
chr1	180465200	180467799	269152	Kif26b
chr1	180488600	180491199	269152	Kif26b
chr1	180504000	180506199	269152	Kif26b
chr1	180544000	180545599	269152	Kif26b
chr1	180651000	180652599	269152	Kif26b
chr1	180785000	180787999	269152	Kif26b
chr1	181006000	181007399	69726	Smyd3
chr1	181125600	181127399	69726	Smyd3
chr1	181191600	181192799	69726	Smyd3
chr1	181193600	181195599	69726	Smyd3
chr1	181196000	181197999	69726	Smyd3
chr1	181198600	181200799	69726	Smyd3
chr1	181202600	181203799	69726	Smyd3
chr1	181299600	181300799	69726	Smyd3
chr1	181318400	181320799	69726	Smyd3
chr1	181341800	181345799	69726	Smyd3
chr1	181732000	181733399	226747	Ahctf1
chr1	182313200	182314999	320404	Itpkb
chr1	182498600	182500999	11545	Parp1
chr1	182571400	182572599	72568	Lin9
chr1	182617400	182620399	72568	Lin9
chr1	182742200	182743399	15078	H3f3a
chr1	182834800	182836599	69051	Pycr2
chr1	182865000	182866999	13590	Lefty1
chr1	182942800	182945399	13849	Ephx1
chr1	183080800	183082599	98417	Cnih4
chr1	183283000	183284399	72978	Cnih3
chr1	183769800	183771999	98386	Lbr
chr1	184268400	184270599	67948	Fbxo28
chr1	184557800	184559399	170725	Capn8
chr1	184803200	184805399	96935	Susd4
chr1	184816200	184819799	96935	Susd4
chr1	184820200	184822799	96935	Susd4
chr1	185863200	185864599	63953	Dusp10
chr1	185866400	185868399	63953	Dusp10
chr1	185891800	185893399	63953	Dusp10
chr1	186705200	186706199	226777	C130074G19Rik
chr1	186801600	186803199	226778	Mark1
chr1	186821000	186822999	226778	Mark1
chr1	187027600	187029599	98732	Rab3gap2
chr1	188527400	188529599	21808	Tgfb2
chr1	189463000	189465199	26381	Esrrg
chr1	190355400	190357399	22283	Ush2a
chr1	190503400	190504599	22283	Ush2a
chr1	190830200	190831399	226823	Kctd3
chr1	191221400	191222199	16526	Kcnk2
chr1	191509800	191511799	108000	Cenpf
chr1	191964400	191965399	19130	Prox1
chr1	191990600	191991999	19130	Prox1
chr1	192734400	192735599	320119	Rps6kc1
chr1	192887200	192888599	381318	Nsl1
chr1	193218400	193220199	226849	Ppp2r5a
chr1	193397800	193399199	76843	Dtl
chr1	193399600	193401399	77065	Ints7
chr1	193728800	193730199	98736	1700034H15Rik
chr1	193904400	193907799	22033	Traf5
chr1	193914600	193916399	22033	Traf5
chr1	193966600	193968399	100038712	Gm10516
chr1	193973800	193975799	100038712	Gm10516
chr1	194136000	194137799	16510	Kcnh1
chr1	194154800	194156599	16510	Kcnh1
chr1	194159000	194162799	16510	Kcnh1
chr1	194229600	194232199	16510	Kcnh1
chr1	194346600	194347999	226861	Hhat
chr1	194389000	194390599	226861	Hhat
chr1	194416400	194417999	226861	Hhat
chr1	194451800	194453399	226861	Hhat
chr1	194468200	194469999	226861	Hhat
chr1	194503200	194504999	226861	Hhat
chr1	194679000	194681399	100503471	Gm15867
chr1	194679000	194681399	214791	Sertad4
chr1	194955000	194956399	215193	Diexf
chr1	195025800	195027199	215243	Traf3ip3
chr1	195062800	195064399	15483	Hsd11b1
chr1	196971000	196972399	12902	Cr2
chr10	3134400	3136799	215748	Cnksr3
chr10	3175200	3177799	215748	Cnksr3
chr10	3402800	3404199	18390	Oprm1
chr10	3402800	3404199	320495	Ipcef1
chr10	3462000	3463999	18390	Oprm1
chr10	4491800	4493599	56533	Rgs17
chr10	4494200	4494999	56533	Rgs17
chr10	4541600	4543199	67141	Fbxo5
chr10	5607400	5609199	13982	Esr1
chr10	5635000	5637999	13982	Esr1
chr10	5800400	5802799	100504234	Ccdc170
chr10	5912800	5913799	73419	Armt1
chr10	5914200	5915399	66084	Rmnd1
chr10	6199400	6200999	270685	Mthfd1l
chr10	6372200	6374399	270685	Mthfd1l
chr10	6978800	6981599	76142	Ppp1r14c
chr10	7387000	7388399	69912	Nup43
chr10	7401800	7403199	16798	Lats1
chr10	7448200	7450199	23924	Katna1
chr10	7513400	7514599	67418	Ppil4
chr10	7585800	7587199	237256	Zc3h12d
chr10	7674200	7675199	68652	Tab2
chr10	8125200	8126799	338362	Ust
chr10	8139000	8140199	338362	Ust
chr10	8237000	8238199	338362	Ust
chr10	9386800	9388199	320825	Samd5
chr10	9390000	9393199	320825	Samd5
chr10	9394000	9394799	320825	Samd5
chr10	9617600	9619599	78808	Stxbp5
chr10	10869400	10870799	268281	Shprh
chr10	10872800	10874599	268281	Shprh
chr10	11001800	11002999	71865	Fbxo30
chr10	11139600	11141399	13853	Epm2a
chr10	12332600	12335399	22288	Utrn
chr10	12485000	12488199	22288	Utrn
chr10	17536400	17537999	378431	Txlnb
chr10	17741200	17742199	73112	Abracl
chr10	17775800	17777999	19707	Reps1
chr10	18352600	18354999	215821	Arfgef3
chr10	18361200	18366199	215821	Arfgef3
chr10	18390400	18391799	215821	Arfgef3
chr10	18395000	18397599	215821	Arfgef3
chr10	19311800	19312599	15979	Ifngr1
chr10	19567600	19569599	76157	Slc35d3
chr10	19655000	19656199	26408	Map3k5
chr10	19737800	19739199	26408	Map3k5
chr10	19801800	19803999	26408	Map3k5
chr10	19869000	19870999	17761	Map7
chr10	19883800	19885399	17761	Map7
chr10	19904400	19905399	17761	Map7
chr10	20132200	20133599	29863	Pde7b
chr10	20222800	20224999	29863	Pde7b
chr10	20225400	20225999	29863	Pde7b
chr10	20331400	20332599	29863	Pde7b
chr10	20357200	20357799	29863	Pde7b
chr10	20358600	20360999	29863	Pde7b
chr10	20856200	20858399	17863	Myb
chr10	20879600	20880599	17863	Myb
chr10	21016000	21017599	56422	Hbs1l
chr10	21712200	21713599	20393	Sgk1
chr10	21862000	21863199	319887	E030030I06Rik
chr10	21984200	21985999	19368	Raet1a
chr10	21984200	21985999	19369	Raet1b
chr10	21984200	21985999	19370	Raet1c
chr10	21986400	21987799	19368	Raet1a
chr10	21986400	21987799	19369	Raet1b
chr10	21986400	21987799	19370	Raet1c
chr10	22448600	22450399	102465768	Mir7663
chr10	22448600	22450399	237336	Tbpl1
chr10	22536200	22540399	21412	Tcf21
chr10	23067400	23069799	14051	Eya4
chr10	24429400	24431599	18605	Enpp1
chr10	24589600	24591199	70208	Med23
chr10	25081200	25082999	13822	Epb41l2
chr10	25518000	25519799	73803	4930401C15Rik
chr10	25531600	25533599	73803	4930401C15Rik
chr10	25534000	25535199	73803	4930401C15Rik
chr10	25747800	25749599	77220	Tmem200a
chr10	25796600	25798399	100040851	Gm9767
chr10	25796600	25798399	77220	Tmem200a
chr10	27795200	27797599	19272	Ptprk
chr10	30318600	30320199	73681	Trmt11
chr10	30337600	30338599	66847	Hint3
chr10	30561400	30562599	15214	Hey2
chr10	34002400	34003599	22110	Tspyl1
chr10	36227000	36228199	319415	Hs3st5
chr10	36536800	36538799	319415	Hs3st5
chr10	36718600	36720799	15182	Hdac2
chr10	39090200	39091999	14360	Fyn
chr10	39111200	39113599	14360	Fyn
chr10	39215000	39216399	14360	Fyn
chr10	39218800	39220199	14360	Fyn
chr10	39382200	39384199	327744	E130307A14Rik
chr10	39696600	39699199	215928	Mfsd4b5
chr10	39700400	39703199	215928	Mfsd4b5
chr10	39860400	39861999	72472	Slc16a10
chr10	40096000	40097399	78334	Cdk19
chr10	40294600	40295399	70840	Slc22a16
chr10	40296200	40298999	70840	Slc22a16
chr10	40300000	40301999	70840	Slc22a16
chr10	40321800	40324599	70840	Slc22a16
chr10	40364200	40365599	70503	Ddo
chr10	40414400	40416199	327747	Mettl24
chr10	40427600	40429199	327747	Mettl24
chr10	40602000	40602999	71713	Cdc40
chr10	40973400	40974999	103199	Fig4
chr10	41209200	41210999	20598	Smpd2
chr10	41209200	41210999	73075	Ppil6
chr10	41239400	41241799	53599	Cd164
chr10	41261800	41262999	75973	Ccdc162
chr10	41268600	41270199	75973	Ccdc162
chr10	41279600	41280399	75973	Ccdc162
chr10	41299200	41301999	75973	Ccdc162
chr10	41491200	41494199	103268	Cep57l1
chr10	41496200	41498799	103268	Cep57l1
chr10	41502800	41503999	103268	Cep57l1
chr10	41504400	41508999	103268	Cep57l1
chr10	41515400	41517599	103268	Cep57l1
chr10	41529600	41531799	103268	Cep57l1
chr10	41529600	41531799	140742	Sesn1
chr10	41568000	41569599	140742	Sesn1
chr10	41588000	41589599	140742	Sesn1
chr10	41605400	41606599	140742	Sesn1
chr10	41643400	41646399	213402	Armc2
chr10	41673200	41674999	213402	Armc2
chr10	41919200	41921199	56484	Foxo3
chr10	41993000	41994799	56484	Foxo3
chr10	42143000	42144799	215951	Lace1
chr10	42195800	42198199	215951	Lace1
chr10	42245400	42246599	54198	Snx3
chr10	42296400	42306999	21907	Nr2e1
chr10	42481800	42483599	140740	Sec63
chr10	42643600	42645199	268297	Scml4
chr10	42805000	42806799	109205	Sobp
chr10	42891600	42893799	109205	Sobp
chr10	42894400	42896199	74530	9030612E09Rik
chr10	42973000	42975399	71365	Pdss2
chr10	43259200	43260799	67851	1700021F05Rik
chr10	43297600	43300399	12484	Cd24a
chr10	43345800	43347599	414125	F830002L21Rik
chr10	43468000	43469999	69443	1700027J07Rik
chr10	43478800	43480399	69443	1700027J07Rik
chr10	43610600	43611799	76563	Qrsl1
chr10	43621600	43622999	170728	Rtn4ip1
chr10	43723800	43725199	22293	Slc45a2
chr10	44176200	44178399	12142	Prdm1
chr10	45188200	45189199	380669	Lin28b
chr10	50311400	50314399	77987	Ascc3
chr10	50614600	50616799	20464	Sim1
chr10	50617200	50618399	20464	Sim1
chr10	50620200	50624599	20464	Sim1
chr10	51742800	51743999	215031	Vgll2
chr10	51747600	51748799	215031	Vgll2
chr10	52138000	52138999	52014	Nus1
chr10	52410400	52411599	215085	Slc35f1
chr10	52608800	52610399	215085	Slc35f1
chr10	53090000	53092199	100038725	Cep85l
chr10	55947200	55948399	544696	Tbc1d32
chr10	56097200	56100599	14609	Gja1
chr10	57250600	57251999	56442	Serinc1
chr10	57693800	57695599	664783	Dux
chr10	57786400	57787599	110829	Lims1
chr10	57979400	57981199	76138	Ccdc138
chr10	58067200	58068999	13608	Edar
chr10	58082400	58083999	13608	Edar
chr10	58276000	58277399	237353	Sh3rf3
chr10	58329400	58330799	237353	Sh3rf3
chr10	58372800	58375799	237353	Sh3rf3
chr10	58445800	58447999	237353	Sh3rf3
chr10	58564000	58566399	237353	Sh3rf3
chr10	58587200	58589799	237353	Sh3rf3
chr10	58684400	58686399	103080	2016-09-10
chr10	58684400	58686399	268301	Sowahc
chr10	58891800	58893399	18302	Oit3
chr10	58940000	58941799	215999	Mcu
chr10	59017800	59020799	215999	Mcu
chr10	59035000	59036999	215999	Mcu
chr10	59037400	59039999	215999	Mcu
chr10	59165400	59166999	216001	Micu1
chr10	59266000	59268199	216001	Micu1
chr10	59466000	59466999	69090	Ascc1
chr10	59536200	59538399	69090	Ascc1
chr10	59568600	59570799	94214	Spock2
chr10	59644000	59645599	53374	Chst3
chr10	59663800	59665199	53374	Chst3
chr10	59678400	59679799	53374	Chst3
chr10	59745800	59748199	19156	Psap
chr10	59777200	59778199	22295	Cdh23
chr10	59800200	59802999	22295	Cdh23
chr10	59855600	59857199	22295	Cdh23
chr10	59886200	59887799	22295	Cdh23
chr10	59891200	59895399	22295	Cdh23
chr10	59948000	59949399	22295	Cdh23
chr10	59965600	59967799	22295	Cdh23
chr10	59971000	59972999	22295	Cdh23
chr10	59984600	59987599	22295	Cdh23
chr10	59989800	59991399	22295	Cdh23
chr10	60003200	60008599	22295	Cdh23
chr10	60029800	60032999	22295	Cdh23
chr10	60041800	60043199	22295	Cdh23
chr10	60048400	60050599	22295	Cdh23
chr10	60081000	60082999	22295	Cdh23
chr10	60084000	60087399	22295	Cdh23
chr10	60092200	60093999	22295	Cdh23
chr10	60132400	60134599	22295	Cdh23
chr10	60175400	60177199	71279	Slc29a3
chr10	60181000	60183599	71279	Slc29a3
chr10	60185400	60187199	71279	Slc29a3
chr10	60189800	60193799	71279	Slc29a3
chr10	60211400	60212799	71279	Slc29a3
chr10	60292600	60294399	107449	Unc5b
chr10	60596400	60598799	20397	Sgpl1
chr10	60603800	60605799	20397	Sgpl1
chr10	60643800	60645999	65971	Tbata
chr10	60683800	60685599	237360	Adamts14
chr10	60688600	60689799	237360	Adamts14
chr10	60702000	60703199	237360	Adamts14
chr10	60718600	60721799	237360	Adamts14
chr10	60723000	60724999	237360	Adamts14
chr10	60725400	60728199	237360	Adamts14
chr10	60814200	60815999	27355	Pald1
chr10	60829400	60830799	27355	Pald1
chr10	60836600	60837199	27355	Pald1
chr10	60844800	60845799	27355	Pald1
chr10	60882000	60884199	18119	Nodal
chr10	60937400	60939999	216011	Lrrc20
chr10	60980600	60982199	216011	Lrrc20
chr10	61022400	61024399	216011	Lrrc20
chr10	61032800	61034599	216011	Lrrc20
chr10	61077000	61080599	237362	Npffr1
chr10	61211400	61212799	404634	H2afy2
chr10	61316200	61317799	12817	Col13a1
chr10	61324600	61327599	12817	Col13a1
chr10	61328200	61329399	12817	Col13a1
chr10	61342000	61343999	12817	Col13a1
chr10	61354800	61356599	12817	Col13a1
chr10	61363000	61364599	12817	Col13a1
chr10	61368800	61371399	12817	Col13a1
chr10	61375400	61376799	12817	Col13a1
chr10	61378600	61379999	12817	Col13a1
chr10	61396600	61398799	12817	Col13a1
chr10	61424600	61426199	12817	Col13a1
chr10	61436200	61437399	12817	Col13a1
chr10	61437800	61439999	12817	Col13a1
chr10	61675600	61677399	70423	Tspan15
chr10	61825800	61828199	15275	Hk1
chr10	61910600	61912399	338359	Supv3l1
chr10	61910600	61912399	74706	4930507D05Rik
chr10	61948200	61949999	30930	Vps26a
chr10	62112600	62113999	94213	Ddx50
chr10	62176200	62178199	216021	Stox1
chr10	62327400	62329599	52463	Tet1
chr10	62483200	62486199	432467	Hnrnph3
chr10	62534800	62536599	68371	Pbld1
chr10	62537600	62538999	68371	Pbld1
chr10	62706600	62707999	67345	Herc4
chr10	62799200	62800999	93759	Sirt1
chr10	62858200	62859999	30045	Dnajc12
chr10	62917600	62918999	216033	Ctnna3
chr10	62955800	62957799	216033	Ctnna3
chr10	62986600	62987799	216033	Ctnna3
chr10	62998000	62999199	216033	Ctnna3
chr10	63021000	63022999	216033	Ctnna3
chr10	63043800	63045799	216033	Ctnna3
chr10	63068000	63069199	216033	Ctnna3
chr10	63262800	63263999	216033	Ctnna3
chr10	63265000	63266999	216033	Ctnna3
chr10	63286000	63288199	216033	Ctnna3
chr10	63318400	63320999	216033	Ctnna3
chr10	63335000	63336999	216033	Ctnna3
chr10	63426200	63427799	216028	Lrrtm3
chr10	63426200	63427799	216033	Ctnna3
chr10	63429400	63430399	216028	Lrrtm3
chr10	63429400	63430399	216033	Ctnna3
chr10	66557800	66559199	28193	Reep3
chr10	66590200	66591999	108829	Jmjd1c
chr10	66649000	66651399	108829	Jmjd1c
chr10	66747000	66747999	641340	Nrbf2
chr10	67009200	67011199	211488	Ado
chr10	67678800	67681199	71371	Arid5b
chr10	68728600	68730399	69288	Rhobtb1
chr10	68814000	68815799	12534	Cdk1
chr10	69145600	69149599	11735	Ank3
chr10	69155000	69157599	11735	Ank3
chr10	69935200	69937199	71721	Fam13c
chr10	69963600	69965599	71721	Fam13c
chr10	70634800	70637399	319572	C730027H18Rik
chr10	70810600	70812199	69718	Ipmk
chr10	74980800	74981999	67332	Snrpd3
chr10	75567000	75569399	64454	Slc5a4b
chr10	77176400	77177999	252974	Tspear
chr10	78527000	78528799	72128	2610008E11Rik
chr10	79965600	79966999	246086	Onecut3
chr10	80203000	80204999	11776	Ap3d1
chr10	80641400	80641999	100217454	Snord37
chr10	80641400	80641999	13629	Eef2
chr10	81510200	81512999	408062	Zfp873
chr10	81514000	81515799	408062	Zfp873
chr10	81519000	81520799	408062	Zfp873
chr10	83205200	83206999	69784	1500009L16Rik
chr10	85763600	85764999	21859	Timp3
chr10	85763600	85764999	27204	Syn3
chr10	86166400	86168199	22027	Hsp90b1
chr10	115022200	115024199	14160	Lgr5
chr10	126501200	126502199	12567	Cdk4
chr10	126970000	126970999	104080	Nxph4
chr10	128178800	128180799	13139	Dgka
chr11	3025400	3048999	236604	Pisd-ps1
chr11	3025400	3048999	66776	Pisd-ps3
chr11	3025400	3048999	78887	Sfi1
chr11	3049400	3100599	78887	Sfi1
chr11	3103200	3105599	74203	Eif4enif1
chr11	3191000	3192799	56218	Patz1
chr11	3293600	3295599	16886	Limk2
chr11	3350600	3351599	193670	Rnf185
chr11	3438000	3439199	29856	Smtn
chr11	3541000	3543599	544752	Tug1
chr11	3544000	3548399	544752	Tug1
chr11	3549400	3550399	74522	Morc2a
chr11	3661200	3663399	79196	Osbpl5
chr11	3669800	3671199	79196	Osbpl5
chr11	3695200	3697399	79196	Osbpl5
chr11	3698000	3699399	79196	Osbpl5
chr11	3713400	3714799	79196	Osbpl5
chr11	3864000	3864999	64934	Pes1
chr11	3895600	3897399	53897	Gal3st1
chr11	3947200	3948599	103655	Sec14l4
chr11	3970200	3971799	380683	Sec14l3
chr11	4017400	4019199	67815	Sec14l2
chr11	4059600	4061799	216516	Ccdc157
chr11	4059600	4061799	67465	Sf3a1
chr11	4166400	4167799	16878	Lif
chr11	4603000	4604199	66152	Uqcr10
chr11	4645200	4645999	192650	Cabp7
chr11	4715600	4717799	18016	Nf2
chr11	4848400	4850799	11764	Ap1b1
chr11	4898000	4899999	11764	Ap1b1
chr11	4957000	4958599	75668	Rasl10a
chr11	4957000	4958599	78926	Gas2l1
chr11	4996400	4998799	14030	Ewsr1
chr11	5120400	5121999	84035	Kremen1
chr11	5160200	5162599	84035	Kremen1
chr11	5216200	5217799	407821	Znrf3
chr11	5341800	5344199	407821	Znrf3
chr11	5510200	5510999	76389	Ankrd36
chr11	5604000	5607599	64660	Mrps24
chr11	5652200	5654199	72046	Urgcp
chr11	5661400	5662799	72046	Urgcp
chr11	5661400	5662799	76508	Ube2d-ps
chr11	5674600	5677199	76508	Ube2d-ps
chr11	5828000	5829599	103988	Gck
chr11	5830000	5835199	103988	Gck
chr11	5838400	5839199	103988	Gck
chr11	5855200	5856999	56418	Ykt6
chr11	5963800	5965399	12323	Camk2b
chr11	6013800	6015399	209586	Nudcd3
chr11	6055200	6057799	209586	Nudcd3
chr11	6098000	6099999	209586	Nudcd3
chr11	6129200	6130999	237636	Npc1l1
chr11	6165600	6168199	52513	Ddx56
chr11	6316800	6317999	606492	Gm15621
chr11	6343200	6344199	77605	H2afv
chr11	6369600	6373399	19291	Purb
chr11	6415800	6417399	246177	Myo1g
chr11	6427200	6428799	100041286	Gm11974
chr11	6617000	6618399	626419	Gm11981
chr11	8507400	8508599	319939	Tns3
chr11	8524000	8525799	319939	Tns3
chr11	8548200	8549199	319939	Tns3
chr11	8551200	8552799	319939	Tns3
chr11	8557600	8559199	319939	Tns3
chr11	8561600	8563999	319939	Tns3
chr11	9017600	9019799	22271	Upp1
chr11	9133200	9136399	268379	Abca13
chr11	9467400	9468999	268379	Abca13
chr11	11409400	11410799	73862	4930415F15Rik
chr11	11507800	11509999	102631730	4930512M02Rik
chr11	11632000	11633999	22778	Ikzf1
chr11	11634400	11636199	22778	Ikzf1
chr11	11706800	11708799	60530	Fignl1
chr11	11907600	11910799	14783	Grb10
chr11	11912000	11915399	14783	Grb10
chr11	12145800	12147399	12808	Cobl
chr11	14028200	14029399	75280	4930554G24Rik
chr11	16407000	16408999	20335	Sec61g
chr11	17109800	17111399	66249	Pno1
chr11	18912600	18913999	17268	Meis1
chr11	18914400	18918999	17268	Meis1
chr11	19823800	19826999	114716	Spred2
chr11	19844000	19846399	114716	Spred2
chr11	19848000	19849999	114716	Spred2
chr11	19918600	19919799	114716	Spred2
chr11	20101400	20104799	19324	Rab1a
chr11	20228600	20230599	55963	Slc1a4
chr11	20231000	20232599	55963	Slc1a4
chr11	20443600	20445199	58172	Sertad2
chr11	20550600	20552399	58172	Sertad2
chr11	20729200	20730799	216551	Lgalsl
chr11	21472200	21473799	216560	Wdpcp
chr11	21677600	21679399	216560	Wdpcp
chr11	21894600	21897399	18423	Otx1
chr11	21898600	21901599	18423	Otx1
chr11	21905800	21909199	216565	Ehbp1
chr11	22866600	22868199	17846	Commd1
chr11	23564400	23565399	72129	Pex13
chr11	23566200	23567599	74467	Pus10
chr11	23668200	23669599	19696	Rel
chr11	23670000	23670599	19696	Rel
chr11	23979600	23980999	14025	Bcl11a
chr11	23981400	23983199	14025	Bcl11a
chr11	25614800	25616599	70626	5730522E02Rik
chr11	26002800	26003799	70626	5730522E02Rik
chr11	29030800	29031599	71701	Pnpt1
chr11	29146400	29147199	216618	Cfap36
chr11	29426400	29428199	76784	Mtif2
chr11	29446800	29447599	78294	Rps27a
chr11	29924200	29925999	237711	Eml6
chr11	30854600	30855799	65257	Asb3
chr11	30856400	30859799	65257	Asb3
chr11	31268400	31269999	20856	Stc2
chr11	31878000	31880799	67592	4930524B15Rik
chr11	31906200	31908199	18197	Nsg2
chr11	32246800	32249199	268396	Sh3pxd2b
chr11	32355400	32356999	327900	Ubtd2
chr11	32543400	32544399	103583	Fbxw11
chr11	33039200	33041999	14172	Fgf18
chr11	33060800	33062999	18148	Npm1
chr11	33201400	33202799	66011	Ranbp17
chr11	33602800	33605799	70357	Kcnip1
chr11	33709000	33710799	70357	Kcnip1
chr11	33767400	33768799	70357	Kcnip1
chr11	33795800	33796599	70357	Kcnip1
chr11	33808000	33808999	70357	Kcnip1
chr11	33951400	33953999	16822	Lcp2
chr11	33965800	33967599	16822	Lcp2
chr11	34143800	34145399	94176	Dock2
chr11	34428000	34429999	94176	Dock2
chr11	34528800	34529799	94176	Dock2
chr11	34532400	34533799	94176	Dock2
chr11	34936000	34937599	20564	Slit3
chr11	35075000	35078199	20564	Slit3
chr11	35130400	35131799	20564	Slit3
chr11	35144600	35146999	20564	Slit3
chr11	35166200	35167799	20564	Slit3
chr11	35270400	35271799	20564	Slit3
chr11	35401200	35404199	20564	Slit3
chr11	35436200	35437999	20564	Slit3
chr11	35453400	35455799	20564	Slit3
chr11	35502200	35503399	20564	Slit3
chr11	35583800	35585199	211347	Pank3
chr11	35646200	35647999	104458	Rars
chr11	35791400	35793599	211652	Wwc1
chr11	35849600	35851799	23964	Tenm2
chr11	35901600	35903399	23964	Tenm2
chr11	35937200	35938799	23964	Tenm2
chr11	35948200	35949999	23964	Tenm2
chr11	36018000	36020399	23964	Tenm2
chr11	36039600	36040399	23964	Tenm2
chr11	36043000	36044799	23964	Tenm2
chr11	36487800	36491399	23964	Tenm2
chr11	40506400	40507999	108645	Mat2b
chr11	41995200	41996399	14394	Gabra1
chr11	42365200	42367199	14401	Gabrb2
chr11	43291400	43293599	69183	C1qtnf2
chr11	43706600	43707599	11548	Adra1b
chr11	44333000	44334199	74315	Rnf145
chr11	44431400	44432599	13591	Ebf1
chr11	46124800	46126599	76884	Cyfip2
chr11	46287600	46289799	171285	Havcr2
chr11	46829800	46831599	24052	Sgcd
chr11	48640600	48642199	94089	Trim7
chr11	48649600	48651799	94089	Trim7
chr11	48678600	48680799	15944	Irgm1
chr11	49058200	49060799	17308	Mgat1
chr11	49064200	49066399	17308	Mgat1
chr11	49256800	49258599	258459	Olfr1388
chr11	49785600	49788199	74563	Rasgef1c
chr11	49839400	49841199	59044	Rnf130
chr11	49988600	49990999	68067	3010026O09Rik
chr11	50103800	50104999	103806	Maml1
chr11	50235600	50236999	216724	Rufy1
chr11	50243200	50244199	216724	Rufy1
chr11	50414600	50416999	216725	Adamts2
chr11	50450600	50456199	216725	Adamts2
chr11	50460800	50463999	216725	Adamts2
chr11	50488600	50490199	216725	Adamts2
chr11	50491600	50493199	216725	Adamts2
chr11	50507000	50508799	216725	Adamts2
chr11	50518600	50520399	216725	Adamts2
chr11	50531800	50533799	216725	Adamts2
chr11	50541400	50542799	216725	Adamts2
chr11	50600600	50601799	216725	Adamts2
chr11	50639800	50640999	30944	Zfp354c
chr11	50711800	50715999	22678	Zfp2
chr11	50741600	50743399	27274	Zfp354b
chr11	51016600	51018999	71297	Platr20
chr11	51103800	51104799	237759	Col23a1
chr11	51108800	51111199	237759	Col23a1
chr11	51145400	51146799	237759	Col23a1
chr11	51149200	51151399	237759	Col23a1
chr11	51196000	51196999	237759	Col23a1
chr11	51239000	51240399	237759	Col23a1
chr11	51240800	51243199	237759	Col23a1
chr11	51249200	51250799	237759	Col23a1
chr11	51262200	51264399	237759	Col23a1
chr11	51265600	51266999	237759	Col23a1
chr11	51272400	51273799	237759	Col23a1
chr11	51303400	51305399	237759	Col23a1
chr11	51327600	51329799	237759	Col23a1
chr11	51417800	51419399	15384	Hnrnpab
chr11	51432800	51434199	52530	Nhp2
chr11	51501000	51502199	66050	0610009B22Rik
chr11	51576600	51578199	66397	Sar1b
chr11	51667800	51668799	76901	Jade2
chr11	51812000	51813799	22210	Ube2b
chr11	51817200	51818999	213084	Cdkl3
chr11	51912800	51914399	19052	Ppp2ca
chr11	52046000	52047999	21402	Skp1a
chr11	52645000	52647199	320027	Fstl4
chr11	52738400	52739999	320027	Fstl4
chr11	52797000	52798199	320027	Fstl4
chr11	52809000	52810599	320027	Fstl4
chr11	52828000	52830599	320027	Fstl4
chr11	52839800	52841599	320027	Fstl4
chr11	52842200	52844399	320027	Fstl4
chr11	52871400	52873199	320027	Fstl4
chr11	52889200	52891399	320027	Fstl4
chr11	52892200	52893799	320027	Fstl4
chr11	52984200	52986599	320027	Fstl4
chr11	52991800	52994399	320027	Fstl4
chr11	53112000	53113599	15525	Hspa4
chr11	53165200	53166799	93736	Aff4
chr11	53243200	53244199	22272	Uqcrq
chr11	53914600	53915999	18452	P4ha2
chr11	54003400	54005399	71056	4933405E24Rik
chr11	54023200	54024799	71056	4933405E24Rik
chr11	54252600	54254399	216742	Fnip1
chr11	54336400	54338399	192786	Rapgef6
chr11	54720600	54722599	14778	Gpx3
chr11	54761000	54762599	57783	Tnip1
chr11	54942400	54945799	215332	Slc36a3
chr11	54991200	54993399	246049	Slc36a2
chr11	55022000	55024399	215335	Slc36a1
chr11	55034800	55037399	215335	Slc36a1
chr11	55066000	55067199	245827	Fat2
chr11	55093400	55095199	245827	Fat2
chr11	55096000	55097999	245827	Fat2
chr11	55116600	55118599	245827	Fat2
chr11	55283200	55284599	27041	G3bp1
chr11	56862800	56864999	14799	Gria1
chr11	56982400	56983999	14799	Gria1
chr11	57019000	57020799	14799	Gria1
chr11	57142800	57143799	14799	Gria1
chr11	57492200	57493799	171212	Galnt10
chr11	57552800	57555199	171212	Galnt10
chr11	57613400	57614999	76516	2010001A14Rik
chr11	57615800	57616999	50724	Sap30l
chr11	57823400	57824799	73158	Larp1
chr11	58134400	58136399	319475	Zfp672
chr11	58142200	58143799	319475	Zfp672
chr11	58791800	58793599	94091	Trim11
chr11	58841800	58844199	380698	Obscn
chr11	58902400	58904799	380698	Obscn
chr11	58975800	58977999	216792	Iba57
chr11	59068600	59070599	22416	Wnt3a
chr11	59071200	59072399	22416	Wnt3a
chr11	59077000	59078799	22416	Wnt3a
chr11	59102000	59103399	22416	Wnt3a
chr11	59236600	59238199	67826	Snap47
chr11	59250200	59252399	67826	Snap47
chr11	59263600	59265599	194952	Jmjd4
chr11	59313800	59315799	268417	Zkscan17
chr11	59661200	59662799	103850	Nt5m
chr11	59760600	59762199	100504121	Med9os
chr11	59760600	59762199	192191	Med9
chr11	59929000	59930399	497106	Rnase12
chr11	60021400	60023799	216810	Tom1l2
chr11	60165000	60166399	216810	Tom1l2
chr11	60295200	60296799	17910	Myo15
chr11	60333000	60336599	17910	Myo15
chr11	60352600	60356199	268420	Alkbh5
chr11	60591000	60595599	237782	Smcr8
chr11	60622200	60624599	20425	Shmt1
chr11	60643600	60645599	216820	Dhrs7b
chr11	60690000	60692199	216821	Tmem11
chr11	60725200	60726799	24083	Natd1
chr11	61142400	61143799	380701	Slc47a2
chr11	61350600	61352199	13855	Epn2
chr11	61778400	61779799	432572	Specc1
chr11	61845400	61847599	432572	Specc1
chr11	61891000	61891999	432572	Specc1
chr11	61984200	61985799	432572	Specc1
chr11	62272000	62272799	327942	Pigl
chr11	62322600	62323999	327942	Pigl
chr11	62416000	62418199	100217426	Snord49b
chr11	62416000	62418199	100217444	Snord65
chr11	62416000	62418199	100217455	Snord49a
chr11	62416000	62418199	69221	2410006H16Rik
chr11	62593000	62593999	192651	Zfp286
chr11	62794400	62795799	66338	Cdrt4
chr11	63733200	63734199	54710	Hs3st3b1
chr11	64305200	64307399	15478	Hs3st3a1
chr11	64314800	64316799	15478	Hs3st3a1
chr11	64942200	64944199	216831	Arhgap44
chr11	65068000	65071199	214384	Myocd
chr11	65619800	65621799	52712	Zkscan6
chr11	65818400	65819399	237806	Dnah9
chr11	66210800	66211999	380702	Shisa6
chr11	66865200	66866799	52892	Sco1
chr11	66865200	66866799	66358	Adprm
chr11	67104000	67106199	17885	Myh8
chr11	67149200	67151999	544791	Myh13
chr11	67351000	67352199	14457	Gas7
chr11	67733600	67736199	216835	Usp43
chr11	67780000	67780999	55943	Stx8
chr11	67912000	67914399	55943	Stx8
chr11	67975000	67976599	55943	Stx8
chr11	68032200	68034399	102465219	Mir6406
chr11	68032200	68034399	18208	Ntn1
chr11	68091000	68093199	18208	Ntn1
chr11	68099000	68100799	18208	Ntn1
chr11	68131000	68132599	18208	Ntn1
chr11	68150400	68151599	18208	Ntn1
chr11	68195000	68198199	18208	Ntn1
chr11	68198600	68200399	18208	Ntn1
chr11	68249200	68251199	320207	Pik3r5
chr11	68285200	68287199	320207	Pik3r5
chr11	68505600	68507199	77579	Myh10
chr11	68664800	68666399	83431	Ndel1
chr11	68820200	68822399	237823	Pfas
chr11	68873400	68875599	71923	Borcs6
chr11	68902600	68904199	22318	Vamp2
chr11	68943400	68945399	23801	Aloxe3
chr11	68997400	68998799	11688	Alox8
chr11	69003600	69005399	11688	Alox8
chr11	69180200	69181799	216848	Chd3
chr11	69209000	69211599	67020	Tmem88
chr11	69209000	69211599	78304	Naa38
chr11	69223200	69224199	216850	Kdm6b
chr11	69291200	69294599	327954	Dnah2
chr11	69372000	69373799	13643	Efnb3
chr11	69394000	69397599	22059	Trp53
chr11	69416000	69418999	11932	Atp1b2
chr11	69446400	69448199	23879	Fxr2
chr11	69595400	69596599	75580	Zbtb4
chr11	69616600	69619199	380705	Tmem102
chr11	69616600	69619199	74341	G630025P09Rik
chr11	69634600	69636399	74288	Spem1
chr11	69711800	69714999	70419	2810408A11Rik
chr11	69792600	69793999	54351	Elp5
chr11	69795000	69796599	67181	Ctdnep1
chr11	69814200	69817199	13543	Dvl2
chr11	69946200	69948799	216864	Mgl2
chr11	70052200	70053199	52898	Rnasek
chr11	70067600	70069799	11684	Alox12
chr11	70134600	70136399	11685	Alox12e
chr11	70338200	70340199	19175	Psmb6
chr11	70461000	70462199	70510	Rnf167
chr11	70480200	70481999	216873	Spag7
chr11	70513800	70516199	16562	Kif1c
chr11	70612800	70615199	327957	Scimp
chr11	70761400	70763199	19069	Nup88
chr11	70782400	70783399	19069	Nup88
chr11	70795200	70796799	12261	C1qbp
chr11	70808000	70809399	216877	Dhx33
chr11	70815400	70818399	216877	Dhx33
chr11	70906000	70907399	195046	Nlrp1a
chr11	70908800	70910399	195046	Nlrp1a
chr11	70912600	70914799	195046	Nlrp1a
chr11	70981600	70983399	637515	Nlrp1b
chr11	70994800	70997399	637515	Nlrp1b
chr11	70998800	71001199	637515	Nlrp1b
chr11	71010800	71011999	637515	Nlrp1b
chr11	71071800	71075599	627984	Nlrp1c-ps
chr11	71568600	71570399	216881	Wscd1
chr11	71573800	71577999	216881	Wscd1
chr11	71594800	71596399	216881	Wscd1
chr11	71598200	71599799	216881	Wscd1
chr11	71601200	71602599	216881	Wscd1
chr11	71748800	71752399	73816	4930401O10Rik
chr11	71856400	71858799	109212	Fam64a
chr11	71875400	71877599	327958	Pitpnm3
chr11	71919200	71920799	327958	Pitpnm3
chr11	72067600	72069799	237831	Slc13a5
chr11	72254800	72255999	18432	Mybbp1a
chr11	72327800	72328999	77577	Spns3
chr11	72332600	72335599	77577	Spns3
chr11	72502600	72505199	11736	Ankfy1
chr11	72610000	72611999	195018	Zzef1
chr11	72779000	72780599	53313	Atp2a3
chr11	72791800	72793399	53313	Atp2a3
chr11	72946200	72947999	16407	Itgae
chr11	72949000	72949799	14841	Gsg2
chr11	72949000	72949799	16407	Itgae
chr11	72950200	72951599	14841	Gsg2
chr11	72950200	72951599	16407	Itgae
chr11	73011600	73013399	74637	Shpk
chr11	73011600	73013399	83429	Ctns
chr11	73515800	73518999	76390	Zfp735
chr11	73523200	73524799	76390	Zfp735
chr11	73589000	73590799	259011	Olfr389
chr11	73591200	73593999	259011	Olfr389
chr11	73613600	73615599	258236	Olfr391-ps
chr11	73627400	73630199	259008	Olfr392
chr11	73892600	73894399	327963	Zfp616
chr11	74178000	74179599	258153	Olfr412
chr11	74292600	74294199	380711	Rap1gap2
chr11	74304200	74305399	380711	Rap1gap2
chr11	74334000	74335999	380711	Rap1gap2
chr11	74433600	74434799	432582	Ccdc92b
chr11	74443600	74445199	432582	Ccdc92b
chr11	74450600	74451999	432582	Ccdc92b
chr11	74532800	74537599	18472	Pafah1b1
chr11	74646600	74648199	107894	Minute
chr11	74710800	74713199	104662	Tsr1
chr11	74831200	74832999	103677	Smg6
chr11	74993400	74997799	116905	Dph1
chr11	75003000	75004799	116905	Dph1
chr11	75062400	75064999	237847	Rtn4rl1
chr11	75159800	75161599	68275	Rpa1
chr11	75276000	75277399	100042498	Mir22hg
chr11	75276000	75277399	387141	Mir22
chr11	75546600	75550799	22627	Ywhae
chr11	75562000	75563999	22627	Ywhae
chr11	75731000	75732999	380714	Rph3al
chr11	75838400	75840399	76566	Fam101b
chr11	75991400	75994199	68299	Vps53
chr11	76055800	76058199	67201	Glod4
chr11	76055800	76058199	67390	Rnmtl1
chr11	76209600	76212399	18230	Nxn
chr11	76220400	76221399	56322	Timm22
chr11	76245200	76246799	109934	Abr
chr11	77307400	77309399	216963	Git1
chr11	77326600	77331199	216964	Trp53i13
chr11	77326600	77331199	67477	Abhd15
chr11	77419600	77420799	216965	Taok1
chr11	77499600	77500799	68564	Nufip2
chr11	77698400	77699999	19193	Pipox
chr11	77745000	77747199	20370	Sez6
chr11	77747600	77748999	20370	Sez6
chr11	77758600	77760999	20370	Sez6
chr11	77772200	77773799	20370	Sez6
chr11	77797200	77798599	268448	Phf12
chr11	77892800	77893799	57837	Eral1
chr11	77908000	77908999	216971	Fam222b
chr11	77994600	77996199	100216539	Snord4a
chr11	77994600	77996199	100529076	Snord42a
chr11	77994600	77996199	268449	Rpl23a
chr11	78008600	78010799	216974	Proca1
chr11	78057800	78059199	20926	Supt6
chr11	78136200	78138399	11676	Aldoc
chr11	78142000	78143399	276846	Pigs
chr11	78213400	78214599	20500	Slc13a2
chr11	78213400	78214599	790911	Slc13a2os
chr11	78309600	78310999	237868	Sarm1
chr11	78362400	78363999	69071	Tmem97
chr11	78509000	78510599	18099	Nlk
chr11	78862200	78863599	16706	Ksr1
chr11	78941000	78942199	16706	Ksr1
chr11	79774400	79775799	216987	Utp6
chr11	79893400	79894399	54394	Crlf3
chr11	79903000	79904999	237877	Atad5
chr11	79997000	79998999	71956	Rnf135
chr11	80022600	80023799	59040	Rhot1
chr11	80190000	80191399	70591	5730455P16Rik
chr11	80197400	80198799	22680	Zfp207
chr11	80770800	80773399	11418	Asic2
chr11	80797200	80799599	11418	Asic2
chr11	80943600	80946399	11418	Asic2
chr11	80949800	80950799	11418	Asic2
chr11	80978200	80979799	11418	Asic2
chr11	80986200	80987199	11418	Asic2
chr11	81001200	81002599	11418	Asic2
chr11	81011800	81013199	11418	Asic2
chr11	81070800	81073399	11418	Asic2
chr11	81082400	81084599	11418	Asic2
chr11	81218200	81221599	11418	Asic2
chr11	81310000	81311399	11418	Asic2
chr11	81343200	81344799	11418	Asic2
chr11	81424600	81426399	11418	Asic2
chr11	81521400	81523199	11418	Asic2
chr11	81566400	81568999	11418	Asic2
chr11	81598200	81599799	11418	Asic2
chr11	81663000	81664999	11418	Asic2
chr11	81757400	81759599	11418	Asic2
chr11	82245600	82247599	270893	Tmem132e
chr11	82539000	82541799	12467	Cct6b
chr11	82577400	82580199	12467	Cct6b
chr11	82577400	82580199	66983	Zfp830
chr11	82720400	82721599	217011	Nle1
chr11	82738400	82739999	217012	Unc45b
chr11	82740400	82742399	217012	Unc45b
chr11	82742800	82743799	217012	Unc45b
chr11	82747000	82749599	217012	Unc45b
chr11	82795800	82797999	237886	Slfn9
chr11	82845800	82847399	237887	Slfn10-ps
chr11	83022800	83024999	20557	Slfn3
chr11	83027400	83029399	20557	Slfn3
chr11	83103800	83106799	613254	AA465934
chr11	83111400	83112999	103737	Pex12
chr11	83223400	83225199	276952	Rasl10b
chr11	83274200	83276399	118453	Mmp28
chr11	83325600	83326999	629303	Heatr9
chr11	83338800	83340799	20304	Ccl5
chr11	83517400	83519399	100034251	Wfdc17
chr11	83665200	83667199	21410	Hnf1b
chr11	83667600	83669599	21410	Hnf1b
chr11	83879400	83881799	56405	Dusp14
chr11	84336600	84338799	16869	Lhx1
chr11	84339200	84340799	78365	Lhx1os
chr11	84631800	84633599	217038	Mrm1
chr11	85166800	85167999	192197	Bcas3
chr11	85337600	85339399	192197	Bcas3
chr11	85340600	85342399	192197	Bcas3
chr11	85343600	85344999	192197	Bcas3
chr11	85510600	85512199	192197	Bcas3
chr11	85513200	85515399	192197	Bcas3
chr11	85522800	85523999	192197	Bcas3
chr11	85522800	85523999	71489	Bcas3os1
chr11	85552600	85553799	192197	Bcas3
chr11	85642200	85644799	69909	2610027K06Rik
chr11	85647800	85648999	21385	Tbx2
chr11	85649600	85650799	21385	Tbx2
chr11	85651200	85653399	21385	Tbx2
chr11	85910000	85911799	237911	Brip1
chr11	86013600	86016199	237911	Brip1
chr11	86013600	86016199	74038	Brip1os
chr11	86169200	86170799	327987	Med13
chr11	86495800	86497199	75909	Vmp1
chr11	86497600	86498199	217057	Ptrh2
chr11	86569400	86570599	67300	Cltc
chr11	86805400	86806999	77864	Ypel2
chr11	86897800	86898599	74133	Smg8
chr11	86921200	86922199	270906	Prr11
chr11	86922800	86924399	66140	Ska2
chr11	87170200	87172599	320472	Ppm1e
chr11	87305800	87308199	83560	Tex14
chr11	87406000	87406999	170749	Mtmr4
chr11	87476200	87478399	207742	Rnf43
chr11	87496200	87497599	207742	Rnf43
chr11	87579600	87580799	207777	Bzrap1
chr11	87861800	87863599	110809	Srsf1
chr11	87882600	87884999	22344	Vezf1
chr11	87911600	87912799	103841	Cuedc1
chr11	87911600	87912799	70393	2210416O15Rik
chr11	87935400	87936399	103841	Cuedc1
chr11	87941800	87943599	103841	Cuedc1
chr11	87959600	87961399	103841	Cuedc1
chr11	87971200	87972199	103841	Cuedc1
chr11	88003200	88003799	103841	Cuedc1
chr11	88006600	88008399	103841	Cuedc1
chr11	88006600	88008399	64656	Mrps23
chr11	88016800	88018799	64656	Mrps23
chr11	88166400	88169199	76626	Msi2
chr11	88482400	88483999	68397	0610039H22Rik
chr11	88482400	88483999	76626	Msi2
chr11	88580000	88581399	193280	C030037D09Rik
chr11	88722000	88725399	11640	Akap1
chr11	88722000	88725399	75285	4930556N13Rik
chr11	89328000	89329999	382543	Ankfn1
chr11	89362200	89364399	382543	Ankfn1
chr11	89862400	89864599	18559	Pctp
chr11	92962400	92964199	72605	Car10
chr11	93274800	93276399	72605	Car10
chr11	93747200	93749199	103537	Mbtd1
chr11	94073600	94075199	22057	Tob1
chr11	94180000	94182399	67684	Luc7l3
chr11	94223600	94225799	76408	Abcc3
chr11	94226600	94227799	76408	Abcc3
chr11	94333200	94334799	12291	Cacna1g
chr11	94491200	94493199	98238	Lrrc59
chr11	94511000	94512799	268465	Eme1
chr11	94514800	94516199	268465	Eme1
chr11	94514800	94516199	94064	Mrpl27
chr11	94620200	94621399	217122	Gm11545
chr11	94798600	94799999	12842	Col1a1
chr11	94872200	94874399	217125	Samd14
chr11	94936400	94937999	16400	Itga3
chr11	95018400	95020399	320453	Dlx4os
chr11	95199600	95201199	215512	Fam117a
chr11	95239400	95240599	215512	Fam117a
chr11	95246000	95248399	110172	Slc35b1
chr11	95276200	95278199	20747	Spop
chr11	95435400	95437599	18053	Ngfr
chr11	95443000	95444999	18053	Ngfr
chr11	95445600	95448799	18053	Ngfr
chr11	95528400	95529399	18673	Phb
chr11	95564400	95565999	432396	Zfp652os
chr11	95685800	95687199	237928	Phospho1
chr11	95748200	95749399	14422	B4galnt2
chr11	95755400	95757799	14422	B4galnt2
chr11	95858200	95859599	140486	Igf2bp1
chr11	95935000	95936799	11951	Atp5g1
chr11	95997400	96000599	237930	Ttll6
chr11	96065000	96066599	432593	Gm11538
chr11	96112200	96114799	193022	Gm53
chr11	96115200	96117799	193022	Gm53
chr11	96133400	96136999	15417	Hoxb9
chr11	96142600	96146599	15416	Hoxb8
chr11	96147000	96149999	15415	Hoxb7
chr11	96152000	96154199	75395	Hoxb5os
chr11	96154600	96170199	15413	Hoxb5
chr11	96154600	96170199	15414	Hoxb6
chr11	96154600	96170199	75395	Hoxb5os
chr11	96182000	96183199	15412	Hoxb4
chr11	96184000	96185199	15410	Hoxb3
chr11	96186400	96189399	15410	Hoxb3
chr11	96189800	96199999	15410	Hoxb3
chr11	96202200	96207199	15410	Hoxb3
chr11	96212600	96215399	103889	Hoxb2
chr11	96307600	96309399	100038600	Gm11529
chr11	96650200	96652799	12412	Cbx1
chr11	96655800	96657599	12412	Cbx1
chr11	96655800	96657599	629750	Gm11517
chr11	96683400	96685199	18023	Nfe2l1
chr11	96686000	96687999	18023	Nfe2l1
chr11	96775600	96777799	80280	Cdk5rap3
chr11	97138200	97139399	19155	Npepps
chr11	97224400	97225799	192157	Socs7
chr11	97489200	97490799	103551	E130012A19Rik
chr11	97626200	97627599	67480	Cwc25
chr11	97661200	97662999	16796	Lasp1
chr11	97846200	97848999	72324	Plxdc1
chr11	97850400	97851799	217151	Arl5c
chr11	97912800	97914599	217154	Stac2
chr11	98064200	98067199	69131	Cdk12
chr11	98185800	98190599	18013	Neurod2
chr11	98218200	98220799	19049	Ppp1r1b
chr11	98218200	98220799	59045	Stard3
chr11	98218200	98220799	69338	1700003D09Rik
chr11	98355200	98356399	22780	Ikzf3
chr11	98398400	98402199	22780	Ikzf3
chr11	98404600	98406399	22780	Ikzf3
chr11	98411000	98414599	69376	Zpbp2
chr11	98446800	98448199	66612	Ormdl3
chr11	98510400	98514199	76758	Gsdma2
chr11	98514600	98515999	76758	Gsdma2
chr11	98544200	98547599	22123	Psmd3
chr11	98609200	98611599	21833	Thra
chr11	98634000	98636599	217166	Nr1d1
chr11	98730800	98732799	68524	Wipf2
chr11	98769200	98769999	23834	Cdc6
chr11	98799200	98800199	19401	Rara
chr11	98823000	98825599	19401	Rara
chr11	98826200	98827599	19401	Rara
chr11	98829200	98830399	19401	Rara
chr11	98884200	98885399	21973	Top2a
chr11	98910600	98911799	16010	Igfbp4
chr11	98935000	98936799	217169	Tns4
chr11	99090000	99091399	57376	Smarce1
chr11	99375000	99377799	237934	Krt39
chr11	99948400	99950599	16670	Krt32
chr11	99994600	99996399	16665	Krt15
chr11	100052200	100054199	107656	Krt9
chr11	100386800	100388999	104112	Acly
chr11	100418400	100420399	74407	Ttc25
chr11	100598200	100600199	19345	Rab5c
chr11	100622800	100624599	15171	Hcrt
chr11	100662800	100664799	20851	Stat5b
chr11	100710000	100712599	20851	Stat5b
chr11	100721000	100722599	20850	Stat5a
chr11	100775400	100777599	20848	Stat3
chr11	100798800	100800799	20848	Stat3
chr11	100870400	100872199	11975	Atp6v0a1
chr11	100946600	100948399	71743	Coasy
chr11	100955200	100956599	19183	Psmc3ip
chr11	101029800	101032599	217198	Plekhh3
chr11	101113800	101116399	28084	Vps25
chr11	101162200	101164399	56208	Becn1
chr11	101286400	101287799	217201	Rundc1
chr11	101286400	101287799	73635	Ptges3l
chr11	101304000	101304599	19942	Rpl27
chr11	101596200	101598599	217207	Dhx8
chr11	101742400	101744199	17285	Meox1
chr11	101751000	101752199	17285	Meox1
chr11	101819000	101821599	73887	4930417O22Rik
chr11	101823800	101824999	74499	Sost
chr11	102069800	102071199	15185	Hdac6
chr11	102089000	102090999	15185	Hdac6
chr11	102145800	102147799	72053	Tmub2
chr11	102211400	102213199	20533	Slc4a1
chr11	102266200	102268799	102465561	Mir6930
chr11	102266200	102268799	68066	Slc25a39
chr11	102415600	102417399	237943	Gpatch8
chr11	102557600	102559999	52715	Ccdc43
chr11	102710400	102712399	20624	Eftud2
chr11	102731200	102733199	20624	Eftud2
chr11	102979000	102980399	192231	Hexim1
chr11	103428400	103430199	380730	Gm884
chr11	103437600	103439799	380730	Gm884
chr11	103440600	103443999	380730	Gm884
chr11	103509200	103510599	78629	1700072I22Rik
chr11	103549400	103551799	56494	Gosr2
chr11	103567200	103568599	399609	C130046K22Rik
chr11	103572600	103574199	399609	C130046K22Rik
chr11	103584000	103585399	399609	C130046K22Rik
chr11	103585800	103587799	399609	C130046K22Rik
chr11	103598600	103600199	22412	Wnt9b
chr11	103606600	103608799	22412	Wnt9b
chr11	103609800	103611799	22412	Wnt9b
chr11	103636000	103639199	22415	Wnt3
chr11	103662800	103664799	22415	Wnt3
chr11	103665400	103667799	22415	Wnt3
chr11	103668200	103669399	22415	Wnt3
chr11	103993400	103995399	12921	Crhr1
chr11	104019000	104021799	12921	Crhr1
chr11	104047200	104048999	237958	Sppl2c
chr11	104094000	104096599	17762	Mapt
chr11	104165400	104166999	17762	Mapt
chr11	104301600	104302799	76719	Kansl1
chr11	104410400	104411599	217232	Cdc27
chr11	105451400	105453399	77097	Tanc2
chr11	105919400	105920399	71833	Dcaf7
chr11	106078600	106079599	72047	Ddx42
chr11	106431800	106433799	21763	Tex2
chr11	106472000	106473999	21763	Tex2
chr11	106650600	106652399	320162	Cep95
chr11	106779800	106781199	66313	Smurf2
chr11	106858800	106860399	16647	Kpna2
chr11	106990000	106992399	207165	Bptf
chr11	107106000	107107799	71795	Pitpnc1
chr11	107147000	107149599	71795	Pitpnc1
chr11	107150400	107151999	71795	Pitpnc1
chr11	107299400	107301599	71795	Pitpnc1
chr11	107322200	107323199	71795	Pitpnc1
chr11	107330400	107332199	71795	Pitpnc1
chr11	107340400	107342599	66997	Psmd12
chr11	107626400	107627999	54377	Cacng4
chr11	108090400	108091799	18750	Prkca
chr11	108162800	108163999	18750	Prkca
chr11	108203400	108204999	18750	Prkca
chr11	108698200	108700199	76380	Cep112
chr11	108782400	108784999	12006	Axin2
chr11	109140200	109141199	19739	Rgs9
chr11	109332800	109334199	104681	Slc16a6
chr11	109382800	109384999	74008	Arsg
chr11	109471200	109472599	52639	Wipi1
chr11	109803000	109803999	27404	Abca8b
chr11	109805200	109806999	27404	Abca8b
chr11	109968800	109970399	217262	Abca9
chr11	112928600	112930199	72386	2610035D17Rik
chr11	113219800	113221199	69806	Slc39a11
chr11	113233400	113235399	69806	Slc39a11
chr11	113240000	113242599	69806	Slc39a11
chr11	113248200	113251399	69806	Slc39a11
chr11	113258600	113260799	69806	Slc39a11
chr11	113311600	113313599	69806	Slc39a11
chr11	113542800	113544399	28081	Fam104a
chr11	113719200	113720599	237979	Sdk2
chr11	113771000	113773399	237979	Sdk2
chr11	113781000	113782399	237979	Sdk2
chr11	113811800	113814599	237979	Sdk2
chr11	113816800	113819599	237979	Sdk2
chr11	113820000	113821599	237979	Sdk2
chr11	113822000	113823599	237979	Sdk2
chr11	113824200	113825599	237979	Sdk2
chr11	113826000	113833399	237979	Sdk2
chr11	113889400	113890799	237979	Sdk2
chr11	113906800	113908999	237979	Sdk2
chr11	113916000	113917999	237979	Sdk2
chr11	113924800	113927599	237979	Sdk2
chr11	114275000	114277999	319819	4932435O22Rik
chr11	114280400	114282799	319819	4932435O22Rik
chr11	114292200	114293799	319819	4932435O22Rik
chr11	114299200	114301799	319819	4932435O22Rik
chr11	114633400	114635199	286942	Kif19a
chr11	114786200	114788599	217304	Cd300lb
chr11	114844800	114846399	217305	Cd300ld
chr11	114847400	114849199	217305	Cd300ld
chr11	115026400	115028799	26941	Slc9a3r1
chr11	115048800	115050399	320534	Tmem104
chr11	115082600	115084199	320534	Tmem104
chr11	115136600	115137999	14149	Fdxr
chr11	115270400	115272199	68572	Ict1
chr11	115336200	115338999	276905	Armc7
chr11	115371000	115372599	15374	Hn1
chr11	115373200	115375599	15374	Hn1
chr11	115395400	115396799	170930	Sumo2
chr11	115561000	115562399	14784	Grb2
chr11	115627000	115629199	71947	Tmem94
chr11	115682800	115684799	76265	Tsen54
chr11	115685400	115686799	217325	Llgl2
chr11	115688600	115689599	217325	Llgl2
chr11	115793200	115796399	170472	Recql5
chr11	115793200	115796399	57230	Sap30bp
chr11	115946800	115947999	22378	Wbp2
chr11	115998800	115999999	60441	Mrpl38
chr11	116028400	116029399	217335	Fbf1
chr11	116134000	116136999	217337	Srp68
chr11	116263400	116265599	217340	Rnf157
chr11	116436000	116438399	217342	Ube2o
chr11	116506800	116509399	114886	Cygb
chr11	116510000	116512999	114886	Cygb
chr11	116513800	116515999	114886	Cygb
chr11	116533000	116535399	100216536	Snord1c
chr11	116533000	116535399	66293	1810032O08Rik
chr11	116545200	116546599	20446	St6galnac2
chr11	116702400	116704399	107817	Jmjd6
chr11	116711600	116713399	20382	Srsf2
chr11	116837200	116839599	268510	Mgat5b
chr11	116976200	116979999	74136	Sec14l1
chr11	116982200	116983999	74136	Sec14l1
chr11	116991200	116992799	74136	Sec14l1
chr11	117069400	117070799	53860	2016-09-09
chr11	117076200	117077999	53860	2016-09-09
chr11	117080400	117081999	53860	2016-09-09
chr11	117136600	117137999	53860	2016-09-09
chr11	117210000	117211599	53860	2016-09-09
chr11	117212600	117214999	53860	2016-09-09
chr11	117517200	117518999	217351	Tnrc6c
chr11	117572200	117574799	217351	Tnrc6c
chr11	117639400	117641799	217353	Tmc6
chr11	117685400	117687799	21877	Tk1
chr11	117685400	117687799	71562	Afmid
chr11	117848600	117852999	74451	Pgs1
chr11	117892400	117893599	69926	Dnah17
chr11	117897600	117899999	69926	Dnah17
chr11	117903200	117904399	69926	Dnah17
chr11	117918600	117920199	69926	Dnah17
chr11	117929000	117931799	69926	Dnah17
chr11	117956800	117958799	69926	Dnah17
chr11	118100400	118101199	19157	Cyth1
chr11	118107200	118109199	19157	Cyth1
chr11	118169200	118172799	21858	Timp2
chr11	118186600	118187999	21858	Timp2
chr11	118188600	118190599	21858	Timp2
chr11	118196200	118198199	21858	Timp2
chr11	118196200	118198199	58251	BC100451
chr11	118207800	118209999	21858	Timp2
chr11	118436600	118438599	52897	Rbfox3
chr11	118441800	118443599	52897	Rbfox3
chr11	118459200	118460799	52897	Rbfox3
chr11	118465800	118467199	52897	Rbfox3
chr11	118478800	118480799	52897	Rbfox3
chr11	118506000	118507399	52897	Rbfox3
chr11	118526600	118527999	52897	Rbfox3
chr11	118545800	118546799	52897	Rbfox3
chr11	118552600	118554199	52897	Rbfox3
chr11	118559200	118561599	52897	Rbfox3
chr11	118567600	118570599	52897	Rbfox3
chr11	118581800	118584199	52897	Rbfox3
chr11	118595800	118597199	52897	Rbfox3
chr11	118620800	118623399	52897	Rbfox3
chr11	118625800	118626999	52897	Rbfox3
chr11	118627600	118629199	52897	Rbfox3
chr11	118630000	118631799	52897	Rbfox3
chr11	118648400	118649799	52897	Rbfox3
chr11	118654800	118656599	52897	Rbfox3
chr11	118738200	118739599	52897	Rbfox3
chr11	118768800	118770399	52897	Rbfox3
chr11	118938400	118940199	12418	Cbx4
chr11	118944600	118946999	12418	Cbx4
chr11	119084400	119085399	207592	Tbc1d16
chr11	119159800	119162199	192170	Eif4a3
chr11	119179000	119180799	170720	Card14
chr11	119352600	119353399	338371	Endov
chr11	119407200	119409599	18164	Nptx1
chr11	119410000	119412399	100503830	Gm11762
chr11	119463800	119465999	74370	Rptor
chr11	119476200	119478599	74370	Rptor
chr11	119496200	119498399	74370	Rptor
chr11	119505800	119507199	74370	Rptor
chr11	119509000	119510999	74370	Rptor
chr11	119529400	119531399	74370	Rptor
chr11	119550800	119552399	74370	Rptor
chr11	119552800	119554799	74370	Rptor
chr11	119575200	119576599	74370	Rptor
chr11	119583400	119584599	74370	Rptor
chr11	119635400	119637999	74370	Rptor
chr11	119805000	119806599	108100	Baiap2
chr11	119807000	119808599	108100	Baiap2
chr11	119944800	119945799	12009	Cep131
chr11	120010800	120012599	72055	Slc38a10
chr11	120049000	120050399	100042332	2810410L24Rik
chr11	120094400	120095799	268515	Bahcc1
chr11	120097400	120099799	268515	Bahcc1
chr11	120114400	120115999	268515	Bahcc1
chr11	120296400	120298799	217365	Nploc4
chr11	120329200	120330599	15239	Hgs
chr11	120391400	120394599	14527	Gcgr
chr11	120432600	120433799	18453	P4hb
chr11	120493000	120494199	17134	Mafg
chr11	120520400	120521399	77583	Notum
chr11	120574400	120576199	20893	Bhlhe40
chr11	120574400	120576199	217366	Lrrc45
chr11	120656400	120657999	68730	Dus1l
chr11	120683200	120684999	14104	Fasn
chr11	120693200	120694799	71276	Ccdc57
chr11	120978400	120980199	70956	Tex19.2
chr11	121066200	121066799	238023	Hexdc
chr11	121563800	121565199	210029	Metrnl
chr12	4823600	4825399	66055	Sf3b6
chr12	24760600	24760999	66808	9030624G23Rik
chr12	41123200	41124999	246196	Zfp277
chr12	45680800	45682799	319504	Nrcam
chr12	57635000	57636799	21869	Nkx2-1
chr12	57712400	57714599	18094	Nkx2-9
chr12	57800400	57802399	18511	Pax9
chr12	68160000	68160999	320772	Mdga2
chr12	70283200	70284799	66483	Rpl36al
chr12	70296200	70297999	109065	Dnaaf2
chr12	70824000	70826999	217666	L2hgdh
chr12	70824000	70826999	68055	Atp5s
chr12	74686200	74687599	18755	Prkch
chr12	86310800	86312599	68497	Arel1
chr12	86310800	86312599	73736	Fcf1
chr12	86814800	86816799	14281	Fos
chr12	87761600	87762399	26380	Esrrb
chr12	87762800	87764799	26380	Esrrb
chr12	88019200	88020799	238328	Vash1
chr12	88224000	88225199	238330	Irf2bpl
chr12	88811800	88813599	66354	Snw1
chr12	89423800	89425599	100861908	Gm21319
chr12	89457000	89460199	100861908	Gm21319
chr12	89460800	89462399	100861908	Gm21319
chr12	89480000	89481399	100861908	Gm21319
chr12	89481800	89483599	100861908	Gm21319
chr12	89493200	89495199	100861908	Gm21319
chr12	89495800	89497799	100861908	Gm21319
chr12	89500200	89502199	100861908	Gm21319
chr12	89545800	89547399	100861908	Gm21319
chr12	101962000	101963199	73086	Rps6ka5
chr12	102321200	102322599	319760	D130020L05Rik
chr12	102321200	102322599	68734	Smek1
chr12	103056400	103058199	23876	Fbln5
chr12	106575600	106577399	69952	Tunar
chr12	112777200	112778599	217869	Eif5
chr13	5862600	5864199	23849	Klf6
chr13	13875800	13877999	14706	Gng4
chr13	17893800	17895399	69562	Cdk13
chr13	24894200	24896199	79555	BC005537
chr13	34056600	34057999	18105	Nqo2
chr13	34056600	34057999	20719	Serpinb6a
chr13	34094800	34095999	19766	Ripk1
chr13	37502200	37504199	17084	Ly86
chr13	38244200	38245599	666279	Dspp
chr13	44826800	44828599	16468	Jarid2
chr13	44964800	44965199	16468	Jarid2
chr13	46820400	46821999	218210	Nup153
chr13	47023400	47024599	16553	Kif13a
chr13	48711600	48712999	218232	Ptpdc1
chr13	53321000	53321999	26564	Ror2
chr13	53335800	53337199	26564	Ror2
chr13	57997800	57999999	20745	Spock1
chr13	59214800	59217199	18212	Ntrk2
chr13	60996000	60999799	13025	Ctla2b
chr13	61002200	61003999	116913	Tpbpb
chr13	61297400	61299199	58518	Cts6
chr13	63279400	63281599	72061	2010111I01Rik
chr13	63662200	63664399	19206	Ptch1
chr13	64251800	64253799	238673	Zfp367
chr13	66528800	66529799	76803	2410141K09Rik
chr13	66532000	66534599	76803	2410141K09Rik
chr13	66535000	66537399	76803	2410141K09Rik
chr13	66538200	66539799	76803	2410141K09Rik
chr13	77578000	77578399	72371	2210408I21Rik
chr13	78336000	78337799	13865	Nr2f1
chr13	78336000	78337799	320174	A830082K12Rik
chr13	81211400	81212599	319983	9330111N05Rik
chr13	84362000	84363199	72745	Tmem161b
chr13	95053000	95054799	107767	Scamp1
chr13	97960400	97960799	15212	Hexb
chr13	98011600	98013199	13803	Enc1
chr13	101184200	101185599	17940	Naip1
chr13	110050600	110052199	238871	Pde4d
chr13	110475800	110477399	238871	Pde4d
chr13	117094400	117095999	16392	Isl1
chr14	8912400	8914399	67053	Rpp14
chr14	9311000	9312799	74430	4930452B06Rik
chr14	10502000	10503799	14198	Fhit
chr14	12387400	12388799	19270	Ptprg
chr14	13175800	13178199	54713	Fezf2
chr14	15182400	15183599	16188	Il3ra
chr14	17406000	17407799	218772	Rarb
chr14	17482000	17483599	218772	Rarb
chr14	19493000	19494999	218793	Ube2e2
chr14	19542200	19545599	218793	Ube2e2
chr14	22846600	22848599	76633	1700112E06Rik
chr14	24215000	24216999	16531	Kcnma1
chr14	24358200	24359399	16531	Kcnma1
chr14	24433600	24434999	16531	Kcnma1
chr14	24595000	24596799	16531	Kcnma1
chr14	25310400	25311599	20088	Rps24
chr14	26287400	26290399	328365	Zmiz1
chr14	26321800	26323599	328365	Zmiz1
chr14	26660600	26662999	11744	Anxa11
chr14	27211200	27215799	71106	4933413J09Rik
chr14	27351800	27353399	83997	Slmap
chr14	27485600	27487599	211948	Pde12
chr14	29199400	29200599	238988	Erc2
chr14	29323200	29325199	22418	Wnt5a
chr14	30350800	30352399	12294	Cacna2d3
chr14	31467600	31469199	328370	Rft1
chr14	31529800	31530999	54650	Sfmbt1
chr14	31812800	31814599	69019	Spcs1
chr14	31812800	31814599	76485	Glt8d1
chr14	32114600	32116399	110084	Dnah1
chr14	33228000	33229399	27387	Sh2d3c
chr14	35124200	35125799	14661	Glud1
chr14	35333200	35334999	78243	9230112D13Rik
chr14	35487600	35488399	218914	Wapl
chr14	35634000	35635799	14803	Grid1
chr14	36173600	36174999	14803	Grid1
chr14	36302400	36304999	14803	Grid1
chr14	41752800	41755199	52588	Tspan14
chr14	48186800	48188599	100504663	Atg14
chr14	49281400	49283399	18424	Otx2
chr14	49283800	49284799	18424	Otx2
chr14	49285800	49287799	18424	Otx2
chr14	49686600	49687799	74385	Ap5m1
chr14	52815200	52816399	114741	Supt16
chr14	54879000	54880799	105501	Abhd4
chr14	55342800	55344399	50934	Slc7a8
chr14	55724400	55725799	11766	Ap1g2
chr14	55724400	55725799	319984	Jph4
chr14	55849200	55851799	71412	Dhrs2
chr14	56202200	56203999	85308	Emc9
chr14	56253400	56254799	75751	Ipo4
chr14	56473000	56475399	277154	Nynrin
chr14	58043000	58043599	21821	Ift88
chr14	58189200	58191399	68043	Eef1akmt1
chr14	58281800	58283599	57258	Xpo4
chr14	58692400	58693599	14180	Fgf9
chr14	58721000	58722999	14180	Fgf9
chr14	60058600	60060599	239122	Setdb2
chr14	60058600	60060599	69008	Cab39l
chr14	61253600	61255999	219140	Spata13
chr14	62056600	62058599	16648	Kpna3
chr14	64258600	64261199	219149	Xkr6
chr14	64797200	64799199	110265	Msra
chr14	65206800	65208799	268755	Mir124a-1hg
chr14	65210800	65212399	268755	Mir124a-1hg
chr14	65568800	65569799	210925	Ints9
chr14	65879200	65880599	14365	Fzd3
chr14	66248800	66250799	100503545	Nuggc
chr14	67375600	67376999	11550	Adra1d
chr14	67437800	67439799	12934	Dpysl2
chr14	67851400	67855599	13592	Ebf2
chr14	67896400	67898599	13592	Ebf2
chr14	70289200	70291799	73523	Pebp4
chr15	4979600	4981399	170719	Oxr1
chr15	7155600	7157399	268780	Egflam
chr15	7763000	7764599	14573	Gdnf
chr15	8059400	8060599	170762	Nup155
chr15	8391600	8394399	71175	Nipbl
chr15	10414600	10415599	67832	Brix1
chr15	11328200	11330599	110960	Tars
chr15	12366800	12368999	68070	Pdzd2
chr15	12454000	12455799	68070	Pdzd2
chr15	12461600	12463199	68070	Pdzd2
chr15	12802400	12803599	14000	Drosha
chr15	25301600	25303999	70350	Basp1
chr15	25552400	25554199	17909	Myo10
chr15	25568600	25569799	17909	Myo10
chr15	25684800	25685599	17909	Myo10
chr15	25703800	25705599	17909	Myo10
chr15	25915800	25917399	52521	Zfp622
chr15	27201400	27202999	723831	Mir297-1
chr15	27210200	27212799	723831	Mir297-1
chr15	27223200	27224999	723831	Mir297-1
chr15	27396800	27398199	11732	Ank
chr15	27949400	27951599	223435	Trio
chr15	30103000	30104799	18163	Ctnnd2
chr15	31295600	31297999	67434	Ankrd33b
chr15	31382600	31383999	252967	Ropn1l
chr15	33032000	33033599	54381	Cpq
chr15	34013200	34014999	67154	Mtdh
chr15	34168200	34170199	114128	Laptm4b
chr15	34370800	34372999	19946	Rpl30
chr15	34370800	34372999	666899	Gm12191
chr15	35227400	35233799	107587	Osr2
chr15	36535800	36537999	18458	Pabpc1
chr15	36927200	36929599	68036	Zfp706
chr15	36934600	36935599	68036	Zfp706
[truncated: 6,199 more rows]
