# Supplementary material for: Elevated H3K79 homocysteinylation causes abnormal gene expression during neural development and subsequent neural tube defects
Source: Nat Commun. 2018 Aug 24;9:3436. doi: 10.1038/s41467-018-05451-7 (PMC6109101; doi:10.1038/s41467-018-05451-7)
Supplement: Supplementary file 8 — Supplementary Data 5 [file 41467_2018_5451_MOESM8_ESM.xls]

## Sheet: H3K79HcyDAVIDclustering
Supplementary Data 5. H3K79Hcy DAVID clustering
Annotation Cluster 1	Enrichment Score: 33.477188384702444
Category	Term	Count	%	PValue	Genes	List Total	Pop Hits	Pop Total	Fold Enrichment	Bonferroni	Benjamini	FDR
GOTERM_BP_FAT	GO:0030182~neuron differentiation	89	20.7459	1.20727e-56	EDN3, ENAH, NRP1, CORIN, EFNA1, RPE65, PAX3, RORA, PRKG1, CXCL12, PTEN, NR2E1, GDNF, SHH, ATP2B2, HOXC8, S1PR1, SLC1A3, ANK3, CXCR4, USH2A, CDH23, RET, MYO6, EMX1, BARHL2, KIF5C, SLIT1, SLIT2, THY1, SLIT3, FARP2, SLITRK3, GNAQ, MIAT, RASGRF1, ABT1, GHRL, CNTN4, EFNA5, DST, CHL1, GAP43, ABLIM1, CDK5R1, TUG1, CCK, SOX5, ABI2, EPHB1, LINGO1, ALDH1A2, CRB1, LHX1, LHX2, RAC1, LHX4, LMTK2, B3GNT2, GFI1…	365	399	13588	8.30386	2.80328e-53	2.80328e-53	2.11186e-53
GOTERM_BP_FAT	GO:0030030~cell projection organization	71	16.5501	1.51048e-44	ENAH, LIMA1, NRP1, PDGFA, LPAR3, MTSS1L, PRKG1, CXCL12, PTEN, NR2E1, GDNF, SHH, SPAG16, ATP2B2, CXCR4, ANK3, TTC30B, DYNC2H1, NEURL1A, CDH23, MYO6, BAIAP2, KIF5C, SLIT1, SLIT2, SLIT3, SLITRK3, RASGRF1, GHRL, CNTN4, EFNA5, DST, CHL1, GAP43, ABLIM1, CDK5R1, CCK, ONECUT1, PKHD1, ABI2, EPHB1, LINGO1, LHX2, RAC1, LMTK2, LHX4, TEKT2, B3GNT2, DCLK1, VAV3, NTF3, RYK, TTC30A1, CREB1, NTNG1, NR4A2, DPYSL5,…	365	319	13588	8.28572	3.50732e-41	1.75366e-41	2.64225e-41
GOTERM_BP_FAT	GO:0048666~neuron development	67	15.6177	7.917e-43	ENAH, NRP1, RPE65, PRKG1, CXCL12, PTEN, NR2E1, GDNF, SHH, ATP2B2, SLC1A3, CXCR4, ANK3, CDH23, RET, MYO6, KIF5C, SLIT1, SLIT2, THY1, SLIT3, FARP2, SLITRK3, GNAQ, MIAT, RASGRF1, GHRL, CNTN4, EFNA5, DST, CHL1, GAP43, ABLIM1, CDK5R1, TUG1, CCK, ABI2, EPHB1, LINGO1, CRB1, LHX2, RAC1, LMTK2, LHX4, B3GNT2, LHX8, DCLK1, NTF3, HTT, RYK, CREB1, NTNG1, NR4A2, DPYSL5, PCDH15, NEUROG2, EN1, LMX1A, GAS7, SEMA6…	365	292	13588	8.5419	1.83833e-39	6.12776e-40	1.38491e-39
GOTERM_BP_FAT	GO:0000902~cell morphogenesis	61	14.2191	6.72561e-35	NOG, ENAH, NRP1, PAX2, CXCL12, NR2E1, SHH, ATP2B2, SLC1A3, CXCR4, ANK3, RHOA, DYNC2H1, CDH23, EGFR, KIF5C, PROX1, SLIT1, SLIT2, MARK2, SLIT3, SLITRK3, EFNA5, DST, CHL1, GAP43, ABLIM1, CDK5R1, CCK, ONECUT1, PKHD1, PPP3R1, LLGL1, EPHB1, LHX2, RAC1, LMTK2, LHX4, B3GNT2, DCLK1, NTF3, RYK, CREB1, NTNG1, NR4A2, DPYSL5, PCDH15, NEUROG2, LMX1A, HGF, WWTR1, GAS7, SEMA6A, EPHA4, LAMA1, EPHA7, ISL2, PRICKLE…	365	309	13588	7.3491	1.56169e-31	3.90422e-32	1.1765e-31
GOTERM_BP_FAT	GO:0032989~cellular component morphogenesis	64	14.9184	1.52765e-34	ENAH, NOG, NRP1, PAX2, CXCL12, NR2E1, SHH, ATP2B2, SLC1A3, CXCR4, ANK3, RHOA, DYNC2H1, NEURL1A, CDH23, EGFR, KIF5C, PROX1, SLIT1, SLIT2, MARK2, SLIT3, SLITRK3, EFNA5, PMP22, DST, CHL1, GAP43, ABLIM1, CDK5R1, CCK, ONECUT1, PKHD1, PPP3R1, ITGB1, LLGL1, EPHB1, LHX2, RAC1, LMTK2, LHX4, B3GNT2, DCLK1, NTF3, RYK, CREB1, NTNG1, NR4A2, DPYSL5, PCDH15, NEUROG2, LMX1A, HGF, WWTR1, GAS7, SEMA6A, EPHA4, LAMA…	365	351	13588	6.7879	3.54721e-31	7.09442e-32	2.6723e-31
GOTERM_BP_FAT	GO:0031175~neuron projection development	51	11.8881	9.35555e-33	ENAH, NRP1, PRKG1, GDNF, NR2E1, PTEN, CXCL12, SHH, CXCR4, ANK3, MYO6, KIF5C, SLIT1, SLIT2, SLIT3, SLITRK3, RASGRF1, GHRL, CNTN4, EFNA5, DST, GAP43, CHL1, ABLIM1, CDK5R1, CCK, ABI2, EPHB1, LINGO1, LHX2, RAC1, LMTK2, LHX4, B3GNT2, DCLK1, NTF3, RYK, CREB1, NTNG1, NR4A2, DPYSL5, NEUROG2, LMX1A, GAS7, SEMA6A, EPHA4, ISL2, EPHA7, BMPR1B, APBB2, MYH10	365	218	13588	8.70916	2.17236e-29	3.6206e-30	1.63655e-29
GOTERM_BP_FAT	GO:0006928~cell motion	63	14.6853	2.03916e-32	NRP2, EDN3, ENAH, NRP1, PLXNA2, S100A9, GJA1, ZEB2, PAX3, PRKG1, CXCL12, PTEN, NR2E1, GDNF, SHH, CXCR4, ANK3, SEMA3C, NEURL1A, EGFR, PHOX2B, RET, BARHL1, KIF5C, BARHL2, SLIT1, SLIT2, SLIT3, EFNA5, CHL1, GAP43, ABLIM1, CDK5R1, CCK, ASTN1, ABI2, KIT, ITGB1, EPHB1, LHX2, RAC1, LMTK2, LHX4, TEKT2, PEX13, B3GNT2, TLX3, DCLK1, VAV3, NTF3, NR4A2, DPYSL5, NEUROG2, LMX1A, SEMA6A, EPHA4, EPHA7, ISL2, FYN, …	365	367	13588	6.39053	4.73494e-29	6.7642e-30	3.56708e-29
GOTERM_BP_FAT	GO:0000904~cell morphogenesis involved in differentiation	49	11.4219	3.47657e-31	NOG, ENAH, NRP1, PAX2, NR2E1, CXCL12, SHH, ATP2B2, SLC1A3, CXCR4, ANK3, CDH23, KIF5C, PROX1, SLIT1, SLIT2, SLIT3, SLITRK3, EFNA5, DST, GAP43, CHL1, ABLIM1, CDK5R1, CCK, PPP3R1, EPHB1, LHX2, RAC1, LMTK2, LHX4, B3GNT2, DCLK1, NTF3, RYK, CREB1, NTNG1, NR4A2, DPYSL5, NEUROG2, PCDH15, LMX1A, EPHA4, SEMA6A, ISL2, EPHA7, BMPR1B, APBB2, MYH10	365	212	13588	8.60445	8.0726e-28	1.00907e-28	6.08151e-28
GOTERM_BP_FAT	GO:0048858~cell projection morphogenesis	47	10.9557	5.02332e-30	ABLIM1, CDK5R1, ENAH, NRP1, CCK, ONECUT1, PKHD1, CXCL12, NR2E1, SHH, EPHB1, CXCR4, ANK3, LHX2, RAC1, LMTK2, DYNC2H1, LHX4, B3GNT2, DCLK1, NTF3, RYK, CREB1, KIF5C, NTNG1, NR4A2, DPYSL5, PCDH15, NEUROG2, LMX1A, WWTR1, SLIT1, GAS7, SLIT2, SLIT3, SEMA6A, EPHA4, EPHA7, ISL2, SLITRK3, EFNA5, BMPR1B, APBB2, DST, GAP43, CHL1, MYH10	365	202	13588	8.66182	1.16641e-26	1.29602e-27	8.78721e-27
GOTERM_BP_FAT	GO:0048667~cell morphogenesis involved in neuron differentiation	45	10.4895	6.29655e-30	ABLIM1, CDK5R1, ENAH, NRP1, CCK, CXCL12, NR2E1, SHH, EPHB1, ATP2B2, SLC1A3, CXCR4, ANK3, LHX2, RAC1, LMTK2, LHX4, B3GNT2, DCLK1, CDH23, NTF3, RYK, CREB1, KIF5C, NTNG1, NR4A2, DPYSL5, NEUROG2, PCDH15, LMX1A, SLIT1, SLIT2, SLIT3, SEMA6A, EPHA4, EPHA7, ISL2, SLITRK3, EFNA5, BMPR1B, APBB2, DST, GAP43, CHL1, MYH10	365	182	13588	9.20458	1.46206e-26	1.46206e-27	1.10145e-26
GOTERM_BP_FAT	GO:0032990~cell part morphogenesis	47	10.9557	4.84468e-29	ABLIM1, CDK5R1, ENAH, NRP1, CCK, ONECUT1, PKHD1, CXCL12, NR2E1, SHH, EPHB1, CXCR4, ANK3, LHX2, RAC1, LMTK2, DYNC2H1, LHX4, B3GNT2, DCLK1, NTF3, RYK, CREB1, KIF5C, NTNG1, NR4A2, DPYSL5, PCDH15, NEUROG2, LMX1A, WWTR1, SLIT1, GAS7, SLIT2, SLIT3, SEMA6A, EPHA4, EPHA7, ISL2, SLITRK3, EFNA5, BMPR1B, APBB2, DST, GAP43, CHL1, MYH10	365	212	13588	8.25324	1.12493e-25	1.02267e-26	8.47472e-26
GOTERM_BP_FAT	GO:0007409~axonogenesis	41	9.55711	1.52576e-27	ABLIM1, CDK5R1, ENAH, NRP1, CCK, CXCL12, NR2E1, SHH, EPHB1, CXCR4, ANK3, LHX2, RAC1, LMTK2, LHX4, B3GNT2, DCLK1, NTF3, RYK, CREB1, KIF5C, NTNG1, NR4A2, DPYSL5, NEUROG2, LMX1A, SLIT1, SLIT2, SLIT3, SEMA6A, EPHA4, EPHA7, ISL2, SLITRK3, EFNA5, BMPR1B, APBB2, DST, GAP43, CHL1, MYH10	365	163	13588	9.36395	3.54282e-24	2.95235e-25	2.66899e-24
GOTERM_BP_FAT	GO:0048812~neuron projection morphogenesis	42	9.79021	2.98837e-27	ABLIM1, CDK5R1, ENAH, NRP1, CCK, CXCL12, NR2E1, SHH, EPHB1, CXCR4, ANK3, LHX2, RAC1, LMTK2, LHX4, B3GNT2, DCLK1, NTF3, RYK, CREB1, KIF5C, NTNG1, NR4A2, DPYSL5, NEUROG2, LMX1A, SLIT1, GAS7, SLIT2, SLIT3, SEMA6A, EPHA4, EPHA7, ISL2, SLITRK3, EFNA5, BMPR1B, APBB2, DST, GAP43, CHL1, MYH10	365	176	13588	8.88381	6.93901e-24	5.3377e-25	5.22751e-24
GOTERM_BP_FAT	GO:0007411~axon guidance	32	7.45921	3.0351e-25	ABLIM1, CDK5R1, ENAH, NRP1, CXCL12, EPHB1, SHH, ANK3, CXCR4, LHX2, RAC1, LMTK2, LHX4, B3GNT2, NTF3, KIF5C, DPYSL5, NEUROG2, LMX1A, SLIT1, SLIT2, SLIT3, SEMA6A, EPHA4, EPHA7, ISL2, EFNA5, BMPR1B, APBB2, GAP43, CHL1, MYH10	365	98	13588	12.1559	7.04751e-22	5.03394e-23	5.30926e-22
Annotation Cluster 2	Enrichment Score: 19.296080952502077
Category	Term	Count	%	PValue	Genes	List Total	Pop Hits	Pop Total	Fold Enrichment	Bonferroni	Benjamini	FDR
GOTERM_BP_FAT	GO:0006928~cell motion	63	14.6853	2.03916e-32	NRP2, EDN3, ENAH, NRP1, PLXNA2, S100A9, GJA1, ZEB2, PAX3, PRKG1, CXCL12, PTEN, NR2E1, GDNF, SHH, CXCR4, ANK3, SEMA3C, NEURL1A, EGFR, PHOX2B, RET, BARHL1, KIF5C, BARHL2, SLIT1, SLIT2, SLIT3, EFNA5, CHL1, GAP43, ABLIM1, CDK5R1, CCK, ASTN1, ABI2, KIT, ITGB1, EPHB1, LHX2, RAC1, LMTK2, LHX4, TEKT2, PEX13, B3GNT2, TLX3, DCLK1, VAV3, NTF3, NR4A2, DPYSL5, NEUROG2, LMX1A, SEMA6A, EPHA4, EPHA7, ISL2, FYN, …	365	367	13588	6.39053	4.73494e-29	6.7642e-30	3.56708e-29
GOTERM_BP_FAT	GO:0016477~cell migration	39	9.09091	4.44683e-19	NRP2, EDN3, CDK5R1, NRP1, CCK, PLXNA2, S100A9, ASTN1, GJA1, ABI2, ZEB2, PAX3, KIT, PRKG1, GDNF, CXCL12, ITGB1, NR2E1, PTEN, SHH, CXCR4, RAC1, SEMA3C, PEX13, TLX3, DCLK1, EGFR, PHOX2B, RET, VAV3, BARHL1, BARHL2, NR4A2, NEUROG2, FYN, LRP6, APBB2, CHL1, MYH10	365	240	13588	6.04945	1.03255e-15	5.16277e-17	7.77876e-16
GOTERM_BP_FAT	GO:0051674~localization of cell	41	9.55711	3.60385e-18	NRP2, EDN3, CDK5R1, NRP1, CCK, PLXNA2, S100A9, ASTN1, GJA1, ABI2, ZEB2, PAX3, KIT, PRKG1, GDNF, CXCL12, ITGB1, NR2E1, PTEN, SHH, CXCR4, RAC1, TEKT2, SEMA3C, PEX13, NEURL1A, TLX3, DCLK1, EGFR, PHOX2B, RET, VAV3, BARHL1, BARHL2, NR4A2, NEUROG2, FYN, LRP6, APBB2, CHL1, MYH10	365	284	13588	5.37438	8.36814e-15	3.98483e-16	6.30415e-15
GOTERM_BP_FAT	GO:0048870~cell motility	41	9.55711	3.60385e-18	NRP2, EDN3, CDK5R1, NRP1, CCK, PLXNA2, S100A9, ASTN1, GJA1, ABI2, ZEB2, PAX3, KIT, PRKG1, GDNF, CXCL12, ITGB1, NR2E1, PTEN, SHH, CXCR4, RAC1, TEKT2, SEMA3C, PEX13, NEURL1A, TLX3, DCLK1, EGFR, PHOX2B, RET, VAV3, BARHL1, BARHL2, NR4A2, NEUROG2, FYN, LRP6, APBB2, CHL1, MYH10	365	284	13588	5.37438	8.36814e-15	3.98483e-16	6.30415e-15
GOTERM_BP_FAT	GO:0001764~neuron migration	18	4.1958	2.80905e-12	PHOX2B, CDK5R1, CCK, FYN, CXCR4, BARHL1, BARHL2, NR4A2, GJA1, PEX13, NEUROG2, TLX3, PRKG1, APBB2, CXCL12, CHL1, DCLK1, MYH10	365	70	13588	9.57276	6.5227e-09	1.86363e-10	4.91389e-09
Annotation Cluster 3	Enrichment Score: 17.405720325252833
Category	Term	Count	%	PValue	Genes	List Total	Pop Hits	Pop Total	Fold Enrichment	Bonferroni	Benjamini	FDR
GOTERM_BP_FAT	GO:0051960~regulation of nervous system development	34	7.92541	1.78767e-21	RTN4, NOG, NRP1, XRCC2, EFNA1, SOX5, LRRC4C, REST, NR2E1, MEIS1, SHH, LINGO1, LHX1, RHOA, VWC2, TLX3, PRL2C2, PHOX2B, NTF3, GRIN1, BARHL2, LMX1A, NKX6-1, THY1, DLX2, VEGFC, EYA1, ISL2, TGIF1, GHRL, CNTN4, PBX1, WNT7A, NGF	365	148	13588	8.55224	4.15098e-18	2.59436e-19	3.12715e-18
GOTERM_BP_FAT	GO:0050767~regulation of neurogenesis	32	7.45921	5.9489e-21	RTN4, NOG, NRP1, XRCC2, EFNA1, SOX5, LRRC4C, REST, NR2E1, MEIS1, SHH, LINGO1, RHOA, VWC2, TLX3, PRL2C2, PHOX2B, NTF3, GRIN1, BARHL2, LMX1A, NKX6-1, THY1, DLX2, VEGFC, EYA1, ISL2, TGIF1, PBX1, CNTN4, WNT7A, NGF	365	132	13588	9.02482	1.38134e-17	8.1255e-19	1.04063e-17
GOTERM_BP_FAT	GO:0060284~regulation of cell development	33	7.69231	1.97974e-19	RTN4, NOG, NRP1, XRCC2, EFNA1, SOX5, LRRC4C, REST, NR2E1, MEIS1, SHH, LINGO1, RHOA, VWC2, TLX3, PRL2C2, PHOX2B, NTF3, GRIN1, BARHL2, LMX1A, PROX1, NKX6-1, THY1, DLX2, VEGFC, EYA1, ISL2, TGIF1, CNTN4, PBX1, WNT7A, NGF	365	159	13588	7.72644	4.59695e-16	2.55386e-17	3.46312e-16
GOTERM_BP_FAT	GO:0045664~regulation of neuron differentiation	25	5.82751	1.64696e-16	RTN4, PHOX2B, NRP1, EFNA1, BARHL2, GRIN1, SOX5, LRRC4C, REST, LMX1A, MEIS1, NR2E1, NKX6-1, SHH, THY1, ISL2, EYA1, RHOA, TGIF1, VWC2, CNTN4, PBX1, TLX3, WNT7A, NGF	365	102	13588	9.12436	2.57794e-13	1.03251e-14	1.88738e-13
GOTERM_BP_FAT	GO:0045596~negative regulation of cell differentiation	27	6.29371	2.70011e-12	RTN4, NOG, NRP1, EZH2, REST, ITGB1, NR2E1, TCF7L2, MEIS1, SHH, LINGO1, NPHP3, HLX, GFI1, TLX3, PRL2C2, PHOX2B, LMX1A, WWTR1, SIRT1, NKX6-1, THY1, DLX2, ISL2, PBX1, CNTN4, KLF4	365	182	13588	5.52275	6.26954e-09	1.84398e-10	4.72318e-09
Annotation Cluster 4	Enrichment Score: 10.746228854577923
Category	Term	Count	%	PValue	Genes	List Total	Pop Hits	Pop Total	Fold Enrichment	Bonferroni	Benjamini	FDR
GOTERM_BP_FAT	GO:0048514~blood vessel morphogenesis	29	6.75991	4.8998e-13	RTN4, NRP1, PDGFA, PRRX1, GJA1, CXCL12, MEIS1, PTEN, SHH, CITED2, MAP3K7, EDNRA, S1PR1, ATG5, HAND2, CXCR4, SEMA3C, HS6ST1, SOX17, PLXND1, PITX2, PRL2C2, ARHGAP24, PROX1, THY1, VEGFC, GLMN, HDAC7, SMARCA4	365	198	13588	5.4525	1.13764e-09	3.66982e-11	8.57048e-10
GOTERM_BP_FAT	GO:0001944~vasculature development	31	7.22611	5.37544e-12	RTN4, NRP1, PDGFA, PRRX1, GJA1, CXCL12, MEIS1, PTEN, SHH, CITED2, MAP3K7, EDNRA, ALDH1A2, S1PR1, ATG5, HAND2, CXCR4, SEMA3C, HS6ST1, SOX17, PLXND1, PITX2, PRL2C2, EFNB2, ARHGAP24, PROX1, THY1, VEGFC, GLMN, HDAC7, SMARCA4	365	250	13588	4.6162	1.24819e-08	3.46718e-10	9.40323e-09
GOTERM_BP_FAT	GO:0001568~blood vessel development	30	6.99301	1.5648e-11	RTN4, NRP1, PDGFA, PRRX1, GJA1, CXCL12, MEIS1, PTEN, SHH, CITED2, MAP3K7, EDNRA, ALDH1A2, S1PR1, ATG5, HAND2, CXCR4, SEMA3C, HS6ST1, SOX17, PLXND1, PITX2, PRL2C2, ARHGAP24, PROX1, THY1, VEGFC, GLMN, HDAC7, SMARCA4	365	244	13588	4.57714	3.63347e-08	9.8202e-10	2.73729e-08
GOTERM_BP_FAT	GO:0001525~angiogenesis	20	4.662	2.51208e-09	RTN4, NRP1, PDGFA, ARHGAP24, PTEN, MEIS1, CXCL12, SHH, THY1, MAP3K7, EDNRA, VEGFC, S1PR1, CXCR4, HAND2, HS6ST1, SOX17, PLXND1, PITX2, PRL2C2	365	133	13588	5.5981	5.83304e-06	1.04162e-07	4.39434e-06
Annotation Cluster 5	Enrichment Score: 10.415585339522064
Category	Term	Count	%	PValue	Genes	List Total	Pop Hits	Pop Total	Fold Enrichment	Bonferroni	Benjamini	FDR
GOTERM_BP_FAT	GO:0007389~pattern specification process	39	9.09091	1.48322e-16	NOG, HNF1B, NRP1, ZEB2, ZIC1, CXCL12, SHH, CITED2, EDNRA, ALDH1A2, HOXC8, CXCR4, LHX1, LHX2, DYNC2H1, PLXND1, PITX2, EMX1, GSX2, HTT, OTX1, PGAP1, CYP26A1, EN1, ATM, NKX6-1, HOXB3, DLX2, EYA1, EP300, HIPK1, LRP6, TGIF1, PBX1, RFX3, IFT52, BMPR1B, WNT7A, BMP5	365	284	13588	5.11221	2.57794e-13	1.07692e-14	1.88738e-13
GOTERM_BP_FAT	GO:0003002~regionalization	27	6.29371	1.10982e-10	HNF1B, ZEB2, SHH, ALDH1A2, HOXC8, LHX1, LHX2, DYNC2H1, EMX1, GSX2, HTT, OTX1, PGAP1, CYP26A1, EN1, NKX6-1, ATM, HOXB3, DLX2, EP300, HIPK1, LRP6, TGIF1, PBX1, IFT52, BMPR1B, WNT7A	365	214	13588	4.69691	2.57701e-07	6.60772e-09	1.9414e-07
GOTERM_BP_FAT	GO:0009952~anterior/posterior pattern formation	17	3.9627	3.44179e-06	HNF1B, HTT, OTX1, PGAP1, CYP26A1, ZEB2, EN1, SHH, ATM, HOXB3, ALDH1A2, HOXC8, EP300, HIPK1, LHX1, LRP6, PBX1	365	153	13588	4.13638	0.00796	6.49723e-05	0.0060205
Annotation Cluster 6	Enrichment Score: 9.638664382879519
Category	Term	Count	%	PValue	Genes	List Total	Pop Hits	Pop Total	Fold Enrichment	Bonferroni	Benjamini	FDR
GOTERM_BP_FAT	GO:0048598~embryonic morphogenesis	47	10.9557	4.4217e-19	COBL, NOG, ENAH, EFNA1, LMO4, PRRX1, ZEB2, PAX3, PAX2, ZIC1, TCF7L2, SHH, MAP3K7, ALDH1A2, ATP2B2, LHX1, HLX, DYNC2H1, GFI1, IPMK, MYC, CDH23, RET, MYO6, NF2, HTT, OTX1, FZD3, EN1, PCDH15, NR4A3, PROX1, HOXB3, VEGFC, DLX2, EYA1, DKK1, TSC1, GNAQ, ITGA8, LRP6, TGIF1, PBX1, IFT52, EXT1, WNT7A, SMARCA4	365	359	13588	4.87378	1.02672e-15	5.40378e-17	7.73481e-16
GOTERM_BP_FAT	GO:0048729~tissue morphogenesis	37	8.62471	1.81107e-17	COBL, NOG, ENAH, NRP1, TNC, LMO4, ZEB2, PAX3, PAX2, GDNF, SHH, MAP3K7, ALDH1A2, SEMA3C, PLXND1, IPMK, PITX2, EGFR, RET, NF2, HTT, RXRA, FZD3, PCDH15, NR4A3, PROX1, LAMA1, VEGFC, EYA1, TSC1, TGIF1, PBX1, AREG, IFT52, WNT7A, KLF4, SMARCA4	365	238	13588	5.78745	4.2053e-14	1.9115e-15	3.16807e-14
GOTERM_BP_FAT	GO:0060429~epithelium development	39	9.09091	3.02822e-17	COBL, NOG, ENAH, NRP1, ONECUT1, TNC, LMO4, PPARG, PPP3R1, GJA1, ZEB2, PAX3, PAX2, GDNF, CBFA2T2, SHH, MAP3K7, ALDH1A2, S1PR1, SEMA3C, PLXND1, IPMK, EGFR, RET, HTT, RXRA, FZD1, FZD3, PCDH15, PROX1, LAMA1, VEGFC, EYA1, TSC1, TGIF1, PBX1, AREG, IFT52, SMARCA4	365	271	13588	5.35745	7.03153e-14	3.05719e-15	5.29722e-14
GOTERM_BP_FAT	GO:0002009~morphogenesis of an epithelium	30	6.99301	1.91793e-15	COBL, NOG, ENAH, NRP1, LMO4, TNC, ZEB2, PAX3, PAX2, GDNF, SHH, MAP3K7, ALDH1A2, SEMA3C, PLXND1, IPMK, EGFR, RET, HTT, FZD3, PCDH15, PROX1, LAMA1, VEGFC, EYA1, TSC1, TGIF1, PBX1, IFT52, AREG	365	173	13588	6.45562	4.38249e-12	1.62315e-13	3.29736e-12
GOTERM_BP_FAT	GO:0035295~tube development	36	8.39161	3.94736e-15	COBL, NOG, ENAH, NRP1, PDGFA, LMO4, PPP3R1, GJA1, ZEB2, PAX3, PAX2, GDNF, CXCL12, SHH, MAP3K7, EDNRA, ALDH1A2, HAND2, CXCR4, LHX1, HS6ST1, PLXND1, IPMK, PITX2, RET, FZD3, NR4A3, FOXP1, LAMA1, EYA1, EP300, TSC1, TGIF1, PBX1, AREG, IFT52	365	264	13588	5.07646	9.28058e-12	3.31402e-13	6.99441e-12
GOTERM_BP_FAT	GO:0035239~tube morphogenesis	28	6.52681	8.46701e-14	COBL, ENAH, NRP1, LMO4, GJA1, ZEB2, PAX3, PAX2, GDNF, CXCL12, SHH, MAP3K7, EDNRA, HAND2, CXCR4, PLXND1, IPMK, PITX2, RET, FZD3, NR4A3, LAMA1, EYA1, TSC1, TGIF1, PBX1, AREG, IFT52	365	171	13588	6.09571	1.96697e-10	6.78269e-12	1.48181e-10
GOTERM_BP_FAT	GO:0016331~morphogenesis of embryonic epithelium	17	3.9627	1.92253e-10	COBL, NOG, RET, ENAH, HTT, LMO4, ZEB2, FZD3, PAX3, SHH, MAP3K7, ALDH1A2, VEGFC, TSC1, TGIF1, IFT52, IPMK	365	78	13588	8.11366	4.46412e-07	1.08881e-08	3.36306e-07
GOTERM_BP_FAT	GO:0009792~embryonic development ending in birth or egg hatching	38	8.85781	2.50187e-10	COBL, NOG, ENAH, HNF1B, XRCC2, LMO4, PRRX1, GJA1, ZEB2, PAX3, ITGB1, TCF7L2, SHH, CITED2, EDNRA, MAP3K7, KDM1A, FXN, TRP53BP2, HAND2, HS6ST1, IPMK, PITX2, EGFR, HTT, FZD3, EN1, ATM, HOXB3, DLX2, EYA1, EP300, TSC1, TGIF1, PBX1, IFT52, MYH10, SMARCA4	365	425	13588	3.32857	5.80933e-07	1.38317e-08	4.37647e-07
GOTERM_BP_FAT	GO:0060562~epithelial tube morphogenesis	19	4.4289	8.15885e-10	COBL, RET, ENAH, LMO4, ZEB2, FZD3, PAX3, PAX2, GDNF, SHH, MAP3K7, LAMA1, EYA1, TSC1, TGIF1, PBX1, IFT52, AREG, IPMK	365	111	13588	6.37226	1.89448e-06	3.71468e-08	1.42721e-06
GOTERM_BP_FAT	GO:0043009~chordate embryonic development	36	8.39161	2.66718e-09	COBL, NOG, ENAH, HNF1B, XRCC2, LMO4, PRRX1, GJA1, ZEB2, PAX3, ITGB1, TCF7L2, SHH, CITED2, EDNRA, MAP3K7, KDM1A, HAND2, HS6ST1, IPMK, PITX2, EGFR, HTT, EN1, FZD3, ATM, HOXB3, DLX2, EYA1, EP300, TSC1, TGIF1, PBX1, IFT52, SMARCA4, MYH10	365	421	13588	3.18334	6.19317e-06	1.08652e-07	4.66565e-06
GOTERM_BP_FAT	GO:0001838~embryonic epithelial tube formation	13	3.0303	1.41932e-08	COBL, ENAH, RET, LMO4, FZD3, ZEB2, PAX3, SHH, MAP3K7, TSC1, TGIF1, IFT52, IPMK	365	54	13588	8.96215	3.29561e-05	5.23122e-07	2.4828e-05
GOTERM_BP_FAT	GO:0035148~tube lumen formation	13	3.0303	4.10584e-08	COBL, ENAH, RET, LMO4, FZD3, ZEB2, PAX3, SHH, MAP3K7, TSC1, TGIF1, IFT52, IPMK	365	59	13588	8.20265	9.53331e-05	1.44451e-06	7.18228e-05
GOTERM_BP_FAT	GO:0001841~neural tube formation	12	2.7972	7.99139e-08	MAP3K7, COBL, ENAH, TSC1, LMO4, TGIF1, ZEB2, FZD3, PAX3, IFT52, IPMK, SHH	365	51	13588	8.75939	0.000185543	2.65086e-06	0.000139792
GOTERM_BP_FAT	GO:0021915~neural tube development	14	3.2634	2.8707e-07	COBL, ENAH, LMO4, ZEB2, FZD3, EN1, PAX3, TCF7L2, SHH, MAP3K7, TSC1, TGIF1, IFT52, IPMK	365	83	13588	6.27932	0.000666353	7.48958e-06	0.000502165
GOTERM_BP_FAT	GO:0001843~neural tube closure	8	1.8648	6.86012e-05	COBL, ENAH, TSC1, LMO4, TGIF1, ZEB2, FZD3, PAX3	365	39	13588	7.63639	0.147257	0.00094775	0.119935
GOTERM_BP_FAT	GO:0060606~tube closure	8	1.8648	6.86012e-05	COBL, ENAH, TSC1, LMO4, TGIF1, ZEB2, FZD3, PAX3	365	39	13588	7.63639	0.147257	0.00094775	0.119935
GOTERM_BP_FAT	GO:0014020~primary neural tube formation	8	1.8648	0.000112302	COBL, ENAH, TSC1, LMO4, TGIF1, ZEB2, FZD3, PAX3	365	42	13588	7.09093	0.229549	0.0014806	0.196266
GOTERM_BP_FAT	GO:0001701~in utero embryonic development	14	3.2634	0.027765	EGFR, EDNRA, KDM1A, NOG, HNF1B, XRCC2, HAND2, GJA1, HS6ST1, ITGB1, PITX2, CITED2, SMARCA4, MYH10	365	267	13588	1.952	1	0.174476	38.8939
Annotation Cluster 7	Enrichment Score: 8.748184147451411
Category	Term	Count	%	PValue	Genes	List Total	Pop Hits	Pop Total	Fold Enrichment	Bonferroni	Benjamini	FDR
GOTERM_BP_FAT	GO:0051270~regulation of cell motion	19	4.4289	4.38598e-10	RTN4, EDN3, NRP1, ONECUT1, PKHD1, TLR2, ITGB3, PTEN, CXCL12, SHH, THY1, LAMA2, LAMA1, S1PR1, CXCR4, RAC1, UNC5C, PITX2, PRL2C2	365	107	13588	6.61047	1.01842e-06	2.12172e-08	7.67232e-07
GOTERM_BP_FAT	GO:0030334~regulation of cell migration	17	3.9627	2.50511e-09	RTN4, EDN3, ONECUT1, TLR2, ITGB3, PTEN, CXCL12, SHH, THY1, LAMA2, LAMA1, S1PR1, CXCR4, RAC1, UNC5C, PITX2, PRL2C2	365	92	13588	6.87898	5.81686e-06	1.05761e-07	4.38215e-06
GOTERM_BP_FAT	GO:0040012~regulation of locomotion	18	4.1958	5.18267e-09	RTN4, EDN3, ONECUT1, TLR2, ITGB3, PTEN, CXCL12, SHH, THY1, LAMA2, LAMA1, S1PR1, CXCR4, RAC1, GHRL, UNC5C, PITX2, PRL2C2	365	110	13588	6.09176	1.20341e-05	2.00569e-07	9.06596e-06
Annotation Cluster 8	Enrichment Score: 8.518658840282361
Category	Term	Count	%	PValue	Genes	List Total	Pop Hits	Pop Total	Fold Enrichment	Bonferroni	Benjamini	FDR
GOTERM_BP_FAT	GO:0014031~mesenchymal cell development	14	3.2634	1.82552e-10	NRP2, EDN3, RET, NOG, PPP3R1, CYP26A1, ZEB2, PAX3, GDNF, SHH, EDNRA, ALDH1A2, HAND2, SEMA3C	365	47	13588	11.089	4.23886e-07	1.05972e-08	3.19336e-07
GOTERM_BP_FAT	GO:0048762~mesenchymal cell differentiation	14	3.2634	3.24633e-10	NRP2, EDN3, RET, NOG, PPP3R1, CYP26A1, ZEB2, PAX3, GDNF, SHH, EDNRA, ALDH1A2, HAND2, SEMA3C	365	49	13588	10.6364	7.53797e-07	1.67511e-08	5.67875e-07
GOTERM_BP_FAT	GO:0060485~mesenchyme development	14	3.2634	4.28185e-10	NRP2, EDN3, RET, NOG, PPP3R1, CYP26A1, ZEB2, PAX3, GDNF, SHH, EDNRA, ALDH1A2, HAND2, SEMA3C	365	50	13588	10.4237	9.94244e-07	2.11541e-08	7.49016e-07
GOTERM_BP_FAT	GO:0014033~neural crest cell differentiation	12	2.7972	5.00559e-10	NRP2, EDNRA, ALDH1A2, EDN3, RET, HAND2, SEMA3C, CYP26A1, ZEB2, PAX3, GDNF, SHH	365	33	13588	13.5372	1.1623e-06	2.37204e-08	8.75619e-07
GOTERM_BP_FAT	GO:0014032~neural crest cell development	12	2.7972	5.00559e-10	NRP2, EDNRA, ALDH1A2, EDN3, RET, HAND2, SEMA3C, CYP26A1, ZEB2, PAX3, GDNF, SHH	365	33	13588	13.5372	1.1623e-06	2.37204e-08	8.75619e-07
GOTERM_BP_FAT	GO:0001667~ameboidal cell migration	11	2.5641	2.32725e-07	NRP2, EDN3, RET, CXCR4, LRP6, SEMA3C, ZEB2, PAX3, GDNF, CXCL12, SHH	365	45	13588	9.10003	0.000540241	6.21132e-06	0.0004071
GOTERM_BP_FAT	GO:0001755~neural crest cell migration	8	1.8648	1.58207e-06	NRP2, EDN3, RET, SEMA3C, ZEB2, PAX3, GDNF, SHH	365	23	13588	12.9487	0.00366683	3.22237e-05	0.00276745
Annotation Cluster 9	Enrichment Score: 7.0941882806767715
Category	Term	Count	%	PValue	Genes	List Total	Pop Hits	Pop Total	Fold Enrichment	Bonferroni	Benjamini	FDR
GOTERM_BP_FAT	GO:0007423~sensory organ development	33	7.69231	3.6553e-13	PRRX1, ABI2, PAX2, ZIC1, MEIS1, NR2E1, EPHB1, SHH, ALDH1A2, ATP2B2, PVRL1, CRB1, GFI1, MYC, USH2A, PITX2, CDH23, MYO6, IKZF1, OTX1, FZD3, PCDH15, NR4A3, PROX1, THY1, EYA1, MIAT, ITGA8, LRP6, TGIF1, BMPR1B, KLF4, MYH10	365	257	13588	4.78017	8.48657e-10	2.82886e-11	6.39333e-10
GOTERM_BP_FAT	GO:0048568~embryonic organ development	29	6.75991	6.10874e-11	NOG, EFNA1, PRRX1, ZIC1, PAX2, TCF7L2, SHH, CITED2, ALDH1A2, ATP2B2, HLX, HS6ST1, GFI1, MYC, PITX2, CDH23, EGFR, MYO6, OTX1, FZD3, PCDH15, NR4A3, PROX1, HOXB3, DLX2, EYA1, ITGA8, LRP6, PBX1	365	241	13588	4.47965	1.41845e-07	3.73277e-09	1.06859e-07
GOTERM_BP_FAT	GO:0048562~embryonic organ morphogenesis	23	5.36131	3.25137e-10	NOG, MYO6, EFNA1, OTX1, PRRX1, PCDH15, FZD3, NR4A3, ZIC1, PAX2, PROX1, TCF7L2, SHH, HOXB3, DLX2, ATP2B2, EYA1, ITGA8, HLX, LRP6, GFI1, MYC, CDH23	365	161	13588	5.3182	7.54967e-07	1.64123e-08	5.68756e-07
GOTERM_BP_FAT	GO:0042471~ear morphogenesis	14	3.2634	9.81755e-08	MYO6, OTX1, PRRX1, PCDH15, FZD3, NR4A3, PAX2, ZIC1, ATP2B2, EYA1, ITGA8, GFI1, MYC, CDH23	365	76	13588	6.85768	0.000227938	2.96056e-06	0.000171737
GOTERM_BP_FAT	GO:0042472~inner ear morphogenesis	13	3.0303	1.81359e-07	MYO6, OTX1, PRRX1, PCDH15, FZD3, NR4A3, PAX2, ZIC1, ATP2B2, EYA1, ITGA8, GFI1, CDH23	365	67	13588	7.22323	0.000421026	5.07366e-06	0.000317247
GOTERM_BP_FAT	GO:0048839~inner ear development	14	3.2634	5.77415e-07	MYO6, OTX1, PRRX1, PCDH15, FZD3, NR4A3, PAX2, ZIC1, ATP2B2, EYA1, ITGA8, GFI1, USH2A, CDH23	365	88	13588	5.92254	0.00133986	1.38221e-05	0.00101006
GOTERM_BP_FAT	GO:0043583~ear development	15	3.4965	6.83493e-07	MYO6, OTX1, PRRX1, PCDH15, FZD3, NR4A3, PAX2, ZIC1, ATP2B2, EYA1, ITGA8, GFI1, MYC, USH2A, CDH23	365	104	13588	5.36934	0.00158581	1.60309e-05	0.00119562
GOTERM_BP_FAT	GO:0060113~inner ear receptor cell differentiation	6	1.3986	0.00110121	ATP2B2, MYO6, PCDH15, GFI1, USH2A, CDH23	365	30	13588	7.44548	0.922572	0.0115098	1.90893
GOTERM_BP_FAT	GO:0042491~auditory receptor cell differentiation	5	1.1655	0.00252774	ATP2B2, MYO6, PCDH15, GFI1, CDH23	365	22	13588	8.46077	0.997196	0.023992	4.33076
Annotation Cluster 10	Enrichment Score: 7.065032554808411
Category	Term	Count	%	PValue	Genes	List Total	Pop Hits	Pop Total	Fold Enrichment	Bonferroni	Benjamini	FDR
GOTERM_BP_FAT	GO:0006357~regulation of transcription from RNA polymerase II promoter	51	11.8881	1.80655e-12	HNF1B, PPARG, PRRX1, RORA, ANKRD1, PAX3, PAX2, NR2E1, SHH, CITED2, KDM1A, HOXC8, S1PR1, GATA3, RHOA, MYC, PITX2, RXRA, OTX1, OSM, EP300, HIPK1, BPTF, TGIF1, SMARCA4, ABLIM1, ONECUT1, SOX5, MEIS1, TCF7L2, HAND2, TLX1, PRL2C2, IL6, NTF3, IKZF1, CREB1, GRIN1, NR4A2, NEUROG2, NR4A3, WWTR1, SIRT1, NKX6-1, FOXP1, DLX2, PBX1, TCF12, NCOR1, KLF4, HDAC7	365	616	13588	3.08214	4.19482e-09	1.27116e-10	3.16017e-09
GOTERM_BP_FAT	GO:0045944~positive regulation of transcription from RNA polymerase II promoter	33	7.69231	2.26886e-09	ABLIM1, HNF1B, PPARG, SOX5, PAX3, RORA, PAX2, TCF7L2, SHH, CITED2, KDM1A, S1PR1, HAND2, GATA3, MYC, TLX1, PITX2, PRL2C2, IL6, NTF3, IKZF1, RXRA, CREB1, GRIN1, NR4A2, NEUROG2, NR4A3, WWTR1, OSM, DLX2, EP300, PBX1, KLF4	365	358	13588	3.43158	5.26829e-06	9.75611e-08	3.96889e-06
GOTERM_BP_FAT	GO:0010604~positive regulation of macromolecule metabolic process	45	10.4895	5.94109e-09	ABLIM1, HNF1B, PPARG, SOX5, TLR4, PAX3, KIT, RORA, PAX2, TCF7L2, SHH, CITED2, KDM1A, S1PR1, HAND2, GATA3, MYC, TLX1, PITX2, PRL2C2, EIF2B5, IL6, IKZF1, NTF3, RXRA, CREB1, GRIN1, BARHL2, NR4A2, NEUROG2, NR4A3, WWTR1, OSM, PRKCQ, DLX2, EYA1, EP300, NEDD4, TRIM32, GLMN, PBX1, JAK2, IFT52, NCOR1, KLF4	365	633	13588	2.6465	1.37951e-05	2.26151e-07	1.03927e-05
GOTERM_BP_FAT	GO:0006355~regulation of transcription, DNA-dependent	77	17.9487	8.88929e-09	HNF1B, PPARG, PRRX1, ZEB2, PAX3, REST, RORA, ANKRD1, PAX2, CBFA2T2, NR2E1, SHH, CITED2, KDM1A, HOXC8, S1PR1, GATA3, HLX, RHOA, FOXB1, MYC, PITX2, PHOX2B, EMX1, RXRA, DMRT3, BARHL1, OTX1, BARHL2, ADNP, OSM, EP300, HIPK1, BPTF, TGIF1, SMARCA4, ABLIM1, ONECUT1, SOX5, MEIS1, TCF7L2, NR2C2, LHX1, HAND2, LHX2, LHX4, LHX8, TLX3, DNMT3B, SIM1, TLX1, PRL2C2, IL6, IKZF1, GSX2, NTF3, CREB1, GRIN1, NR4A2, NE…	365	1465	13588	1.95666	2.06407e-05	3.32918e-07	1.55499e-05
GOTERM_BP_FAT	GO:0051252~regulation of RNA metabolic process	77	17.9487	1.69443e-08	HNF1B, PPARG, PRRX1, ZEB2, PAX3, REST, RORA, ANKRD1, PAX2, CBFA2T2, NR2E1, SHH, CITED2, KDM1A, HOXC8, S1PR1, GATA3, HLX, RHOA, FOXB1, MYC, PITX2, PHOX2B, EMX1, RXRA, DMRT3, BARHL1, OTX1, BARHL2, ADNP, OSM, EP300, HIPK1, BPTF, TGIF1, SMARCA4, ABLIM1, ONECUT1, SOX5, MEIS1, TCF7L2, NR2C2, LHX1, HAND2, LHX2, LHX4, LHX8, TLX3, DNMT3B, SIM1, TLX1, PRL2C2, IL6, IKZF1, GSX2, NTF3, CREB1, GRIN1, NR4A2, NE…	365	1488	13588	1.92642	3.93438e-05	6.14759e-07	2.96403e-05
GOTERM_BP_FAT	GO:0045893~positive regulation of transcription, DNA-dependent	33	7.69231	8.21559e-08	ABLIM1, HNF1B, PPARG, SOX5, PAX3, RORA, PAX2, TCF7L2, SHH, CITED2, KDM1A, S1PR1, HAND2, GATA3, MYC, TLX1, PITX2, PRL2C2, IL6, NTF3, IKZF1, RXRA, CREB1, GRIN1, NR4A2, NEUROG2, NR4A3, WWTR1, OSM, DLX2, EP300, PBX1, KLF4	365	416	13588	2.95313	0.000190748	2.68684e-06	0.000143714
GOTERM_BP_FAT	GO:0045449~regulation of transcription	100	23.31	8.92028e-08	LMO4, TLR2, TLR4, ANKRD1, RORA, REST, NR2E1, SHH, CITED2, KDM1A, HOXC8, S1PR1, OLIG3, GATA3, PITX2, PHOX2B, EMX1, BARHL1, RXRA, BARHL2, GRHL2, PROX1, PRDM8, EP300, KDM2A, ABT1, TGIF1, SMARCA4, ONECUT1, SOX5, MEIS1, NR2C2, TAL2, LHX1, LHX2, LHX4, LHX8, DNMT3B, NTF3, GSX2, IKZF1, GRIN1, NR4A2, EN1, NEUROG2, NR4A3, FOXP1, NKX6-1, HOXB3, DLX2, HDAC2, RFX3, TCF12, NCOR1, HDAC7, KLF4, HNF1B, PPARG, EZH…	365	2227	13588	1.67164	0.000207107	2.83738e-06	0.000156041
GOTERM_BP_FAT	GO:0031328~positive regulation of cellular biosynthetic process	39	9.09091	9.06192e-08	ABLIM1, HNF1B, PPARG, SOX5, TLR2, TLR4, PAX3, RORA, PAX2, TCF7L2, SHH, CITED2, KDM1A, S1PR1, HAND2, GATA3, MYC, TLX1, PITX2, PRL2C2, EIF2B5, IL6, IKZF1, NTF3, RXRA, CREB1, GRIN1, BARHL2, NR4A2, NEUROG2, NR4A3, WWTR1, OSM, DLX2, PRKCQ, EP300, GLMN, PBX1, KLF4	365	552	13588	2.6302	0.000210396	2.84348e-06	0.000158518
GOTERM_BP_FAT	GO:0010557~positive regulation of macromolecule biosynthetic process	38	8.85781	9.50582e-08	ABLIM1, HNF1B, PPARG, SOX5, TLR4, PAX3, RORA, PAX2, TCF7L2, SHH, CITED2, KDM1A, S1PR1, HAND2, GATA3, MYC, TLX1, PITX2, PRL2C2, EIF2B5, IL6, IKZF1, NTF3, RXRA, CREB1, GRIN1, BARHL2, NR4A2, NEUROG2, NR4A3, WWTR1, OSM, DLX2, PRKCQ, EP300, GLMN, PBX1, KLF4	365	530	13588	2.66913	0.000220701	2.943e-06	0.000166284
GOTERM_BP_FAT	GO:0051254~positive regulation of RNA metabolic process	33	7.69231	9.68072e-08	ABLIM1, HNF1B, PPARG, SOX5, PAX3, RORA, PAX2, TCF7L2, SHH, CITED2, KDM1A, S1PR1, HAND2, GATA3, MYC, TLX1, PITX2, PRL2C2, IL6, NTF3, IKZF1, RXRA, CREB1, GRIN1, NR4A2, NEUROG2, NR4A3, WWTR1, OSM, DLX2, EP300, PBX1, KLF4	365	419	13588	2.93199	0.000224761	2.95771e-06	0.000169343
GOTERM_BP_FAT	GO:0009891~positive regulation of biosynthetic process	39	9.09091	1.15046e-07	ABLIM1, HNF1B, PPARG, SOX5, TLR2, TLR4, PAX3, RORA, PAX2, TCF7L2, SHH, CITED2, KDM1A, S1PR1, HAND2, GATA3, MYC, TLX1, PITX2, PRL2C2, EIF2B5, IL6, IKZF1, NTF3, RXRA, CREB1, GRIN1, BARHL2, NR4A2, NEUROG2, NR4A3, WWTR1, OSM, DLX2, PRKCQ, EP300, GLMN, PBX1, KLF4	365	557	13588	2.60659	0.000267102	3.42483e-06	0.000201248
GOTERM_BP_FAT	GO:0051173~positive regulation of nitrogen compound metabolic process	36	8.39161	6.75118e-07	ABLIM1, HNF1B, PPARG, TLR2, SOX5, TLR4, PAX3, RORA, PAX2, TCF7L2, SHH, CITED2, KDM1A, S1PR1, HAND2, GATA3, MYC, TLX1, PITX2, PRL2C2, IL6, IKZF1, NTF3, RXRA, CREB1, GRIN1, NR4A2, NEUROG2, NR4A3, WWTR1, OSM, DLX2, EYA1, EP300, PBX1, KLF4	365	526	13588	2.54788	0.0015664	1.5996e-05	0.00118097
GOTERM_BP_FAT	GO:0010628~positive regulation of gene expression	34	7.92541	9.99876e-07	ABLIM1, HNF1B, PPARG, SOX5, PAX3, KIT, RORA, PAX2, TCF7L2, SHH, CITED2, KDM1A, S1PR1, HAND2, GATA3, MYC, TLX1, PITX2, PRL2C2, IL6, NTF3, IKZF1, RXRA, CREB1, GRIN1, NR4A2, NEUROG2, NR4A3, WWTR1, OSM, DLX2, EP300, PBX1, KLF4	365	488	13588	2.59371	0.00231902	2.21113e-05	0.00174905
GOTERM_BP_FAT	GO:0045941~positive regulation of transcription	33	7.69231	1.59878e-06	ABLIM1, HNF1B, PPARG, SOX5, PAX3, RORA, PAX2, TCF7L2, SHH, CITED2, KDM1A, S1PR1, HAND2, GATA3, MYC, TLX1, PITX2, PRL2C2, IL6, NTF3, IKZF1, RXRA, CREB1, GRIN1, NR4A2, NEUROG2, NR4A3, WWTR1, OSM, DLX2, EP300, PBX1, KLF4	365	475	13588	2.58632	0.00370548	3.22809e-05	0.00279668
GOTERM_BP_FAT	GO:0045935~positive regulation of nucleobase, nucleoside, nucleotide and nucleic acid metabolic process	34	7.92541	2.63232e-06	ABLIM1, HNF1B, PPARG, SOX5, PAX3, RORA, PAX2, TCF7L2, SHH, CITED2, KDM1A, S1PR1, HAND2, GATA3, MYC, TLX1, PITX2, PRL2C2, IL6, NTF3, IKZF1, RXRA, CREB1, GRIN1, NR4A2, NEUROG2, NR4A3, WWTR1, OSM, DLX2, EYA1, EP300, PBX1, KLF4	365	510	13588	2.48183	0.00609362	5.09343e-05	0.00460458
GOTERM_BP_FAT	GO:0006350~transcription	69	16.0839	0.00124338	HNF1B, LMO4, PPARG, EZH2, ZEB2, PAX3, REST, RORA, PAX2, NR2E1, CITED2, KDM1A, HOXC8, OLIG3, GATA3, HLX, FOXB1, SOX17, MYC, RXRA, DMRT3, BARHL1, BARHL2, ADNP, PROX1, GRHL2, PRDM8, EYA1, HIPK1, KDM2A, ABT1, NAB1, TGIF1, ONECUT1, SOX5, CTNND2, MEIS1, TCF7L2, NR2C2, TAL2, LHX1, HAND2, LHX2, BCL11A, LHX4, ZFP521, GFI1, LHX8, SIM1, IKZF1, GSX2, CREB1, NR4A2, NEUROG2, NR4A3, LMX1A, WWTR1, SIRT1, FOXP1, …	365	1772	13588	1.4496	0.944364	0.0128713	2.15287
Annotation Cluster 11	Enrichment Score: 6.323458348473537
Category	Term	Count	%	PValue	Genes	List Total	Pop Hits	Pop Total	Fold Enrichment	Bonferroni	Benjamini	FDR
GOTERM_BP_FAT	GO:0006357~regulation of transcription from RNA polymerase II promoter	51	11.8881	1.80655e-12	HNF1B, PPARG, PRRX1, RORA, ANKRD1, PAX3, PAX2, NR2E1, SHH, CITED2, KDM1A, HOXC8, S1PR1, GATA3, RHOA, MYC, PITX2, RXRA, OTX1, OSM, EP300, HIPK1, BPTF, TGIF1, SMARCA4, ABLIM1, ONECUT1, SOX5, MEIS1, TCF7L2, HAND2, TLX1, PRL2C2, IL6, NTF3, IKZF1, CREB1, GRIN1, NR4A2, NEUROG2, NR4A3, WWTR1, SIRT1, NKX6-1, FOXP1, DLX2, PBX1, TCF12, NCOR1, KLF4, HDAC7	365	616	13588	3.08214	4.19482e-09	1.27116e-10	3.16017e-09
GOTERM_BP_FAT	GO:0031327~negative regulation of cellular biosynthetic process	33	7.69231	1.75734e-07	PPARG, PRRX1, ZEB2, REST, PAX3, PAX2, CBFA2T2, NR2E1, SHH, CITED2, EDNRA, KDM1A, HOXC8, DNMT3B, MYC, EIF2B5, IL6, IKZF1, FZD1, WWTR1, SIRT1, FOXP1, DLX2, BPTF, HIPK1, NAB1, TGIF1, GHRL, RFX3, NCOR1, KLF4, HDAC7, SMARCA4	365	430	13588	2.85699	0.000407971	4.97626e-06	0.000307408
GOTERM_BP_FAT	GO:0009890~negative regulation of biosynthetic process	33	7.69231	2.19566e-07	PPARG, PRRX1, ZEB2, REST, PAX3, PAX2, CBFA2T2, NR2E1, SHH, CITED2, EDNRA, KDM1A, HOXC8, DNMT3B, MYC, EIF2B5, IL6, IKZF1, FZD1, WWTR1, SIRT1, FOXP1, DLX2, BPTF, HIPK1, NAB1, TGIF1, GHRL, RFX3, NCOR1, KLF4, HDAC7, SMARCA4	365	434	13588	2.83065	0.000509702	5.92826e-06	0.000384082
GOTERM_BP_FAT	GO:0010558~negative regulation of macromolecule biosynthetic process	32	7.45921	2.9936e-07	PPARG, PRRX1, ZEB2, REST, PAX3, PAX2, CBFA2T2, NR2E1, SHH, CITED2, KDM1A, HOXC8, DNMT3B, MYC, EIF2B5, IL6, IKZF1, FZD1, WWTR1, SIRT1, FOXP1, DLX2, BPTF, HIPK1, NAB1, TGIF1, GHRL, RFX3, NCOR1, KLF4, HDAC7, SMARCA4	365	418	13588	2.84994	0.000694873	7.72347e-06	0.000523665
GOTERM_BP_FAT	GO:0016481~negative regulation of transcription	29	6.75991	8.68325e-07	PPARG, PRRX1, ZEB2, REST, PAX3, PAX2, CBFA2T2, NR2E1, SHH, CITED2, KDM1A, HOXC8, DNMT3B, MYC, IKZF1, FZD1, WWTR1, SIRT1, FOXP1, DLX2, BPTF, HIPK1, NAB1, TGIF1, RFX3, NCOR1, HDAC7, KLF4, SMARCA4	365	372	13588	2.90214	0.00201422	2.01623e-05	0.00151894
GOTERM_BP_FAT	GO:0045934~negative regulation of nucleobase, nucleoside, nucleotide and nucleic acid metabolic process	30	6.99301	9.91233e-07	PPARG, PRRX1, ZEB2, REST, PAX3, PAX2, CBFA2T2, NR2E1, SHH, CITED2, EDNRA, KDM1A, HOXC8, DNMT3B, MYC, IKZF1, FZD1, WWTR1, SIRT1, FOXP1, DLX2, BPTF, HIPK1, NAB1, TGIF1, RFX3, NCOR1, KLF4, HDAC7, SMARCA4	365	397	13588	2.81315	0.002299	2.2131e-05	0.00173393
GOTERM_BP_FAT	GO:0051172~negative regulation of nitrogen compound metabolic process	30	6.99301	1.22524e-06	PPARG, PRRX1, ZEB2, REST, PAX3, PAX2, CBFA2T2, NR2E1, SHH, CITED2, EDNRA, KDM1A, HOXC8, DNMT3B, MYC, IKZF1, FZD1, WWTR1, SIRT1, FOXP1, DLX2, BPTF, HIPK1, NAB1, TGIF1, RFX3, NCOR1, KLF4, HDAC7, SMARCA4	365	401	13588	2.78509	0.00284097	2.58634e-05	0.00214328
GOTERM_BP_FAT	GO:0010605~negative regulation of macromolecule metabolic process	34	7.92541	2.20817e-06	PPARG, PRRX1, ZEB2, REST, PAX3, PAX2, CBFA2T2, NR2E1, SHH, CITED2, KDM1A, HOXC8, ATG5, DNMT3B, MYC, EIF2B5, IL6, IKZF1, GRIN2A, FZD1, WWTR1, SIRT1, FOXP1, DLX2, BPTF, HIPK1, NAB1, TGIF1, GHRL, RFX3, NCOR1, KLF4, HDAC7, SMARCA4	365	506	13588	2.50145	0.00511426	4.38228e-05	0.00386265
GOTERM_BP_FAT	GO:0045892~negative regulation of transcription, DNA-dependent	25	5.82751	2.89826e-06	PPARG, PRRX1, REST, PAX3, PAX2, NR2E1, CBFA2T2, SHH, CITED2, KDM1A, HOXC8, DNMT3B, MYC, IKZF1, WWTR1, SIRT1, FOXP1, DLX2, BPTF, HIPK1, TGIF1, NCOR1, HDAC7, KLF4, SMARCA4	365	308	13588	3.0217	0.00670718	5.56164e-05	0.00506976
GOTERM_BP_FAT	GO:0051253~negative regulation of RNA metabolic process	25	5.82751	3.23916e-06	PPARG, PRRX1, REST, PAX3, PAX2, NR2E1, CBFA2T2, SHH, CITED2, KDM1A, HOXC8, DNMT3B, MYC, IKZF1, WWTR1, SIRT1, FOXP1, DLX2, BPTF, HIPK1, TGIF1, NCOR1, HDAC7, KLF4, SMARCA4	365	310	13588	3.00221	0.00749313	6.16485e-05	0.00566606
GOTERM_BP_FAT	GO:0010629~negative regulation of gene expression	29	6.75991	5.6836e-06	PPARG, PRRX1, ZEB2, REST, PAX3, PAX2, CBFA2T2, NR2E1, SHH, CITED2, KDM1A, HOXC8, DNMT3B, MYC, IKZF1, FZD1, WWTR1, SIRT1, FOXP1, DLX2, BPTF, HIPK1, NAB1, TGIF1, RFX3, NCOR1, HDAC7, KLF4, SMARCA4	365	410	13588	2.63316	0.0131107	0.000103099	0.00994177
GOTERM_BP_FAT	GO:0000122~negative regulation of transcription from RNA polymerase II promoter	19	4.4289	5.06673e-05	IKZF1, PPARG, PRRX1, PAX3, PAX2, WWTR1, NR2E1, FOXP1, SHH, KDM1A, DLX2, HOXC8, HIPK1, BPTF, TGIF1, MYC, NCOR1, HDAC7, SMARCA4	365	231	13588	3.06199	0.110995	0.000721534	0.0885945
Annotation Cluster 12	Enrichment Score: 6.2517322773368456
Category	Term	Count	%	PValue	Genes	List Total	Pop Hits	Pop Total	Fold Enrichment	Bonferroni	Benjamini	FDR
GOTERM_BP_FAT	GO:0050804~regulation of synaptic transmission	16	3.7296	6.30784e-08	MYO6, NTF3, HTT, GRIN1, NCS1, CTNND2, GRIN2A, GDNF, RIMS1, LAMA2, ATP2B2, KRAS, SLC1A3, RASGRF1, LGI1, NGF	365	100	13588	5.95638	0.000146457	2.12272e-06	0.000110342
GOTERM_BP_FAT	GO:0051969~regulation of transmission of nerve impulse	16	3.7296	1.58373e-07	MYO6, NTF3, HTT, GRIN1, NCS1, CTNND2, GRIN2A, GDNF, RIMS1, LAMA2, ATP2B2, KRAS, SLC1A3, RASGRF1, LGI1, NGF	365	107	13588	5.56671	0.000367674	4.54001e-06	0.000277038
GOTERM_BP_FAT	GO:0031644~regulation of neurological system process	16	3.7296	3.28558e-07	MYO6, NTF3, HTT, GRIN1, NCS1, CTNND2, GRIN2A, GDNF, RIMS1, LAMA2, ATP2B2, KRAS, SLC1A3, RASGRF1, LGI1, NGF	365	113	13588	5.27114	0.000762622	8.38362e-06	0.00057474
GOTERM_BP_FAT	GO:0044057~regulation of system process	21	4.8951	4.62577e-07	EDN3, MYO6, GSX2, NTF3, HTT, GRIN1, NCS1, CTNND2, GRIN2A, GJA1, GDNF, RIMS1, LAMA2, ATP2B2, KRAS, SLC1A3, RASGRF1, TLX3, PBX3, LGI1, NGF	365	201	13588	3.88943	0.00107353	1.13063e-05	0.000809175
GOTERM_BP_FAT	GO:0048167~regulation of synaptic plasticity	9	2.0979	3.63062e-05	ATP2B2, MYO6, KRAS, HTT, RASGRF1, GRIN1, GRIN2A, CTNND2, RIMS1	365	48	13588	6.98014	0.0808487	0.000530077	0.0634908
Annotation Cluster 13	Enrichment Score: 6.245572064195175
Category	Term	Count	%	PValue	Genes	List Total	Pop Hits	Pop Total	Fold Enrichment	Bonferroni	Benjamini	FDR
GOTERM_BP_FAT	GO:0001763~morphogenesis of a branching structure	20	4.662	8.58049e-10	NOG, IL6, NRP1, ERMN, CTNND2, PAX2, GDNF, CXCL12, SHH, EDNRA, LAMA1, DLX2, EYA1, EPHA7, CXCR4, SEMA3C, PBX1, AREG, PLXND1, PITX2	365	125	13588	5.95638	1.99239e-06	3.83152e-08	1.50097e-06
GOTERM_BP_FAT	GO:0048754~branching morphogenesis of a tube	13	3.0303	6.73836e-06	NRP1, PAX2, GDNF, CXCL12, SHH, EDNRA, LAMA1, EYA1, CXCR4, PBX1, AREG, PLXND1, PITX2	365	93	13588	5.20383	0.0155248	0.000120351	0.0117867
GOTERM_BP_FAT	GO:0001569~patterning of blood vessels	7	1.6317	3.17115e-05	EDNRA, NRP1, CXCR4, PLXND1, CXCL12, SHH, PITX2	365	24	13588	10.858	0.0709896	0.00047191	0.0554579
Annotation Cluster 14	Enrichment Score: 6.188009041117665
Category	Term	Count	%	PValue	Genes	List Total	Pop Hits	Pop Total	Fold Enrichment	Bonferroni	Benjamini	FDR
GOTERM_BP_FAT	GO:0021537~telencephalon development	16	3.7296	5.68649e-10	EGFR, GSX2, EMX1, HTT, GRIN1, ZEB2, LMX1A, NR2E1, SHH, DLX2, HDAC2, TSC1, LHX2, RAC1, PEX13, MYH10	365	72	13588	8.27275	1.3204e-06	2.64081e-08	9.94729e-07
GOTERM_BP_FAT	GO:0021543~pallium development	11	2.5641	1.17541e-06	EGFR, DLX2, HDAC2, EMX1, TSC1, RAC1, GRIN1, ZEB2, PEX13, LMX1A, NR2E1	365	53	13588	7.72644	0.00272557	2.55071e-05	0.0020561
GOTERM_BP_FAT	GO:0021987~cerebral cortex development	7	1.6317	0.000408263	EGFR, EMX1, TSC1, RAC1, GRIN1, PEX13, NR2E1	365	37	13588	7.04302	0.612555	0.00470621	0.711769
Annotation Cluster 15	Enrichment Score: 5.789381814705866
Category	Term	Count	%	PValue	Genes	List Total	Pop Hits	Pop Total	Fold Enrichment	Bonferroni	Benjamini	FDR
GOTERM_BP_FAT	GO:0007155~cell adhesion	39	9.09091	1.38637e-07	NRP2, CDK5R1, NRP1, CADM1, CLSTN2, PKHD1, TNC, ASTN1, CTNND2, ITGB3, ITGB1, PVRL1, FAT3, RAC1, RHOA, NEGR1, CDH23, FN1, ICAM1, RET, PLEK, SDK1, PCDH15, NRXN1, THY1, NCAM1, LAMA2, LAMA1, CDH13, ITGA8, CNTN1, CNTN4, CNTN3, BMPR1B, OMG, DST, NTM, CHL1, CDH11	365	561	13588	2.588	0.000321863	4.07487e-06	0.000242515
GOTERM_BP_FAT	GO:0022610~biological adhesion	39	9.09091	1.45169e-07	NRP2, CDK5R1, NRP1, CADM1, CLSTN2, PKHD1, TNC, ASTN1, CTNND2, ITGB3, ITGB1, PVRL1, FAT3, RAC1, RHOA, NEGR1, CDH23, FN1, ICAM1, RET, PLEK, SDK1, PCDH15, NRXN1, THY1, NCAM1, LAMA2, LAMA1, CDH13, ITGA8, CNTN1, CNTN4, CNTN3, BMPR1B, OMG, DST, NTM, CHL1, CDH11	365	562	13588	2.5834	0.000337025	4.21352e-06	0.000253941
GOTERM_BP_FAT	GO:0016337~cell-cell adhesion	18	4.1958	0.000212864	ICAM1, RET, CDK5R1, CADM1, PLEK, CLSTN2, PKHD1, ASTN1, PCDH15, THY1, NCAM1, CDH13, PVRL1, FAT3, BMPR1B, CHL1, CDH23, CDH11	365	236	13588	2.83938	0.390016	0.00261205	0.371706
Annotation Cluster 16	Enrichment Score: 5.397433843417761
Category	Term	Count	%	PValue	Genes	List Total	Pop Hits	Pop Total	Fold Enrichment	Bonferroni	Benjamini	FDR
GOTERM_BP_FAT	GO:0006796~phosphate metabolic process	49	11.4219	1.18962e-06	EFNA1, LPAR3, PRKG1, PTEN, MAP3K7, FXN, PAK3, IPMK, EGFR, PTPRK, RET, STK25, MYO3A, MYO3B, PPP1CC, MARK1, STK3, GAK, MARK2, OSM, PRKCQ, EYA1, HIPK1, GHRL, LRRK2, CAMK1D, PPP2R3A, ERBB4, DUSP10, ABI2, KIT, EPHB1, MTMR2, LMTK2, CAMK2B, DCLK1, PTPRD, RYK, CREB1, EPM2A, HGF, ATM, EPHA5, EPHA4, EPHA7, FYN, GSK3A, JAK2, BMPR1B	365	866	13588	2.1064	0.00275848	2.53418e-05	0.00208096
GOTERM_BP_FAT	GO:0006793~phosphorus metabolic process	49	11.4219	1.18962e-06	EFNA1, LPAR3, PRKG1, PTEN, MAP3K7, FXN, PAK3, IPMK, EGFR, PTPRK, RET, STK25, MYO3A, MYO3B, PPP1CC, MARK1, STK3, GAK, MARK2, OSM, PRKCQ, EYA1, HIPK1, GHRL, LRRK2, CAMK1D, PPP2R3A, ERBB4, DUSP10, ABI2, KIT, EPHB1, MTMR2, LMTK2, CAMK2B, DCLK1, PTPRD, RYK, CREB1, EPM2A, HGF, ATM, EPHA5, EPHA4, EPHA7, FYN, GSK3A, JAK2, BMPR1B	365	866	13588	2.1064	0.00275848	2.53418e-05	0.00208096
GOTERM_BP_FAT	GO:0006468~protein amino acid phosphorylation	38	8.85781	8.75773e-06	ERBB4, EFNA1, LPAR3, ABI2, KIT, PRKG1, EPHB1, MAP3K7, PAK3, LMTK2, CAMK2B, DCLK1, EGFR, RET, STK25, MYO3A, RYK, CREB1, MYO3B, HGF, ATM, MARK1, STK3, MARK2, GAK, OSM, EPHA5, EPHA4, PRKCQ, EPHA7, HIPK1, FYN, GSK3A, GHRL, JAK2, BMPR1B, LRRK2, CAMK1D	365	640	13588	2.21038	0.0201302	0.000150622	0.0153187
GOTERM_BP_FAT	GO:0016310~phosphorylation	40	9.32401	2.0752e-05	ERBB4, EFNA1, LPAR3, ABI2, KIT, PRKG1, EPHB1, MAP3K7, FXN, PAK3, LMTK2, CAMK2B, IPMK, DCLK1, EGFR, RET, STK25, MYO3A, RYK, CREB1, MYO3B, HGF, ATM, MARK1, STK3, MARK2, GAK, OSM, EPHA5, EPHA4, PRKCQ, EPHA7, HIPK1, FYN, GSK3A, GHRL, JAK2, BMPR1B, LRRK2, CAMK1D	365	718	13588	2.07395	0.047044	0.00032999	0.0362949
Annotation Cluster 17	Enrichment Score: 5.242827582747377
Category	Term	Count	%	PValue	Genes	List Total	Pop Hits	Pop Total	Fold Enrichment	Bonferroni	Benjamini	FDR
GOTERM_BP_FAT	GO:0001654~eye development	19	4.4289	2.12339e-07	IKZF1, ABI2, PAX2, MEIS1, NR2E1, PROX1, SHH, EPHB1, THY1, ALDH1A2, CRB1, PVRL1, MIAT, LRP6, TGIF1, BMPR1B, KLF4, PITX2, MYH10	365	157	13588	4.50523	0.00049293	5.80059e-06	0.000371441
GOTERM_BP_FAT	GO:0043010~camera-type eye development	17	3.9627	3.82561e-07	IKZF1, ABI2, PAX2, MEIS1, NR2E1, PROX1, SHH, EPHB1, THY1, ALDH1A2, PVRL1, LRP6, TGIF1, BMPR1B, KLF4, PITX2, MYH10	365	130	13588	4.8682	0.000887912	9.45003e-06	0.000669205
GOTERM_BP_FAT	GO:0060041~retina development in camera-type eye	9	2.0979	1.47131e-06	IKZF1, PVRL1, LRP6, TGIF1, BMPR1B, PROX1, NR2E1, MYH10, THY1	365	32	13588	10.4702	0.00341055	3.0233e-05	0.0025737
GOTERM_BP_FAT	GO:0048593~camera-type eye morphogenesis	6	1.3986	0.00893831	PVRL1, LRP6, PROX1, MEIS1, EPHB1, THY1	365	48	13588	4.65342	1	0.0686814	14.5347
Annotation Cluster 18	Enrichment Score: 4.413074652652364
Category	Term	Count	%	PValue	Genes	List Total	Pop Hits	Pop Total	Fold Enrichment	Bonferroni	Benjamini	FDR
GOTERM_BP_FAT	GO:0031344~regulation of cell projection organization	12	2.7972	2.68074e-07	RTN4, NRP1, EFNA1, ERMN, RAC1, BARHL2, GRIN1, LRRC4C, WNT7A, NGF, PRL2C2, THY1	365	57	13588	7.83735	0.000622274	7.07347e-06	0.000468936
GOTERM_BP_FAT	GO:0022604~regulation of cell morphogenesis	14	3.2634	1.80357e-06	RTN4, NRP1, EFNA1, ERMN, GRIN1, BARHL2, LRRC4C, GAS7, THY1, FYN, WNT7A, NGF, FN1, MYH10	365	97	13588	5.37303	0.00417914	3.61019e-05	0.00315491
GOTERM_BP_FAT	GO:0050770~regulation of axonogenesis	9	2.0979	7.30481e-06	RTN4, NRP1, EFNA1, BARHL2, GRIN1, LRRC4C, WNT7A, NGF, THY1	365	39	13588	8.59094	0.0168188	0.000129471	0.0127774
GOTERM_BP_FAT	GO:0010975~regulation of neuron projection development	9	2.0979	3.09696e-05	RTN4, NRP1, EFNA1, BARHL2, GRIN1, LRRC4C, WNT7A, NGF, THY1	365	47	13588	7.12865	0.0693877	0.000463844	0.0541608
GOTERM_BP_FAT	GO:0010769~regulation of cell morphogenesis involved in differentiation	9	2.0979	4.93004e-05	RTN4, NRP1, EFNA1, BARHL2, GRIN1, LRRC4C, WNT7A, NGF, THY1	365	50	13588	6.70093	0.108169	0.000710793	0.0862053
GOTERM_BP_FAT	GO:0048638~regulation of developmental growth	6	1.3986	0.00289008	RTN4, NOG, NRP1, BARHL2, PROX1, NGF	365	37	13588	6.03688	0.998794	0.0267348	4.93686
GOTERM_BP_FAT	GO:0030516~regulation of axon extension	4	0.932401	0.00823731	RTN4, NRP1, BARHL2, NGF	365	16	13588	9.30685	1	0.0649495	13.471
Annotation Cluster 19	Enrichment Score: 3.9624174245492627
Category	Term	Count	%	PValue	Genes	List Total	Pop Hits	Pop Total	Fold Enrichment	Bonferroni	Benjamini	FDR
GOTERM_BP_FAT	GO:0030029~actin filament-based process	17	3.9627	2.06447e-05	MYO5A, ENAH, LIMA1, PDGFA, ERMN, S100A9, PCDH15, GAS7, ITGB1, PROX1, PFN2, KRAS, RAC1, RHOA, GHRL, APBB2, MYH10	365	176	13588	3.59583	0.0468066	0.000330549	0.0361073
GOTERM_BP_FAT	GO:0007010~cytoskeleton organization	23	5.36131	6.88976e-05	ABLIM1, LIMA1, ENAH, PDGFA, ERMN, S100A9, VIL1, PCDH15, GAS7, ITGB1, PROX1, SHH, MARK1, THY1, PFN2, KRAS, RAC1, RHOA, GHRL, TEKT2, NEURL1A, DST, MYH10	365	326	13588	2.62647	0.147844	0.000946214	0.120453
GOTERM_BP_FAT	GO:0030036~actin cytoskeleton organization	15	3.4965	0.000141923	ENAH, LIMA1, PDGFA, ERMN, S100A9, PCDH15, ITGB1, PROX1, GAS7, PFN2, KRAS, RAC1, RHOA, GHRL, MYH10	365	165	13588	3.38431	0.280766	0.00180918	0.247973
GOTERM_BP_FAT	GO:0007015~actin filament organization	8	1.8648	0.000700269	LIMA1, ENAH, ERMN, RHOA, GHRL, PCDH15, PROX1, GAS7	365	56	13588	5.3182	0.803402	0.00760751	1.21792
Annotation Cluster 20	Enrichment Score: 3.9605412167053413
Category	Term	Count	%	PValue	Genes	List Total	Pop Hits	Pop Total	Fold Enrichment	Bonferroni	Benjamini	FDR
GOTERM_BP_FAT	GO:0043069~negative regulation of programmed cell death	25	5.82751	4.0421e-08	XRCC2, HTT, BARHL1, GRIN1, NR4A2, ADNP, HGF, KIT, PAX2, GDNF, PTEN, NR2E1, ATM, CITED2, MAP3K7, EYA1, NME2, KRAS, ATG5, LHX4, RHOA, GHRL, APBB2, MYC, NGF	365	244	13588	3.81428	9.38532e-05	1.44396e-06	7.07078e-05
GOTERM_BP_FAT	GO:0060548~negative regulation of cell death	25	5.82751	4.36731e-08	XRCC2, HTT, BARHL1, GRIN1, NR4A2, ADNP, HGF, KIT, PAX2, GDNF, PTEN, NR2E1, ATM, CITED2, MAP3K7, EYA1, NME2, KRAS, ATG5, LHX4, RHOA, GHRL, APBB2, MYC, NGF	365	245	13588	3.79871	0.000101404	1.51357e-06	7.63967e-05
GOTERM_BP_FAT	GO:0043523~regulation of neuron apoptosis	14	3.2634	1.83896e-07	CDK5R1, XRCC2, NTF3, HTT, BARHL1, GRIN1, ADNP, NR4A2, GDNF, ATM, EPHA7, KRAS, RHOA, NGF	365	80	13588	6.51479	0.000426915	5.0834e-06	0.000321686
GOTERM_BP_FAT	GO:0043066~negative regulation of apoptosis	23	5.36131	4.76179e-07	XRCC2, HTT, BARHL1, GRIN1, NR4A2, ADNP, HGF, GDNF, PTEN, NR2E1, ATM, CITED2, MAP3K7, EYA1, NME2, KRAS, ATG5, RHOA, LHX4, GHRL, APBB2, MYC, NGF	365	239	13588	3.58255	0.00110508	1.15175e-05	0.000832969
GOTERM_BP_FAT	GO:0043067~regulation of programmed cell death	37	8.62471	1.04716e-06	CDK5R1, XRCC2, KIT, PAX2, GDNF, NR2E1, PTEN, CITED2, MAP3K7, KRAS, ATG5, TRP53BP2, LHX4, RHOA, MYC, IL6, NTF3, HTT, BARHL1, GRIN1, NR4A2, GRIN2A, ADNP, HGF, GAL, SIRT1, ATM, STK3, EPHA7, NME2, EYA1, EFHC1, HIPK1, GHRL, APBB2, NGF, CAMK1D	365	560	13588	2.45967	0.00242855	2.29384e-05	0.00183176
GOTERM_BP_FAT	GO:0010941~regulation of cell death	37	8.62471	1.18864e-06	CDK5R1, XRCC2, KIT, PAX2, GDNF, NR2E1, PTEN, CITED2, MAP3K7, KRAS, ATG5, TRP53BP2, LHX4, RHOA, MYC, IL6, NTF3, HTT, BARHL1, GRIN1, NR4A2, GRIN2A, ADNP, HGF, GAL, SIRT1, ATM, STK3, EPHA7, NME2, EYA1, EFHC1, HIPK1, GHRL, APBB2, NGF, CAMK1D	365	563	13588	2.44656	0.00275621	2.55554e-05	0.00207925
GOTERM_BP_FAT	GO:0042981~regulation of apoptosis	35	8.15851	5.62861e-06	CDK5R1, XRCC2, GDNF, NR2E1, PTEN, CITED2, MAP3K7, KRAS, ATG5, TRP53BP2, LHX4, RHOA, MYC, IL6, NTF3, HTT, BARHL1, GRIN1, NR4A2, GRIN2A, ADNP, HGF, GAL, SIRT1, ATM, STK3, EPHA7, NME2, EYA1, EFHC1, HIPK1, GHRL, APBB2, NGF, CAMK1D	365	553	13588	2.35616	0.0129846	0.000102906	0.00984558
GOTERM_BP_FAT	GO:0043524~negative regulation of neuron apoptosis	10	2.331	6.10823e-06	XRCC2, KRAS, HTT, BARHL1, GRIN1, ADNP, RHOA, NR4A2, GDNF, NGF	365	50	13588	7.44548	0.0140832	0.000109942	0.0106845
GOTERM_BP_FAT	GO:0043065~positive regulation of apoptosis	13	3.0303	0.0353048	CDK5R1, GRIN1, GRIN2A, GAL, PTEN, STK3, ATM, EPHA7, EFHC1, HIPK1, TRP53BP2, APBB2, MYC	365	248	13588	1.95144	1	0.207948	46.674
GOTERM_BP_FAT	GO:0043068~positive regulation of programmed cell death	13	3.0303	0.0373841	CDK5R1, GRIN1, GRIN2A, GAL, PTEN, STK3, ATM, EPHA7, EFHC1, HIPK1, TRP53BP2, APBB2, MYC	365	250	13588	1.93582	1	0.21682	48.6493
GOTERM_BP_FAT	GO:0010942~positive regulation of cell death	13	3.0303	0.0391554	CDK5R1, GRIN1, GRIN2A, GAL, PTEN, STK3, ATM, EPHA7, EFHC1, HIPK1, TRP53BP2, APBB2, MYC	365	252	13588	1.92046	1	0.222778	50.2773
GOTERM_BP_FAT	GO:0008629~induction of apoptosis by intracellular signals	3	0.699301	0.240918	HIPK1, MYC, ATM	365	35	13588	3.19092	1	0.724129	99.1948
GOTERM_BP_FAT	GO:0012502~induction of programmed cell death	5	1.1655	0.658188	HIPK1, TRP53BP2, PTEN, MYC, ATM	365	167	13588	1.11459	1	0.987193	100
GOTERM_BP_FAT	GO:0006917~induction of apoptosis	5	1.1655	0.658188	HIPK1, TRP53BP2, PTEN, MYC, ATM	365	167	13588	1.11459	1	0.987193	100
Annotation Cluster 21	Enrichment Score: 3.819786461108044
Category	Term	Count	%	PValue	Genes	List Total	Pop Hits	Pop Total	Fold Enrichment	Bonferroni	Benjamini	FDR
GOTERM_BP_FAT	GO:0021953~central nervous system neuron differentiation	10	2.331	1.31339e-06	LINGO1, GNAQ, SOX5, NR4A2, NEUROG2, LMX1A, LHX8, NR2E1, EPHB1, DCLK1	365	42	13588	8.86367	0.00304504	2.7229e-05	0.00229746
GOTERM_BP_FAT	GO:0021954~central nervous system neuron development	8	1.8648	2.18796e-05	LINGO1, GNAQ, NR4A2, NEUROG2, LHX8, NR2E1, EPHB1, DCLK1	365	33	13588	9.02482	0.0495361	0.000343219	0.0382668
GOTERM_BP_FAT	GO:0021952~central nervous system projection neuron axonogenesis	4	0.932401	0.00268047	NR4A2, NR2E1, EPHB1, DCLK1	365	11	13588	13.5372	0.998035	0.0250167	4.58667
GOTERM_BP_FAT	GO:0021955~central nervous system neuron axonogenesis	4	0.932401	0.0068267	NR4A2, NR2E1, EPHB1, DCLK1	365	15	13588	9.92731	1	0.0554159	11.2927
Annotation Cluster 22	Enrichment Score: 3.802115149668852
Category	Term	Count	%	PValue	Genes	List Total	Pop Hits	Pop Total	Fold Enrichment	Bonferroni	Benjamini	FDR
GOTERM_BP_FAT	GO:0001655~urogenital system development	18	4.1958	3.70523e-07	NOG, RET, HNF1B, PKHD1, RXRA, TNC, WWTR1, PAX2, GDNF, PTEN, SLIT2, SHH, EYA1, TSC1, LHX1, GATA3, ITGA8, PBX1	365	146	13588	4.58968	0.000859985	9.25109e-06	0.000648148
GOTERM_BP_FAT	GO:0001822~kidney development	15	3.4965	9.72146e-07	RET, HNF1B, NOG, PKHD1, WWTR1, PAX2, GDNF, SLIT2, SHH, EYA1, TSC1, LHX1, GATA3, ITGA8, PBX1	365	107	13588	5.21879	0.00225478	2.19155e-05	0.00170055
GOTERM_BP_FAT	GO:0001656~metanephros development	10	2.331	2.14957e-05	RET, NOG, EYA1, LHX1, ITGA8, PBX1, PAX2, GDNF, SHH, SLIT2	365	58	13588	6.41852	0.0486883	0.00033949	0.0375954
GOTERM_BP_FAT	GO:0001657~ureteric bud development	8	1.8648	0.000112302	RET, NOG, EYA1, LHX1, PBX1, PAX2, GDNF, SHH	365	42	13588	7.09093	0.229549	0.0014806	0.196266
GOTERM_BP_FAT	GO:0060675~ureteric bud morphogenesis	5	1.1655	0.00623631	EYA1, PBX1, PAX2, GDNF, SHH	365	28	13588	6.64775	1	0.0514512	10.3657
GOTERM_BP_FAT	GO:0001658~branching involved in ureteric bud morphogenesis	5	1.1655	0.00623631	EYA1, PBX1, PAX2, GDNF, SHH	365	28	13588	6.64775	1	0.0514512	10.3657
GOTERM_BP_FAT	GO:0048706~embryonic skeletal system development	6	1.3986	0.0717884	HOXB3, DLX2, EYA1, PRRX1, PBX1, SHH	365	83	13588	2.69114	1	0.344876	72.8322
Annotation Cluster 23	Enrichment Score: 3.554439940079328
Category	Term	Count	%	PValue	Genes	List Total	Pop Hits	Pop Total	Fold Enrichment	Bonferroni	Benjamini	FDR
GOTERM_BP_FAT	GO:0009799~determination of symmetry	8	1.8648	0.000152348	ALDH1A2, DYNC2H1, TGIF1, RFX3, IFT52, SHH, PITX2, CITED2	365	44	13588	6.76862	0.29797	0.00191049	0.266165
GOTERM_BP_FAT	GO:0009855~determination of bilateral symmetry	8	1.8648	0.000152348	ALDH1A2, DYNC2H1, TGIF1, RFX3, IFT52, SHH, PITX2, CITED2	365	44	13588	6.76862	0.29797	0.00191049	0.266165
GOTERM_BP_FAT	GO:0007368~determination of left/right symmetry	7	1.6317	0.000935419	DYNC2H1, TGIF1, RFX3, IFT52, SHH, PITX2, CITED2	365	43	13588	6.06027	0.886171	0.00987358	1.62375
Annotation Cluster 24	Enrichment Score: 3.55004292732668
Category	Term	Count	%	PValue	Genes	List Total	Pop Hits	Pop Total	Fold Enrichment	Bonferroni	Benjamini	FDR
GOTERM_BP_FAT	GO:0007507~heart development	27	6.29371	2.79799e-10	NRP2, NRP1, ERBB4, PPP3R1, GJA1, PAX3, PTEN, ITGB1, SHH, CITED2, EDNRA, ALDH1A2, ATG5, HAND2, TRP53BP2, SEMA3C, PITX2, RXRA, PROX1, FOXP1, ATM, EP300, GNAQ, TSC1, IFT52, SMARCA4, MYH10	365	223	13588	4.50735	6.49692e-07	1.47657e-08	4.89447e-07
GOTERM_BP_FAT	GO:0007517~muscle organ development	18	4.1958	5.07293e-06	TNC, RXRA, PAX3, PTEN, SIRT1, ITGB1, DTNBP1, PROX1, FOXP1, SHH, EP300, ATG5, TSC1, DNER, HLX, RHOA, PITX2, MYH10	365	176	13588	3.80735	0.0117103	9.34828e-05	0.00887363
GOTERM_BP_FAT	GO:0014706~striated muscle tissue development	15	3.4965	7.62878e-06	RXRA, TNC, PROX1, ITGB1, PTEN, FOXP1, SHH, EP300, ATG5, TSC1, DNER, HLX, RHOA, PITX2, MYH10	365	127	13588	4.39694	0.0175581	0.00013318	0.0133441
GOTERM_BP_FAT	GO:0060537~muscle tissue development	15	3.4965	1.68411e-05	RXRA, TNC, PROX1, ITGB1, PTEN, FOXP1, SHH, EP300, ATG5, TSC1, DNER, HLX, RHOA, PITX2, MYH10	365	136	13588	4.10596	0.0383507	0.000277305	0.0294558
GOTERM_BP_FAT	GO:0042692~muscle cell differentiation	13	3.0303	6.97039e-05	NTF3, TNC, RXRA, ITGB1, PROX1, FOXP1, SHH, KRAS, ATG5, TSC1, DNER, GLMN, MYH10	365	117	13588	4.13638	0.149438	0.000951653	0.121862
GOTERM_BP_FAT	GO:0055007~cardiac muscle cell differentiation	7	1.6317	8.10722e-05	ATG5, TSC1, RXRA, PROX1, ITGB1, FOXP1, MYH10	365	28	13588	9.30685	0.171598	0.0010876	0.141723
GOTERM_BP_FAT	GO:0048738~cardiac muscle tissue development	9	2.0979	0.000128904	ATG5, TSC1, RXRA, PROX1, PTEN, ITGB1, FOXP1, MYH10, PITX2	365	57	13588	5.87801	0.258688	0.00167086	0.22525
GOTERM_BP_FAT	GO:0051146~striated muscle cell differentiation	11	2.5641	0.000130351	KRAS, ATG5, TSC1, RXRA, DNER, TNC, PROX1, ITGB1, SHH, FOXP1, MYH10	365	89	13588	4.60114	0.261176	0.00168023	0.227776
GOTERM_BP_FAT	GO:0035051~cardiac cell differentiation	7	1.6317	0.000212869	ATG5, TSC1, RXRA, PROX1, ITGB1, FOXP1, MYH10	365	33	13588	7.89672	0.390023	0.00259838	0.371715
GOTERM_BP_FAT	GO:0055012~ventricular cardiac muscle cell differentiation	4	0.932401	0.00268047	ATG5, RXRA, PROX1, MYH10	365	11	13588	13.5372	0.998035	0.0250167	4.58667
GOTERM_BP_FAT	GO:0007519~skeletal muscle tissue development	7	1.6317	0.0125606	EP300, HLX, DNER, TNC, RHOA, FOXP1, PITX2	365	72	13588	3.61933	1	0.0903348	19.8373
GOTERM_BP_FAT	GO:0055015~ventricular cardiac muscle cell development	3	0.699301	0.0137468	ATG5, PROX1, MYH10	365	7	13588	15.9546	1	0.0978892	21.5053
GOTERM_BP_FAT	GO:0060538~skeletal muscle organ development	7	1.6317	0.0142493	EP300, HLX, DNER, TNC, RHOA, FOXP1, PITX2	365	74	13588	3.52151	1	0.100693	22.202
GOTERM_BP_FAT	GO:0055001~muscle cell development	6	1.3986	0.0234693	ATG5, DNER, TNC, PROX1, ITGB1, MYH10	365	61	13588	3.66171	1	0.152616	33.9949
GOTERM_BP_FAT	GO:0055006~cardiac cell development	3	0.699301	0.0526649	ATG5, PROX1, MYH10	365	14	13588	7.9773	1	0.276589	61.1866
GOTERM_BP_FAT	GO:0055013~cardiac muscle cell development	3	0.699301	0.0526649	ATG5, PROX1, MYH10	365	14	13588	7.9773	1	0.276589	61.1866
Annotation Cluster 25	Enrichment Score: 3.4697153509814456
Category	Term	Count	%	PValue	Genes	List Total	Pop Hits	Pop Total	Fold Enrichment	Bonferroni	Benjamini	FDR
GOTERM_BP_FAT	GO:0042552~myelination	9	2.0979	4.80364e-06	MYO5A, NTF3, TSC1, UGT8A, FYN, NAB1, HEXB, PMP22, EIF2B5	365	37	13588	9.05531	0.0110921	8.92286e-05	0.00840259
GOTERM_BP_FAT	GO:0008366~axon ensheathment	9	2.0979	7.30481e-06	MYO5A, NTF3, TSC1, UGT8A, FYN, NAB1, HEXB, PMP22, EIF2B5	365	39	13588	8.59094	0.0168188	0.000129471	0.0127774
GOTERM_BP_FAT	GO:0007272~ensheathment of neurons	9	2.0979	7.30481e-06	MYO5A, NTF3, TSC1, UGT8A, FYN, NAB1, HEXB, PMP22, EIF2B5	365	39	13588	8.59094	0.0168188	0.000129471	0.0127774
GOTERM_BP_FAT	GO:0006873~cellular ion homeostasis	22	5.12821	7.43502e-06	MYO5A, CCL2, PTGER3, TRPC6, NTF3, HTT, UGT8A, HEXB, GRIN1, GRIN2A, APLP2, ATP2B2, EFHC1, S1PR1, TSC1, GNAQ, FXN, FYN, NAB1, GHRL, PMP22, EIF2B5	365	261	13588	3.13794	0.017116	0.000130781	0.0130052
GOTERM_BP_FAT	GO:0055082~cellular chemical homeostasis	22	5.12821	1.1178e-05	MYO5A, CCL2, PTGER3, TRPC6, NTF3, HTT, UGT8A, HEXB, GRIN1, GRIN2A, APLP2, ATP2B2, EFHC1, S1PR1, TSC1, GNAQ, FXN, FYN, NAB1, GHRL, PMP22, EIF2B5	365	268	13588	3.05598	0.0256216	0.000189439	0.0195518
GOTERM_BP_FAT	GO:0001508~regulation of action potential	10	2.331	1.17968e-05	MYO5A, NTF3, TSC1, GNAQ, UGT8A, FYN, NAB1, HEXB, PMP22, EIF2B5	365	54	13588	6.89396	0.0270206	0.000197048	0.020634
GOTERM_BP_FAT	GO:0050801~ion homeostasis	23	5.36131	1.35633e-05	MYO5A, CCL2, PTGER3, TRPC6, NTF3, HTT, UGT8A, HEXB, GRIN1, GRIN2A, APLP2, ATP2B2, EFHC1, SLC4A10, S1PR1, TSC1, GNAQ, FXN, FYN, NAB1, GHRL, PMP22, EIF2B5	365	293	13588	2.92229	0.0310034	0.000224933	0.0237234
GOTERM_BP_FAT	GO:0042391~regulation of membrane potential	14	3.2634	1.77766e-05	MYO5A, NTF3, HTT, UGT8A, GRIN1, HEXB, GRIN2A, GNAQ, TSC1, FYN, NAB1, GHRL, PMP22, EIF2B5	365	119	13588	4.37969	0.0404372	0.000290645	0.0310917
GOTERM_BP_FAT	GO:0019228~regulation of action potential in neuron	9	2.0979	2.22438e-05	MYO5A, NTF3, TSC1, UGT8A, FYN, NAB1, HEXB, PMP22, EIF2B5	365	45	13588	7.44548	0.0503394	0.000344279	0.0389036
GOTERM_BP_FAT	GO:0019725~cellular homeostasis	24	5.59441	5.28045e-05	MYO5A, IL6, CCL2, PTGER3, TRPC6, NTF3, UGT8A, HTT, GRXCR1, HEXB, GRIN1, GRIN2A, APLP2, ATP2B2, EFHC1, S1PR1, TSC1, GNAQ, FXN, FYN, NAB1, GHRL, PMP22, EIF2B5	365	343	13588	2.60483	0.115396	0.000747374	0.0923297
GOTERM_BP_FAT	GO:0048878~chemical homeostasis	24	5.59441	0.000133116	MYO5A, CCL2, PTGER3, TRPC6, NTF3, UGT8A, HTT, HEXB, GRIN1, GRIN2A, APLP2, ATP2B2, EFHC1, SLC4A10, S1PR1, TSC1, GNAQ, FXN, FYN, NAB1, GHRL, PMP22, NCOR1, EIF2B5	365	365	13588	2.44783	0.265905	0.00170637	0.232603
GOTERM_BP_FAT	GO:0019226~transmission of nerve impulse	17	3.9627	0.000393642	MYO5A, MYO6, NTF3, UGT8A, HEXB, GRIN1, GRIN2A, NRXN1, S1PR1, TSC1, HNMT, FYN, NAB1, GHRL, PMP22, WNT7A, EIF2B5	365	226	13588	2.80029	0.599169	0.00460661	0.68636
GOTERM_BP_FAT	GO:0055066~di-, tri-valent inorganic cation homeostasis	12	2.7972	0.00190762	ATP2B2, EFHC1, S1PR1, PTGER3, CCL2, FXN, TRPC6, HTT, HEXB, GRIN1, GHRL, APLP2	365	146	13588	3.05979	0.98813	0.018849	3.285
GOTERM_BP_FAT	GO:0006874~cellular calcium ion homeostasis	9	2.0979	0.00301811	ATP2B2, EFHC1, S1PR1, PTGER3, CCL2, TRPC6, HEXB, GRIN1, GHRL	365	91	13588	3.68183	0.999105	0.0275754	5.15016
GOTERM_BP_FAT	GO:0030005~cellular di-, tri-valent inorganic cation homeostasis	11	2.5641	0.00323957	ATP2B2, EFHC1, S1PR1, PTGER3, CCL2, FXN, TRPC6, HEXB, GRIN1, GHRL, APLP2	365	134	13588	3.05598	0.999466	0.0293415	5.51803
GOTERM_BP_FAT	GO:0055074~calcium ion homeostasis	9	2.0979	0.0039373	ATP2B2, EFHC1, S1PR1, PTGER3, CCL2, TRPC6, HEXB, GRIN1, GHRL	365	95	13588	3.52681	0.999895	0.0346191	6.66831
GOTERM_BP_FAT	GO:0055080~cation homeostasis	13	3.0303	0.0040177	PTGER3, CCL2, TRPC6, HTT, GRIN1, HEXB, APLP2, ATP2B2, EFHC1, SLC4A10, S1PR1, FXN, GHRL	365	184	13588	2.6302	0.999913	0.0351818	6.8
GOTERM_BP_FAT	GO:0006875~cellular metal ion homeostasis	9	2.0979	0.0053742	ATP2B2, EFHC1, S1PR1, PTGER3, CCL2, TRPC6, HEXB, GRIN1, GHRL	365	100	13588	3.35047	0.999996	0.0452853	8.99571
GOTERM_BP_FAT	GO:0055065~metal ion homeostasis	9	2.0979	0.0075912	ATP2B2, EFHC1, S1PR1, PTGER3, CCL2, TRPC6, HEXB, GRIN1, GHRL	365	106	13588	3.16082	1	0.0610265	12.4796
GOTERM_BP_FAT	GO:0042592~homeostatic process	27	6.29371	0.00778965	MYO5A, CCL2, HEXB, APLP2, ATP2B2, S1PR1, FXN, RAC1, EIF2B5, IL6, PTGER3, NTF3, TRPC6, UGT8A, HTT, GRXCR1, GRIN1, GRIN2A, SLC4A10, EFHC1, GNAQ, TSC1, FYN, NAB1, GHRL, PMP22, NCOR1	365	584	13588	1.72113	1	0.0623621	12.7852
GOTERM_BP_FAT	GO:0030003~cellular cation homeostasis	11	2.5641	0.00782231	ATP2B2, EFHC1, S1PR1, PTGER3, CCL2, FXN, TRPC6, HEXB, GRIN1, GHRL, APLP2	365	152	13588	2.69409	1	0.062402	12.8354
GOTERM_BP_FAT	GO:0007204~elevation of cytosolic calcium ion concentration	4	0.932401	0.0711026	S1PR1, PTGER3, TRPC6, GHRL	365	36	13588	4.13638	1	0.342798	72.4789
GOTERM_BP_FAT	GO:0051480~cytosolic calcium ion homeostasis	4	0.932401	0.0808476	S1PR1, PTGER3, TRPC6, GHRL	365	38	13588	3.91867	1	0.373939	77.1154
Annotation Cluster 26	Enrichment Score: 3.4613357106677065
Category	Term	Count	%	PValue	Genes	List Total	Pop Hits	Pop Total	Fold Enrichment	Bonferroni	Benjamini	FDR
GOTERM_BP_FAT	GO:0007435~salivary gland morphogenesis	7	1.6317	6.51581e-05	EGFR, LAMA1, IL6, NRP1, SEMA3C, PLXND1, SHH	365	27	13588	9.65155	0.140412	0.000911043	0.113919
GOTERM_BP_FAT	GO:0060445~branching involved in salivary gland morphogenesis	6	1.3986	8.62303e-05	LAMA1, IL6, NRP1, SEMA3C, PLXND1, SHH	365	18	13588	12.4091	0.181462	0.00115012	0.150734
GOTERM_BP_FAT	GO:0007431~salivary gland development	7	1.6317	0.000148049	EGFR, LAMA1, IL6, NRP1, SEMA3C, PLXND1, SHH	365	31	13588	8.40619	0.290927	0.00186671	0.258664
GOTERM_BP_FAT	GO:0060600~dichotomous subdivision of an epithelial terminal unit	4	0.932401	0.000359072	NRP1, SEMA3C, AREG, PLXND1	365	6	13588	24.8183	0.565654	0.00424563	0.626262
GOTERM_BP_FAT	GO:0022612~gland morphogenesis	10	2.331	0.000403356	EGFR, LAMA1, NOG, IL6, NRP1, TNC, SEMA3C, AREG, PLXND1, SHH	365	84	13588	4.43183	0.608113	0.00467296	0.703243
GOTERM_BP_FAT	GO:0035272~exocrine system development	7	1.6317	0.000721632	EGFR, LAMA1, IL6, NRP1, SEMA3C, PLXND1, SHH	365	41	13588	6.3559	0.812923	0.00773031	1.25485
GOTERM_BP_FAT	GO:0060666~dichotomous subdivision of terminal units involved in salivary gland branching	3	0.699301	0.00678312	NRP1, SEMA3C, PLXND1	365	5	13588	22.3364	1	0.0554573	11.2246
Annotation Cluster 27	Enrichment Score: 3.444341853786396
Category	Term	Count	%	PValue	Genes	List Total	Pop Hits	Pop Total	Fold Enrichment	Bonferroni	Benjamini	FDR
GOTERM_BP_FAT	GO:0021543~pallium development	11	2.5641	1.17541e-06	EGFR, DLX2, HDAC2, EMX1, TSC1, RAC1, GRIN1, ZEB2, PEX13, LMX1A, NR2E1	365	53	13588	7.72644	0.00272557	2.55071e-05	0.0020561
GOTERM_BP_FAT	GO:0021766~hippocampus development	5	1.1655	0.00352032	DLX2, HDAC2, TSC1, ZEB2, LMX1A	365	24	13588	7.75571	0.999722	0.0314806	5.98248
GOTERM_BP_FAT	GO:0021761~limbic system development	5	1.1655	0.0112255	DLX2, HDAC2, TSC1, ZEB2, LMX1A	365	33	13588	5.64051	1	0.0828749	17.92
Annotation Cluster 28	Enrichment Score: 3.0365981515367046
Category	Term	Count	%	PValue	Genes	List Total	Pop Hits	Pop Total	Fold Enrichment	Bonferroni	Benjamini	FDR
GOTERM_BP_FAT	GO:0035113~embryonic appendage morphogenesis	12	2.7972	5.5507e-05	ALDH1A2, DKK1, GNAQ, DYNC2H1, LRP6, PRRX1, PBX1, EN1, IFT52, WNT7A, SHH, SMARCA4	365	97	13588	4.60545	0.12093	0.000780852	0.0970531
GOTERM_BP_FAT	GO:0030326~embryonic limb morphogenesis	12	2.7972	5.5507e-05	ALDH1A2, DKK1, GNAQ, DYNC2H1, LRP6, PRRX1, PBX1, EN1, IFT52, WNT7A, SHH, SMARCA4	365	97	13588	4.60545	0.12093	0.000780852	0.0970531
GOTERM_BP_FAT	GO:0035108~limb morphogenesis	12	2.7972	0.000258652	ALDH1A2, DKK1, GNAQ, DYNC2H1, LRP6, PRRX1, PBX1, EN1, IFT52, WNT7A, SHH, SMARCA4	365	115	13588	3.8846	0.451555	0.00313992	0.451492
GOTERM_BP_FAT	GO:0035107~appendage morphogenesis	12	2.7972	0.000258652	ALDH1A2, DKK1, GNAQ, DYNC2H1, LRP6, PRRX1, PBX1, EN1, IFT52, WNT7A, SHH, SMARCA4	365	115	13588	3.8846	0.451555	0.00313992	0.451492
GOTERM_BP_FAT	GO:0048736~appendage development	12	2.7972	0.000348501	ALDH1A2, DKK1, GNAQ, DYNC2H1, LRP6, PRRX1, PBX1, EN1, IFT52, WNT7A, SHH, SMARCA4	365	119	13588	3.75402	0.554858	0.00416328	0.607879
GOTERM_BP_FAT	GO:0060173~limb development	12	2.7972	0.000348501	ALDH1A2, DKK1, GNAQ, DYNC2H1, LRP6, PRRX1, PBX1, EN1, IFT52, WNT7A, SHH, SMARCA4	365	119	13588	3.75402	0.554858	0.00416328	0.607879
GOTERM_BP_FAT	GO:0035115~embryonic forelimb morphogenesis	5	1.1655	0.00252774	ALDH1A2, LRP6, EN1, WNT7A, SHH	365	22	13588	8.46077	0.997196	0.023992	4.33076
GOTERM_BP_FAT	GO:0035136~forelimb morphogenesis	5	1.1655	0.00545877	ALDH1A2, LRP6, EN1, WNT7A, SHH	365	27	13588	6.89396	0.999997	0.0458175	9.13097
GOTERM_BP_FAT	GO:0035116~embryonic hindlimb morphogenesis	4	0.932401	0.0201263	LRP6, WNT7A, SHH, SMARCA4	365	22	13588	6.76862	1	0.134819	29.9288
GOTERM_BP_FAT	GO:0035137~hindlimb morphogenesis	4	0.932401	0.0619282	LRP6, WNT7A, SHH, SMARCA4	365	34	13588	4.37969	1	0.310671	67.3164
Annotation Cluster 29	Enrichment Score: 2.841551916909166
Category	Term	Count	%	PValue	Genes	List Total	Pop Hits	Pop Total	Fold Enrichment	Bonferroni	Benjamini	FDR
GOTERM_BP_FAT	GO:0045685~regulation of glial cell differentiation	6	1.3986	2.20135e-05	DLX2, LINGO1, NOG, NTF3, NKX6-1, SHH	365	14	13588	15.9546	0.0498314	0.000343001	0.0385008
GOTERM_BP_FAT	GO:0014013~regulation of gliogenesis	6	1.3986	2.20135e-05	DLX2, LINGO1, NOG, NTF3, NKX6-1, SHH	365	14	13588	15.9546	0.0498314	0.000343001	0.0385008
GOTERM_BP_FAT	GO:0050768~negative regulation of neurogenesis	7	1.6317	0.000474013	RTN4, DLX2, LINGO1, NOG, NRP1, NKX6-1, THY1	365	38	13588	6.85768	0.667435	0.00538212	0.82595
GOTERM_BP_FAT	GO:0010721~negative regulation of cell development	7	1.6317	0.000630041	RTN4, DLX2, LINGO1, NOG, NRP1, NKX6-1, THY1	365	40	13588	6.51479	0.768556	0.00697754	1.09641
GOTERM_BP_FAT	GO:0045686~negative regulation of glial cell differentiation	4	0.932401	0.00142017	DLX2, LINGO1, NOG, NKX6-1	365	9	13588	16.5455	0.963116	0.0144956	2.4554
GOTERM_BP_FAT	GO:0014014~negative regulation of gliogenesis	4	0.932401	0.00142017	DLX2, LINGO1, NOG, NKX6-1	365	9	13588	16.5455	0.963116	0.0144956	2.4554
GOTERM_BP_FAT	GO:0048713~regulation of oligodendrocyte differentiation	3	0.699301	0.0137468	DLX2, LINGO1, SHH	365	7	13588	15.9546	1	0.0978892	21.5053
GOTERM_BP_FAT	GO:0050771~negative regulation of axonogenesis	3	0.699301	0.0670712	RTN4, NRP1, THY1	365	16	13588	6.98014	1	0.328368	70.3131
GOTERM_BP_FAT	GO:0031345~negative regulation of cell projection organization	3	0.699301	0.0991006	RTN4, NRP1, THY1	365	20	13588	5.58411	1	0.42933	83.8876
Annotation Cluster 30	Enrichment Score: 2.7427240427003436
Category	Term	Count	%	PValue	Genes	List Total	Pop Hits	Pop Total	Fold Enrichment	Bonferroni	Benjamini	FDR
GOTERM_BP_FAT	GO:0030902~hindbrain development	15	3.4965	2.06449e-09	PHOX2B, HNF1B, GSX2, PLXNA2, GRIN1, EN1, LMX1A, RORA, SHH, ALDH1A2, ATP2B2, LHX1, WNT7A, MYH10, SMARCA4	365	67	13588	8.33449	4.79374e-06	9.04481e-08	3.61138e-06
GOTERM_BP_FAT	GO:0021533~cell differentiation in hindbrain	5	1.1655	0.00054701	PHOX2B, ATP2B2, LHX1, RORA, WNT7A	365	15	13588	12.4091	0.71931	0.00617842	0.952571
GOTERM_BP_FAT	GO:0022037~metencephalon development	7	1.6317	0.000721632	ATP2B2, LHX1, GRIN1, LMX1A, RORA, WNT7A, MYH10	365	41	13588	6.3559	0.812923	0.00773031	1.25485
GOTERM_BP_FAT	GO:0021549~cerebellum development	6	1.3986	0.00224847	ATP2B2, LHX1, LMX1A, RORA, WNT7A, MYH10	365	35	13588	6.38184	0.994629	0.0217221	3.86112
GOTERM_BP_FAT	GO:0021695~cerebellar cortex development	5	1.1655	0.00299605	ATP2B2, LHX1, RORA, WNT7A, MYH10	365	23	13588	8.09291	0.999058	0.0274844	5.11344
GOTERM_BP_FAT	GO:0021575~hindbrain morphogenesis	5	1.1655	0.00474877	ATP2B2, GSX2, LHX1, RORA, WNT7A	365	26	13588	7.15911	0.999984	0.0405516	7.98949
GOTERM_BP_FAT	GO:0021697~cerebellar cortex formation	4	0.932401	0.00557076	ATP2B2, LHX1, RORA, WNT7A	365	14	13588	10.6364	0.999998	0.0465699	9.30979
GOTERM_BP_FAT	GO:0021680~cerebellar Purkinje cell layer development	4	0.932401	0.00557076	ATP2B2, LHX1, RORA, MYH10	365	14	13588	10.6364	0.999998	0.0465699	9.30979
GOTERM_BP_FAT	GO:0021696~cerebellar cortex morphogenesis	4	0.932401	0.0115377	ATP2B2, LHX1, RORA, WNT7A	365	18	13588	8.27275	1	0.0845585	18.3723
GOTERM_BP_FAT	GO:0021587~cerebellum morphogenesis	4	0.932401	0.0201263	ATP2B2, LHX1, RORA, WNT7A	365	22	13588	6.76862	1	0.134819	29.9288
GOTERM_BP_FAT	GO:0021702~cerebellar Purkinje cell differentiation	3	0.699301	0.0227463	ATP2B2, LHX1, RORA	365	9	13588	12.4091	1	0.149473	33.1348
GOTERM_BP_FAT	GO:0021694~cerebellar Purkinje cell layer formation	3	0.699301	0.0227463	ATP2B2, LHX1, RORA	365	9	13588	12.4091	1	0.149473	33.1348
GOTERM_BP_FAT	GO:0021692~cerebellar Purkinje cell layer morphogenesis	3	0.699301	0.0227463	ATP2B2, LHX1, RORA	365	9	13588	12.4091	1	0.149473	33.1348
Annotation Cluster 31	Enrichment Score: 2.624640957812742
Category	Term	Count	%	PValue	Genes	List Total	Pop Hits	Pop Total	Fold Enrichment	Bonferroni	Benjamini	FDR
GOTERM_BP_FAT	GO:0050954~sensory perception of mechanical stimulus	12	2.7972	3.3796e-05	ATP2B2, MYO6, SLC1A3, MYO3A, FYN, BARHL1, PGAP1, HEXB, PCDH15, MYC, USH2A, CDH23	365	92	13588	4.85575	0.0754755	0.000496558	0.0591023
GOTERM_BP_FAT	GO:0007605~sensory perception of sound	11	2.5641	7.96735e-05	ATP2B2, MYO6, SLC1A3, MYO3A, BARHL1, PGAP1, HEXB, PCDH15, MYC, USH2A, CDH23	365	84	13588	4.87502	0.168903	0.00107506	0.13928
GOTERM_BP_FAT	GO:0042490~mechanoreceptor differentiation	7	1.6317	0.000349856	ATP2B2, MYO6, NTF3, PCDH15, GFI1, USH2A, CDH23	365	36	13588	7.23866	0.556256	0.00415804	0.610235
GOTERM_BP_FAT	GO:0060113~inner ear receptor cell differentiation	6	1.3986	0.00110121	ATP2B2, MYO6, PCDH15, GFI1, USH2A, CDH23	365	30	13588	7.44548	0.922572	0.0115098	1.90893
GOTERM_BP_FAT	GO:0042491~auditory receptor cell differentiation	5	1.1655	0.00252774	ATP2B2, MYO6, PCDH15, GFI1, CDH23	365	22	13588	8.46077	0.997196	0.023992	4.33076
GOTERM_BP_FAT	GO:0002093~auditory receptor cell morphogenesis	3	0.699301	0.0137468	ATP2B2, PCDH15, CDH23	365	7	13588	15.9546	1	0.0978892	21.5053
GOTERM_BP_FAT	GO:0060088~auditory receptor cell stereocilium organization	3	0.699301	0.0137468	ATP2B2, PCDH15, CDH23	365	7	13588	15.9546	1	0.0978892	21.5053
GOTERM_BP_FAT	GO:0060117~auditory receptor cell development	3	0.699301	0.0180071	ATP2B2, PCDH15, CDH23	365	8	13588	13.9603	1	0.123172	27.23
GOTERM_BP_FAT	GO:0060122~inner ear receptor stereocilium organization	3	0.699301	0.0227463	ATP2B2, PCDH15, CDH23	365	9	13588	12.4091	1	0.149473	33.1348
GOTERM_BP_FAT	GO:0060119~inner ear receptor cell development	3	0.699301	0.0279357	ATP2B2, PCDH15, CDH23	365	10	13588	11.1682	1	0.174997	39.0813
Annotation Cluster 32	Enrichment Score: 2.593459294907853
Category	Term	Count	%	PValue	Genes	List Total	Pop Hits	Pop Total	Fold Enrichment	Bonferroni	Benjamini	FDR
GOTERM_BP_FAT	GO:0021515~cell differentiation in spinal cord	7	1.6317	0.000178144	ISL2, GSX2, ABT1, LHX4, PAX3, NKX6-1, SHH	365	32	13588	8.14349	0.338792	0.00222165	0.311166
GOTERM_BP_FAT	GO:0021510~spinal cord development	8	1.8648	0.000203239	ISL2, GSX2, ABT1, LHX4, PAX3, PBX3, NKX6-1, SHH	365	46	13588	6.47433	0.376228	0.00250733	0.354928
GOTERM_BP_FAT	GO:0048663~neuron fate commitment	7	1.6317	0.00150609	DLX2, ISL2, GSX2, PAX3, TLX3, NKX6-1, SHH	365	47	13588	5.54451	0.969796	0.0152992	2.6021
GOTERM_BP_FAT	GO:0021517~ventral spinal cord development	5	1.1655	0.00299605	ISL2, ABT1, LHX4, NKX6-1, SHH	365	23	13588	8.09291	0.999058	0.0274844	5.11344
GOTERM_BP_FAT	GO:0048665~neuron fate specification	4	0.932401	0.0134335	GSX2, TLX3, NKX6-1, SHH	365	19	13588	7.83735	1	0.0960466	21.0679
GOTERM_BP_FAT	GO:0021522~spinal cord motor neuron differentiation	4	0.932401	0.0154959	ISL2, ABT1, LHX4, NKX6-1	365	20	13588	7.44548	1	0.108417	23.9052
GOTERM_BP_FAT	GO:0001708~cell fate specification	6	1.3986	0.0206158	GSX2, TLX3, GDNF, ITGB1, NKX6-1, SHH	365	59	13588	3.78584	1	0.137501	30.5386
Annotation Cluster 33	Enrichment Score: 2.525500973002719
Category	Term	Count	%	PValue	Genes	List Total	Pop Hits	Pop Total	Fold Enrichment	Bonferroni	Benjamini	FDR
GOTERM_BP_FAT	GO:0044093~positive regulation of molecular function	24	5.59441	8.4707e-06	OPRM1, PTGER3, VAV3, EFNA1, TLR2, NR4A2, LPAR3, ZEB2, TLR4, HGF, KIT, SHH, THY1, ADCYAP1, PRKCQ, S1PR1, GNAQ, HIPK1, RASGRF1, HTR7, RAC1, GHRL, MYC, VLDLR	365	306	13588	2.9198	0.0194769	0.000146773	0.0148166
GOTERM_BP_FAT	GO:0043085~positive regulation of catalytic activity	20	4.662	7.9517e-05	OPRM1, PTGER3, VAV3, EFNA1, NR4A2, LPAR3, ZEB2, TLR4, HGF, KIT, THY1, ADCYAP1, S1PR1, GNAQ, RASGRF1, HTR7, RAC1, GHRL, MYC, VLDLR	365	261	13588	2.85267	0.168601	0.00107922	0.139007
GOTERM_BP_FAT	GO:0042325~regulation of phosphorylation	21	4.8951	0.000109243	EGFR, IL6, VAV3, NF2, PDGFA, EFNA1, LPAR3, ZEB2, TLR4, HGF, KIT, APLP2, THY1, OSM, TSC1, RAC1, GLMN, GHRL, JAK2, RAPGEF4, VLDLR	365	290	13588	2.69578	0.224058	0.00144853	0.190926
GOTERM_BP_FAT	GO:0019220~regulation of phosphate metabolic process	21	4.8951	0.00018059	EGFR, IL6, VAV3, NF2, PDGFA, EFNA1, LPAR3, ZEB2, TLR4, HGF, KIT, APLP2, THY1, OSM, TSC1, RAC1, GLMN, GHRL, JAK2, RAPGEF4, VLDLR	365	301	13588	2.59726	0.342537	0.00224009	0.315433
GOTERM_BP_FAT	GO:0051174~regulation of phosphorus metabolic process	21	4.8951	0.00018059	EGFR, IL6, VAV3, NF2, PDGFA, EFNA1, LPAR3, ZEB2, TLR4, HGF, KIT, APLP2, THY1, OSM, TSC1, RAC1, GLMN, GHRL, JAK2, RAPGEF4, VLDLR	365	301	13588	2.59726	0.342537	0.00224009	0.315433
GOTERM_BP_FAT	GO:0043549~regulation of kinase activity	14	3.2634	0.00201914	VAV3, NF2, EFNA1, LPAR3, TLR4, ZEB2, HGF, KIT, APLP2, THY1, TSC1, RAC1, GHRL, VLDLR	365	192	13588	2.7145	0.990842	0.0197729	3.47384
GOTERM_BP_FAT	GO:0051338~regulation of transferase activity	14	3.2634	0.00276325	VAV3, NF2, EFNA1, LPAR3, TLR4, ZEB2, HGF, KIT, APLP2, THY1, TSC1, RAC1, GHRL, VLDLR	365	199	13588	2.61901	0.99838	0.0256773	4.72511
GOTERM_BP_FAT	GO:0033674~positive regulation of kinase activity	10	2.331	0.00827156	VAV3, EFNA1, RAC1, LPAR3, GHRL, ZEB2, TLR4, HGF, KIT, VLDLR	365	130	13588	2.86365	1	0.0649919	13.5233
GOTERM_BP_FAT	GO:0051347~positive regulation of transferase activity	10	2.331	0.0104625	VAV3, EFNA1, RAC1, LPAR3, GHRL, ZEB2, TLR4, HGF, KIT, VLDLR	365	135	13588	2.75758	1	0.0779316	16.805
GOTERM_BP_FAT	GO:0045859~regulation of protein kinase activity	12	2.7972	0.0116279	NF2, TSC1, EFNA1, LPAR3, GHRL, ZEB2, TLR4, HGF, KIT, APLP2, VLDLR, THY1	365	186	13588	2.40177	1	0.0849279	18.5025
GOTERM_BP_FAT	GO:0043406~positive regulation of MAP kinase activity	6	1.3986	0.0206158	EFNA1, LPAR3, GHRL, ZEB2, HGF, KIT	365	59	13588	3.78584	1	0.137501	30.5386
GOTERM_BP_FAT	GO:0045860~positive regulation of protein kinase activity	8	1.8648	0.0491659	EFNA1, LPAR3, GHRL, ZEB2, TLR4, HGF, KIT, VLDLR	365	124	13588	2.40177	1	0.263947	58.601
GOTERM_BP_FAT	GO:0043405~regulation of MAP kinase activity	6	1.3986	0.0747439	EFNA1, LPAR3, GHRL, ZEB2, HGF, KIT	365	84	13588	2.6591	1	0.353877	74.3064
GOTERM_BP_FAT	GO:0000165~MAPKKK cascade	7	1.6317	0.0858198	MAP3K7, RET, DOK5, EFNA1, LPAR3, GHRL, HGF	365	114	13588	2.28589	1	0.39036	79.1869
GOTERM_BP_FAT	GO:0000187~activation of MAPK activity	4	0.932401	0.149619	EFNA1, LPAR3, GHRL, HGF	365	50	13588	2.97819	1	0.554833	94.1286
Annotation Cluster 34	Enrichment Score: 2.3729754969974604
Category	Term	Count	%	PValue	Genes	List Total	Pop Hits	Pop Total	Fold Enrichment	Bonferroni	Benjamini	FDR
GOTERM_BP_FAT	GO:0010551~regulation of specific transcription from RNA polymerase II promoter	8	1.8648	0.000391975	KDM1A, DLX2, IKZF1, MYC, SIRT1, NKX6-1, SHH, CITED2	365	51	13588	5.83959	0.597615	0.00461038	0.683464
GOTERM_BP_FAT	GO:0032583~regulation of gene-specific transcription	8	1.8648	0.002043	KDM1A, DLX2, IKZF1, MYC, SIRT1, NKX6-1, SHH, CITED2	365	67	13588	4.44506	0.991337	0.0199205	3.51421
GOTERM_BP_FAT	GO:0010553~negative regulation of specific transcription from RNA polymerase II promoter	4	0.932401	0.0177265	KDM1A, IKZF1, MYC, SHH	365	21	13588	7.09093	1	0.12207	26.8654
GOTERM_BP_FAT	GO:0032582~negative regulation of gene-specific transcription	4	0.932401	0.0226959	KDM1A, IKZF1, MYC, SHH	365	23	13588	6.47433	1	0.149582	33.0745
Annotation Cluster 35	Enrichment Score: 2.294004326148192
Category	Term	Count	%	PValue	Genes	List Total	Pop Hits	Pop Total	Fold Enrichment	Bonferroni	Benjamini	FDR
GOTERM_BP_FAT	GO:0032940~secretion by cell	14	3.2634	0.0015213	MYO5A, HNF1B, IL6, MYO6, PLEK, STXBP5, HTT, RAPGEF4, NRXN1, RIMS2, WNT7A, RIMS1, LLGL1, MYH10	365	186	13588	2.80206	0.970846	0.0153855	2.62806
GOTERM_BP_FAT	GO:0003001~generation of a signal involved in cell-cell signaling	9	2.0979	0.00181912	MYO5A, HNF1B, IL6, MYO6, HTT, RAPGEF4, NRXN1, RIMS2, WNT7A	365	84	13588	3.98865	0.985416	0.0180584	3.13487
GOTERM_BP_FAT	GO:0030072~peptide hormone secretion	6	1.3986	0.00196986	MYO5A, HNF1B, IL6, HTT, RAPGEF4, RIMS2	365	34	13588	6.56954	0.98973	0.0193762	3.39043
GOTERM_BP_FAT	GO:0010817~regulation of hormone levels	11	2.5641	0.00231965	MYO5A, TG, ALDH1A2, HNF1B, IL6, HTT, CYP26A1, RAPGEF4, BMPR1B, RIMS2, SHH	365	128	13588	3.19923	0.995449	0.0222182	3.98103
GOTERM_BP_FAT	GO:0002790~peptide secretion	6	1.3986	0.0025547	MYO5A, HNF1B, IL6, HTT, RAPGEF4, RIMS2	365	36	13588	6.20457	0.997367	0.0241465	4.37597
GOTERM_BP_FAT	GO:0046903~secretion	15	3.4965	0.00256092	MYO5A, HNF1B, IL6, MYO6, PTGER3, PLEK, STXBP5, HTT, RAPGEF4, NRXN1, RIMS2, WNT7A, RIMS1, LLGL1, MYH10	365	221	13588	2.52675	0.997405	0.0241067	4.38641
GOTERM_BP_FAT	GO:0046879~hormone secretion	6	1.3986	0.00455385	MYO5A, HNF1B, IL6, HTT, RAPGEF4, RIMS2	365	41	13588	5.44791	0.999975	0.0390595	7.67375
GOTERM_BP_FAT	GO:0009914~hormone transport	6	1.3986	0.00505799	MYO5A, HNF1B, IL6, HTT, RAPGEF4, RIMS2	365	42	13588	5.3182	0.999992	0.0429834	8.48828
GOTERM_BP_FAT	GO:0030073~insulin secretion	5	1.1655	0.00545877	MYO5A, HNF1B, HTT, RAPGEF4, RIMS2	365	27	13588	6.89396	0.999997	0.0458175	9.13097
GOTERM_BP_FAT	GO:0015833~peptide transport	6	1.3986	0.00818256	MYO5A, HNF1B, IL6, HTT, RAPGEF4, RIMS2	365	47	13588	4.75243	1	0.0647492	13.3874
GOTERM_BP_FAT	GO:0006887~exocytosis	8	1.8648	0.0283637	MYO5A, PLEK, STXBP5, RAPGEF4, RIMS2, RIMS1, LLGL1, MYH10	365	110	13588	2.70745	1	0.176062	39.5488
GOTERM_BP_FAT	GO:0016192~vesicle-mediated transport	18	4.1958	0.122793	MYO5A, DNM3, MYO6, VAV3, PLEK, HTT, RIMS2, RIMS1, LLGL1, SHH, WDR19, STXBP5, RAC1, LRP6, RAPGEF4, LRP2, MYH10, VLDLR	365	466	13588	1.43797	1	0.49444	89.8914
Annotation Cluster 36	Enrichment Score: 2.2482540495026093
Category	Term	Count	%	PValue	Genes	List Total	Pop Hits	Pop Total	Fold Enrichment	Bonferroni	Benjamini	FDR
GOTERM_BP_FAT	GO:0050769~positive regulation of neurogenesis	7	1.6317	0.000721632	VEGFC, XRCC2, NTF3, NKX6-1, SHH, NGF, PRL2C2	365	41	13588	6.3559	0.812923	0.00773031	1.25485
GOTERM_BP_FAT	GO:0010720~positive regulation of cell development	7	1.6317	0.00150609	VEGFC, XRCC2, NTF3, NKX6-1, SHH, NGF, PRL2C2	365	47	13588	5.54451	0.969796	0.0152992	2.6021
GOTERM_BP_FAT	GO:0045687~positive regulation of glial cell differentiation	3	0.699301	0.0137468	NTF3, NKX6-1, SHH	365	7	13588	15.9546	1	0.0978892	21.5053
GOTERM_BP_FAT	GO:0014015~positive regulation of gliogenesis	3	0.699301	0.0137468	NTF3, NKX6-1, SHH	365	7	13588	15.9546	1	0.0978892	21.5053
GOTERM_BP_FAT	GO:0002052~positive regulation of neuroblast proliferation	3	0.699301	0.0279357	VEGFC, SHH, PRL2C2	365	10	13588	11.1682	1	0.174997	39.0813
Annotation Cluster 37	Enrichment Score: 2.225538372277729
Category	Term	Count	%	PValue	Genes	List Total	Pop Hits	Pop Total	Fold Enrichment	Bonferroni	Benjamini	FDR
GOTERM_BP_FAT	GO:0010647~positive regulation of cell communication	17	3.9627	4.95003e-05	IL6, NCS1, PRRX1, LPAR3, ZEB2, TLR4, CITED2, LAMA2, MAP3K7, NCAM1, OSM, KRAS, SLC1A3, ITGA8, RHOA, JAK2, LGI1	365	189	13588	3.3485	0.108583	0.00070927	0.0865548
GOTERM_BP_FAT	GO:0009967~positive regulation of signal transduction	13	3.0303	0.00231571	IL6, PRRX1, LPAR3, TLR4, ZEB2, CITED2, MAP3K7, NCAM1, OSM, KRAS, ITGA8, RHOA, JAK2	365	172	13588	2.8137	0.995407	0.0222726	3.9744
GOTERM_BP_FAT	GO:0010627~regulation of protein kinase cascade	11	2.5641	0.00892208	OSM, MAP3K7, IL6, NF2, RHOA, LPAR3, JAK2, ZEB2, TLR4, PTEN, NCOR1	365	155	13588	2.64194	1	0.069015	14.5102
GOTERM_BP_FAT	GO:0010740~positive regulation of protein kinase cascade	7	1.6317	0.0306443	OSM, MAP3K7, IL6, RHOA, LPAR3, JAK2, TLR4	365	88	13588	2.96127	1	0.187041	41.9834
GOTERM_BP_FAT	GO:0043410~positive regulation of MAPKKK cascade	5	1.1655	0.0366093	OSM, MAP3K7, IL6, LPAR3, TLR4	365	47	13588	3.96036	1	0.213813	47.9215
GOTERM_BP_FAT	GO:0043408~regulation of MAPKKK cascade	7	1.6317	0.0386429	OSM, MAP3K7, IL6, NF2, LPAR3, ZEB2, TLR4	365	93	13588	2.80206	1	0.221751	49.8114
Annotation Cluster 38	Enrichment Score: 2.07013948438776
Category	Term	Count	%	PValue	Genes	List Total	Pop Hits	Pop Total	Fold Enrichment	Bonferroni	Benjamini	FDR
GOTERM_BP_FAT	GO:0050953~sensory perception of light stimulus	11	2.5641	0.000401587	MYO5A, RP1, CRB1, MYO3A, MYO3B, RPE65, PCDH15, DTNBP1, NR2E1, USH2A, CDH23	365	102	13588	4.01472	0.606499	0.00467583	0.700167
GOTERM_BP_FAT	GO:0007601~visual perception	10	2.331	0.00153796	MYO5A, RP1, CRB1, MYO3A, MYO3B, RPE65, PCDH15, DTNBP1, NR2E1, USH2A	365	101	13588	3.68588	0.971953	0.0154853	2.65647
GOTERM_BP_FAT	GO:0007600~sensory perception	24	5.59441	0.997374	MYO5A, RP1, MYO6, MYO3A, BARHL1, PGAP1, HEXB, MYO3B, GRIN1, GRIN2A, PCDH15, RPE65, NR2E1, DTNBP1, ATP2B2, SLC1A3, CRB1, FXN, FYN, B3GNT2, MYC, USH2A, NGF, CDH23	365	1402	13588	0.637274	1	1	100
Annotation Cluster 39	Enrichment Score: 2.0494428267322
Category	Term	Count	%	PValue	Genes	List Total	Pop Hits	Pop Total	Fold Enrichment	Bonferroni	Benjamini	FDR
GOTERM_BP_FAT	GO:0055007~cardiac muscle cell differentiation	7	1.6317	8.10722e-05	ATG5, TSC1, RXRA, PROX1, ITGB1, FOXP1, MYH10	365	28	13588	9.30685	0.171598	0.0010876	0.141723
GOTERM_BP_FAT	GO:0035051~cardiac cell differentiation	7	1.6317	0.000212869	ATG5, TSC1, RXRA, PROX1, ITGB1, FOXP1, MYH10	365	33	13588	7.89672	0.390023	0.00259838	0.371715
GOTERM_BP_FAT	GO:0010927~cellular component assembly involved in morphogenesis	5	1.1655	0.0151799	NEURL1A, PMP22, PROX1, ITGB1, MYH10	365	36	13588	5.17047	1	0.106631	23.4768
GOTERM_BP_FAT	GO:0055001~muscle cell development	6	1.3986	0.0234693	ATG5, DNER, TNC, PROX1, ITGB1, MYH10	365	61	13588	3.66171	1	0.152616	33.9949
GOTERM_BP_FAT	GO:0055002~striated muscle cell development	5	1.1655	0.056238	DNER, TNC, PROX1, ITGB1, MYH10	365	54	13588	3.44698	1	0.289025	63.6693
GOTERM_BP_FAT	GO:0030239~myofibril assembly	3	0.699301	0.0907401	PROX1, ITGB1, MYH10	365	19	13588	5.87801	1	0.40531	81.0619
GOTERM_BP_FAT	GO:0031032~actomyosin structure organization	3	0.699301	0.143654	PROX1, ITGB1, MYH10	365	25	13588	4.46729	1	0.541334	93.3649
Annotation Cluster 40	Enrichment Score: 2.000003274574167
Category	Term	Count	%	PValue	Genes	List Total	Pop Hits	Pop Total	Fold Enrichment	Bonferroni	Benjamini	FDR
GOTERM_BP_FAT	GO:0043473~pigmentation	7	1.6317	0.00372385	MYO5A, EDN3, GNAQ, EN1, PAX3, KIT, MYC	365	56	13588	4.65342	0.999827	0.0328943	6.31782
GOTERM_BP_FAT	GO:0048066~pigmentation during development	5	1.1655	0.00800447	MYO5A, EDN3, GNAQ, PAX3, KIT	365	30	13588	6.20457	1	0.063596	13.115
GOTERM_BP_FAT	GO:0048070~regulation of pigmentation during development	3	0.699301	0.0335479	EDN3, GNAQ, KIT	365	11	13588	10.1529	1	0.200547	44.9494
Annotation Cluster 41	Enrichment Score: 1.9853670469179987
Category	Term	Count	%	PValue	Genes	List Total	Pop Hits	Pop Total	Fold Enrichment	Bonferroni	Benjamini	FDR
GOTERM_BP_FAT	GO:0035088~establishment or maintenance of apical/basal cell polarity	4	0.932401	0.0068267	LAMA1, PRICKLE2, LLGL1, MARK2	365	15	13588	9.92731	1	0.0554159	11.2927
GOTERM_BP_FAT	GO:0007163~establishment or maintenance of cell polarity	5	1.1655	0.00900002	LAMA1, PRICKLE2, SHH, LLGL1, MARK2	365	31	13588	6.00442	1	0.068914	14.6277
GOTERM_BP_FAT	GO:0045197~establishment or maintenance of epithelial cell apical/basal polarity	3	0.699301	0.0180071	LAMA1, PRICKLE2, MARK2	365	8	13588	13.9603	1	0.123172	27.23
Annotation Cluster 42	Enrichment Score: 1.983946806898008
Category	Term	Count	%	PValue	Genes	List Total	Pop Hits	Pop Total	Fold Enrichment	Bonferroni	Benjamini	FDR
GOTERM_BP_FAT	GO:0043576~regulation of respiratory gaseous exchange	5	1.1655	0.00071403	GSX2, GRIN1, NR4A2, PBX3, TLX3	365	16	13588	11.6336	0.809589	0.0076846	1.24171
GOTERM_BP_FAT	GO:0044065~regulation of respiratory system process	3	0.699301	0.0395568	GSX2, PBX3, TLX3	365	12	13588	9.30685	1	0.223757	50.6395
GOTERM_BP_FAT	GO:0002087~regulation of respiratory gaseous exchange by neurological system process	3	0.699301	0.0395568	GSX2, PBX3, TLX3	365	12	13588	9.30685	1	0.223757	50.6395
Annotation Cluster 43	Enrichment Score: 1.9110487353492414
Category	Term	Count	%	PValue	Genes	List Total	Pop Hits	Pop Total	Fold Enrichment	Bonferroni	Benjamini	FDR
GOTERM_BP_FAT	GO:0048167~regulation of synaptic plasticity	9	2.0979	3.63062e-05	ATP2B2, MYO6, KRAS, HTT, RASGRF1, GRIN1, GRIN2A, CTNND2, RIMS1	365	48	13588	6.98014	0.0808487	0.000530077	0.0634908
GOTERM_BP_FAT	GO:0009314~response to radiation	12	2.7972	0.00161618	EYA1, XRCC2, KRAS, SLC1A3, TRP53BP2, HTT, GRIN1, GRIN2A, GHRL, KIT, MYC, ATM	365	143	13588	3.12398	0.976619	0.016197	2.7898
GOTERM_BP_FAT	GO:0007611~learning or memory	9	2.0979	0.00262626	KRAS, HTT, ITGA8, GRIN1, GRIN2A, CTNND2, ABI2, GHRL, LHX8	365	89	13588	3.76457	0.997771	0.0246152	4.49591
GOTERM_BP_FAT	GO:0008542~visual learning	5	1.1655	0.00708403	KRAS, HTT, GRIN1, GRIN2A, GHRL	365	29	13588	6.41852	1	0.0572517	11.6939
GOTERM_BP_FAT	GO:0007632~visual behavior	5	1.1655	0.00900002	KRAS, HTT, GRIN1, GRIN2A, GHRL	365	31	13588	6.00442	1	0.068914	14.6277
GOTERM_BP_FAT	GO:0007612~learning	6	1.3986	0.0179991	KRAS, HTT, GRIN1, GRIN2A, CTNND2, GHRL	365	57	13588	3.91867	1	0.12348	27.2196
GOTERM_BP_FAT	GO:0060079~regulation of excitatory postsynaptic membrane potential	3	0.699301	0.0991006	GRIN1, GRIN2A, GHRL	365	20	13588	5.58411	1	0.42933	83.8876
GOTERM_BP_FAT	GO:0009416~response to light stimulus	6	1.3986	0.12275	KRAS, SLC1A3, HTT, GRIN1, GRIN2A, GHRL	365	98	13588	2.27923	1	0.495084	89.8827
GOTERM_BP_FAT	GO:0060078~regulation of postsynaptic membrane potential	3	0.699301	0.143654	GRIN1, GRIN2A, GHRL	365	25	13588	4.46729	1	0.541334	93.3649
GOTERM_BP_FAT	GO:0051899~membrane depolarization	3	0.699301	0.250907	GRIN1, GRIN2A, GHRL	365	36	13588	3.10228	1	0.738576	99.3613
Annotation Cluster 44	Enrichment Score: 1.8996069084676561
Category	Term	Count	%	PValue	Genes	List Total	Pop Hits	Pop Total	Fold Enrichment	Bonferroni	Benjamini	FDR
GOTERM_BP_FAT	GO:0030324~lung development	9	2.0979	0.00991368	ALDH1A2, LAMA1, EP300, PDGFA, PPP3R1, HS6ST1, SHH, FOXP1, PITX2	365	111	13588	3.01844	1	0.0746954	15.9941
GOTERM_BP_FAT	GO:0030323~respiratory tube development	9	2.0979	0.010977	ALDH1A2, LAMA1, EP300, PDGFA, PPP3R1, HS6ST1, SHH, FOXP1, PITX2	365	113	13588	2.96501	1	0.0813647	17.5585
GOTERM_BP_FAT	GO:0060541~respiratory system development	9	2.0979	0.0183849	ALDH1A2, LAMA1, EP300, PDGFA, PPP3R1, HS6ST1, SHH, FOXP1, PITX2	365	124	13588	2.70199	1	0.124882	27.7181
Annotation Cluster 45	Enrichment Score: 1.8986031644244312
Category	Term	Count	%	PValue	Genes	List Total	Pop Hits	Pop Total	Fold Enrichment	Bonferroni	Benjamini	FDR
GOTERM_BP_FAT	GO:0040008~regulation of growth	18	4.1958	0.000547852	RTN4, NOG, NRP1, IKZF1, CREB1, BARHL2, TLR2, LMX1A, PROX1, CAPRIN2, OSM, ATXN2, FXN, HLX, APBB2, NCOR1, GAP43, NGF	365	256	13588	2.61755	0.719858	0.0061283	0.95403
GOTERM_BP_FAT	GO:0008361~regulation of cell size	10	2.331	0.00244726	RTN4, ATP2B2, NRP1, TSC1, CREB1, APBB2, DCLK1, EMP1, CAPRIN2, NGF	365	108	13588	3.44698	0.996619	0.0233314	4.19564
GOTERM_BP_FAT	GO:0045926~negative regulation of growth	7	1.6317	0.0117713	RTN4, ATXN2, NRP1, FXN, TLR2, APBB2, CAPRIN2	365	71	13588	3.67031	1	0.0856669	18.709
GOTERM_BP_FAT	GO:0001558~regulation of cell growth	7	1.6317	0.036947	RTN4, NRP1, BARHL2, LMX1A, APBB2, CAPRIN2, NGF	365	92	13588	2.83252	1	0.215061	48.2399
GOTERM_BP_FAT	GO:0045792~negative regulation of cell size	5	1.1655	0.0531464	RTN4, NRP1, TSC1, APBB2, CAPRIN2	365	53	13588	3.51202	1	0.278181	61.5303
GOTERM_BP_FAT	GO:0030308~negative regulation of cell growth	4	0.932401	0.130967	RTN4, NRP1, APBB2, CAPRIN2	365	47	13588	3.16829	1	0.515351	91.4183
Annotation Cluster 46	Enrichment Score: 1.8622651434297748
Category	Term	Count	%	PValue	Genes	List Total	Pop Hits	Pop Total	Fold Enrichment	Bonferroni	Benjamini	FDR
GOTERM_BP_FAT	GO:0016568~chromatin modification	16	3.7296	0.00176691	IKZF1, EZH2, SIRT1, KDM1A, EYA1, EP300, HDAC2, KDM2A, BPTF, H2AFY2, KDM4C, SETD2, NCOR1, DNMT3B, HDAC7, SMARCA4	365	236	13588	2.52389	0.983533	0.0176195	3.04619
GOTERM_BP_FAT	GO:0016569~covalent chromatin modification	9	2.0979	0.0041977	KDM1A, EYA1, HDAC2, EP300, EZH2, SETD2, DNMT3B, SIRT1, SMARCA4	365	96	13588	3.49007	0.999943	0.0363223	7.0942
GOTERM_BP_FAT	GO:0006325~chromatin organization	16	3.7296	0.0228158	IKZF1, EZH2, SIRT1, KDM1A, EYA1, EP300, HDAC2, KDM2A, BPTF, H2AFY2, KDM4C, SETD2, NCOR1, DNMT3B, HDAC7, SMARCA4	365	315	13588	1.89092	1	0.149482	33.218
GOTERM_BP_FAT	GO:0016570~histone modification	7	1.6317	0.036947	KDM1A, EYA1, HDAC2, EP300, EZH2, SETD2, SIRT1	365	92	13588	2.83252	1	0.215061	48.2399
GOTERM_BP_FAT	GO:0051276~chromosome organization	17	3.9627	0.0780969	IKZF1, EZH2, SIRT1, KDM1A, EYA1, NIPBL, EP300, HDAC2, KDM2A, BPTF, H2AFY2, KDM4C, SETD2, NCOR1, DNMT3B, HDAC7, SMARCA4	365	404	13588	1.5665	1	0.36484	75.8873
Annotation Cluster 47	Enrichment Score: 1.8470821217079443
Category	Term	Count	%	PValue	Genes	List Total	Pop Hits	Pop Total	Fold Enrichment	Bonferroni	Benjamini	FDR
GOTERM_BP_FAT	GO:0051705~behavioral interaction between organisms	7	1.6317	0.000148049	HTT, HEXB, GRIN1, PEX13, VPS13A, NR2E1, APLP2	365	31	13588	8.40619	0.290927	0.00186671	0.258664
GOTERM_BP_FAT	GO:0007617~mating behavior	3	0.699301	0.0335479	HEXB, GRIN1, APLP2	365	11	13588	10.1529	1	0.200547	44.9494
GOTERM_BP_FAT	GO:0019098~reproductive behavior	3	0.699301	0.0907401	HEXB, GRIN1, APLP2	365	19	13588	5.87801	1	0.40531	81.0619
GOTERM_BP_FAT	GO:0007618~mating	3	0.699301	0.0907401	HEXB, GRIN1, APLP2	365	19	13588	5.87801	1	0.40531	81.0619
Annotation Cluster 48	Enrichment Score: 1.79818959457124
Category	Term	Count	%	PValue	Genes	List Total	Pop Hits	Pop Total	Fold Enrichment	Bonferroni	Benjamini	FDR
GOTERM_BP_FAT	GO:0031016~pancreas development	6	1.3986	0.00289008	ALDH1A2, HNF1B, IL6, ONECUT1, NKX6-1, SHH	365	37	13588	6.03688	0.998794	0.0267348	4.93686
GOTERM_BP_FAT	GO:0031018~endocrine pancreas development	4	0.932401	0.00823731	HNF1B, IL6, ONECUT1, NKX6-1	365	16	13588	9.30685	1	0.0649495	13.471
KEGG_PATHWAY	mmu04950:Maturity onset diabetes of the young	3	0.699301	0.169331	HNF1B, ONECUT1, NKX6-1	165	26	5738	4.01259	1	0.452036	87.5742
Annotation Cluster 49	Enrichment Score: 1.745423010479116
Category	Term	Count	%	PValue	Genes	List Total	Pop Hits	Pop Total	Fold Enrichment	Bonferroni	Benjamini	FDR
GOTERM_BP_FAT	GO:0051640~organelle localization	7	1.6317	0.00309739	MYO5A, SEMA6A, SYNE1, PLXNA2, PEX13, SLIT1, MYH10	365	54	13588	4.82577	0.999256	0.0281798	5.282
GOTERM_BP_FAT	GO:0040023~establishment of nucleus localization	3	0.699301	0.0137468	SYNE1, SLIT1, MYH10	365	7	13588	15.9546	1	0.0978892	21.5053
GOTERM_BP_FAT	GO:0051647~nucleus localization	3	0.699301	0.0395568	SYNE1, SLIT1, MYH10	365	12	13588	9.30685	1	0.223757	50.6395
GOTERM_BP_FAT	GO:0051656~establishment of organelle localization	4	0.932401	0.0619282	MYO5A, SYNE1, SLIT1, MYH10	365	34	13588	4.37969	1	0.310671	67.3164
Annotation Cluster 50	Enrichment Score: 1.6719325590326857
Category	Term	Count	%	PValue	Genes	List Total	Pop Hits	Pop Total	Fold Enrichment	Bonferroni	Benjamini	FDR
GOTERM_BP_FAT	GO:0021987~cerebral cortex development	7	1.6317	0.000408263	EGFR, EMX1, TSC1, RAC1, GRIN1, PEX13, NR2E1	365	37	13588	7.04302	0.612555	0.00470621	0.711769
GOTERM_BP_FAT	GO:0021795~cerebral cortex cell migration	3	0.699301	0.0670712	EGFR, RAC1, PEX13	365	16	13588	6.98014	1	0.328368	70.3131
GOTERM_BP_FAT	GO:0022029~telencephalon cell migration	3	0.699301	0.0826026	EGFR, RAC1, PEX13	365	18	13588	6.20457	1	0.379842	77.8678
GOTERM_BP_FAT	GO:0021885~forebrain cell migration	3	0.699301	0.0907401	EGFR, RAC1, PEX13	365	19	13588	5.87801	1	0.40531	81.0619
Annotation Cluster 51	Enrichment Score: 1.6602234895140544
Category	Term	Count	%	PValue	Genes	List Total	Pop Hits	Pop Total	Fold Enrichment	Bonferroni	Benjamini	FDR
GOTERM_BP_FAT	GO:0044087~regulation of cellular component biogenesis	12	2.7972	2.46661e-05	ACTR3, S1PR1, PLEK, RAC1, GRIN1, VIL1, RHOA, GHRL, PROX1, PTEN, WNT7A, PRL2C2	365	89	13588	5.01942	0.055666	0.000379235	0.0431392
GOTERM_BP_FAT	GO:0032956~regulation of actin cytoskeleton organization	8	1.8648	0.00106428	ACTR3, LIMA1, S1PR1, PLEK, RAC1, VIL1, RHOA, PROX1	365	60	13588	4.96365	0.915632	0.011176	1.84547
GOTERM_BP_FAT	GO:0032970~regulation of actin filament-based process	8	1.8648	0.00117511	ACTR3, LIMA1, S1PR1, PLEK, RAC1, VIL1, RHOA, PROX1	365	61	13588	4.88228	0.934794	0.0122229	2.03579
GOTERM_BP_FAT	GO:0051493~regulation of cytoskeleton organization	9	2.0979	0.00505898	ACTR3, LIMA1, S1PR1, PLEK, RAC1, VIL1, RHOA, PROX1, DST	365	99	13588	3.38431	0.999992	0.0428353	8.48987
GOTERM_BP_FAT	GO:0033043~regulation of organelle organization	11	2.5641	0.00854309	ACTR3, LIMA1, S1PR1, PLEK, RAC1, VIL1, RHOA, PROX1, DST, NCOR1, ATM	365	154	13588	2.6591	1	0.0666128	13.9365
GOTERM_BP_FAT	GO:0051130~positive regulation of cellular component organization	9	2.0979	0.0168276	PLEK, RAC1, RHOA, GHRL, PROX1, NCOR1, WNT7A, NGF, PRL2C2	365	122	13588	2.74628	1	0.116549	25.6858
GOTERM_BP_FAT	GO:0051495~positive regulation of cytoskeleton organization	4	0.932401	0.0314218	PLEK, RAC1, RHOA, PROX1	365	26	13588	5.72729	1	0.19039	42.792
GOTERM_BP_FAT	GO:0008064~regulation of actin polymerization or depolymerization	5	1.1655	0.0444451	ACTR3, LIMA1, PLEK, RAC1, VIL1	365	50	13588	3.72274	1	0.245354	54.8544
GOTERM_BP_FAT	GO:0030832~regulation of actin filament length	5	1.1655	0.0472496	ACTR3, LIMA1, PLEK, RAC1, VIL1	365	51	13588	3.64974	1	0.256037	57.117
GOTERM_BP_FAT	GO:0010638~positive regulation of organelle organization	5	1.1655	0.0501502	PLEK, RAC1, RHOA, PROX1, NCOR1	365	52	13588	3.57956	1	0.267374	59.3443
GOTERM_BP_FAT	GO:0030834~regulation of actin filament depolymerization	3	0.699301	0.134429	LIMA1, PLEK, VIL1	365	24	13588	4.65342	1	0.522884	91.9972
GOTERM_BP_FAT	GO:0043254~regulation of protein complex assembly	4	0.932401	0.252558	ACTR3, PLEK, RAC1, VIL1	365	65	13588	2.29092	1	0.740543	99.3855
GOTERM_BP_FAT	GO:0043244~regulation of protein complex disassembly	3	0.699301	0.320731	LIMA1, PLEK, VIL1	365	43	13588	2.59726	1	0.825128	99.8847
GOTERM_BP_FAT	GO:0030833~regulation of actin filament polymerization	3	0.699301	0.340455	ACTR3, RAC1, VIL1	365	45	13588	2.48183	1	0.844653	99.9311
GOTERM_BP_FAT	GO:0032271~regulation of protein polymerization	3	0.699301	0.453874	ACTR3, RAC1, VIL1	365	57	13588	1.95934	1	0.924734	99.9975
Annotation Cluster 52	Enrichment Score: 1.6448930351208393
Category	Term	Count	%	PValue	Genes	List Total	Pop Hits	Pop Total	Fold Enrichment	Bonferroni	Benjamini	FDR
GOTERM_BP_FAT	GO:0030335~positive regulation of cell migration	5	1.1655	0.0166696	S1PR1, ONECUT1, TLR2, CXCL12, PRL2C2	365	37	13588	5.03073	1	0.115854	25.4765
GOTERM_BP_FAT	GO:0051272~positive regulation of cell motion	5	1.1655	0.023525	S1PR1, ONECUT1, TLR2, CXCL12, PRL2C2	365	41	13588	4.53993	1	0.152533	34.0608
GOTERM_BP_FAT	GO:0040017~positive regulation of locomotion	5	1.1655	0.0296391	S1PR1, ONECUT1, TLR2, CXCL12, PRL2C2	365	44	13588	4.23039	1	0.182836	40.922
Annotation Cluster 53	Enrichment Score: 1.6144891167459199
Category	Term	Count	%	PValue	Genes	List Total	Pop Hits	Pop Total	Fold Enrichment	Bonferroni	Benjamini	FDR
GOTERM_BP_FAT	GO:0014075~response to amine stimulus	4	0.932401	0.0154959	SLC1A3, GRIN1, GRIN2A, NR4A2	365	20	13588	7.44548	1	0.108417	23.9052
GOTERM_BP_FAT	GO:0010243~response to organic nitrogen	4	0.932401	0.0154959	SLC1A3, GRIN1, GRIN2A, NR4A2	365	20	13588	7.44548	1	0.108417	23.9052
GOTERM_BP_FAT	GO:0001975~response to amphetamine	3	0.699301	0.059717	GRIN1, GRIN2A, NR4A2	365	15	13588	7.44548	1	0.30179	65.9422
Annotation Cluster 54	Enrichment Score: 1.5995747842090744
Category	Term	Count	%	PValue	Genes	List Total	Pop Hits	Pop Total	Fold Enrichment	Bonferroni	Benjamini	FDR
GOTERM_BP_FAT	GO:0042461~photoreceptor cell development	5	1.1655	0.00474877	TUG1, CRB1, MIAT, RPE65, THY1	365	26	13588	7.15911	0.999984	0.0405516	7.98949
GOTERM_BP_FAT	GO:0046530~photoreceptor cell differentiation	5	1.1655	0.00623631	TUG1, CRB1, MIAT, RPE65, THY1	365	28	13588	6.64775	1	0.0514512	10.3657
GOTERM_BP_FAT	GO:0042462~eye photoreceptor cell development	3	0.699301	0.107666	CRB1, MIAT, THY1	365	21	13588	5.3182	1	0.453328	86.3673
GOTERM_BP_FAT	GO:0001754~eye photoreceptor cell differentiation	3	0.699301	0.125346	CRB1, MIAT, THY1	365	23	13588	4.85575	1	0.501276	90.3939
Annotation Cluster 55	Enrichment Score: 1.56445315649182
Category	Term	Count	%	PValue	Genes	List Total	Pop Hits	Pop Total	Fold Enrichment	Bonferroni	Benjamini	FDR
GOTERM_BP_FAT	GO:0055123~digestive system development	5	1.1655	0.0124595	EGFR, HLX, TCF7L2, SHH, PITX2	365	34	13588	5.47462	1	0.089914	19.6937
GOTERM_BP_FAT	GO:0048565~gut development	5	1.1655	0.0199154	EGFR, ALDH1A2, HLX, TCF7L2, SHH	365	39	13588	4.77274	1	0.133873	29.6645
GOTERM_BP_FAT	GO:0048547~gut morphogenesis	4	0.932401	0.0314218	EGFR, HLX, TCF7L2, SHH	365	26	13588	5.72729	1	0.19039	42.792
GOTERM_BP_FAT	GO:0048557~embryonic digestive tract morphogenesis	3	0.699301	0.0335479	HLX, TCF7L2, SHH	365	11	13588	10.1529	1	0.200547	44.9494
GOTERM_BP_FAT	GO:0048546~digestive tract morphogenesis	4	0.932401	0.0575633	EGFR, HLX, TCF7L2, SHH	365	33	13588	4.51241	1	0.294265	64.5515
Annotation Cluster 56	Enrichment Score: 1.5576430542952573
Category	Term	Count	%	PValue	Genes	List Total	Pop Hits	Pop Total	Fold Enrichment	Bonferroni	Benjamini	FDR
GOTERM_BP_FAT	GO:0048592~eye morphogenesis	8	1.8648	0.00333961	CRB1, PVRL1, MIAT, LRP6, PROX1, MEIS1, EPHB1, THY1	365	73	13588	4.07971	0.999577	0.0300018	5.68379
GOTERM_BP_FAT	GO:0048593~camera-type eye morphogenesis	6	1.3986	0.00893831	PVRL1, LRP6, PROX1, MEIS1, EPHB1, THY1	365	48	13588	4.65342	1	0.0686814	14.5347
GOTERM_BP_FAT	GO:0002089~lens morphogenesis in camera-type eye	3	0.699301	0.0395568	PVRL1, PROX1, MEIS1	365	12	13588	9.30685	1	0.223757	50.6395
GOTERM_BP_FAT	GO:0060042~retina morphogenesis in camera-type eye	3	0.699301	0.059717	LRP6, PROX1, THY1	365	15	13588	7.44548	1	0.30179	65.9422
GOTERM_BP_FAT	GO:0002088~lens development in camera-type eye	3	0.699301	0.230948	PVRL1, PROX1, MEIS1	365	34	13588	3.28477	1	0.708237	98.9883
Annotation Cluster 57	Enrichment Score: 1.5461038473753443
Category	Term	Count	%	PValue	Genes	List Total	Pop Hits	Pop Total	Fold Enrichment	Bonferroni	Benjamini	FDR
GOTERM_BP_FAT	GO:0050806~positive regulation of synaptic transmission	4	0.932401	0.0177265	LAMA2, SLC1A3, NCS1, LGI1	365	21	13588	7.09093	1	0.12207	26.8654
GOTERM_BP_FAT	GO:0051971~positive regulation of transmission of nerve impulse	4	0.932401	0.0201263	LAMA2, SLC1A3, NCS1, LGI1	365	22	13588	6.76862	1	0.134819	29.9288
GOTERM_BP_FAT	GO:0031646~positive regulation of neurological system process	4	0.932401	0.0254352	LAMA2, SLC1A3, NCS1, LGI1	365	24	13588	6.20457	1	0.163099	36.2812
GOTERM_BP_FAT	GO:0051240~positive regulation of multicellular organismal process	9	2.0979	0.0720709	LAMA2, SLC1A3, IKZF1, CREB1, GATA3, TLR2, NCS1, TLR4, LGI1	365	163	13588	2.0555	1	0.34533	72.9765
Annotation Cluster 58	Enrichment Score: 1.5287795626199474
Category	Term	Count	%	PValue	Genes	List Total	Pop Hits	Pop Total	Fold Enrichment	Bonferroni	Benjamini	FDR
GOTERM_BP_FAT	GO:0009611~response to wounding	22	5.12821	0.000443326	NOG, IL6, PTGER3, CCL2, PLEK, CXCL5, CRP, PPARG, TLR2, GRIN2A, GJA1, TLR4, GAL, DTNBP1, SHH, SLC1A3, CCR5, BMPR1B, GAP43, HDAC7, FN1, MYH10	365	347	13588	2.36024	0.642862	0.00508422	0.772675
GOTERM_BP_FAT	GO:0006954~inflammatory response	13	3.0303	0.0185591	IL6, PTGER3, CCL2, CXCL5, CRP, PPARG, TLR2, TLR4, GAL, CCR5, BMPR1B, HDAC7, FN1	365	225	13588	2.15092	1	0.125634	27.9422
GOTERM_BP_FAT	GO:0002526~acute inflammatory response	5	1.1655	0.172032	IL6, PTGER3, CRP, TLR4, FN1	365	81	13588	2.29799	1	0.603383	96.3202
GOTERM_BP_FAT	GO:0006952~defense response	13	3.0303	0.541993	IL6, PTGER3, CCL2, CXCL5, CRP, PPARG, TLR2, TLR4, GAL, CCR5, BMPR1B, HDAC7, FN1	365	448	13588	1.08026	1	0.961654	99.9999
Annotation Cluster 59	Enrichment Score: 1.5117620926637874
Category	Term	Count	%	PValue	Genes	List Total	Pop Hits	Pop Total	Fold Enrichment	Bonferroni	Benjamini	FDR
GOTERM_BP_FAT	GO:0034330~cell junction organization	5	1.1655	0.010073	NF2, ITGB3, HDAC7, FN1, THY1	365	32	13588	5.81678	1	0.0756109	16.2302
GOTERM_BP_FAT	GO:0034329~cell junction assembly	4	0.932401	0.0177265	ITGB3, HDAC7, FN1, THY1	365	21	13588	7.09093	1	0.12207	26.8654
GOTERM_BP_FAT	GO:0007160~cell-matrix adhesion	5	1.1655	0.0444451	RHOA, ITGB3, ITGB1, FN1, THY1	365	50	13588	3.72274	1	0.245354	54.8544
GOTERM_BP_FAT	GO:0007044~cell-substrate junction assembly	3	0.699301	0.0526649	ITGB3, FN1, THY1	365	14	13588	7.9773	1	0.276589	61.1866
GOTERM_BP_FAT	GO:0031589~cell-substrate adhesion	5	1.1655	0.066079	RHOA, ITGB3, ITGB1, FN1, THY1	365	57	13588	3.26556	1	0.324917	69.7559
Annotation Cluster 60	Enrichment Score: 1.4889900988410423
Category	Term	Count	%	PValue	Genes	List Total	Pop Hits	Pop Total	Fold Enrichment	Bonferroni	Benjamini	FDR
GOTERM_BP_FAT	GO:0042551~neuron maturation	4	0.932401	0.00446483	RET, GNAQ, NR4A2, FARP2	365	13	13588	11.4546	0.999969	0.0384509	7.52921
GOTERM_BP_FAT	GO:0021700~developmental maturation	7	1.6317	0.0539906	MYO5A, RET, GNAQ, GRIN1, NR4A2, GJA1, FARP2	365	101	13588	2.58012	1	0.280796	62.1258
GOTERM_BP_FAT	GO:0048469~cell maturation	5	1.1655	0.141549	RET, GNAQ, NR4A2, GJA1, FARP2	365	75	13588	2.48183	1	0.53874	93.0738
Annotation Cluster 61	Enrichment Score: 1.4837900063721694
Category	Term	Count	%	PValue	Genes	List Total	Pop Hits	Pop Total	Fold Enrichment	Bonferroni	Benjamini	FDR
GOTERM_BP_FAT	GO:0010817~regulation of hormone levels	11	2.5641	0.00231965	MYO5A, TG, ALDH1A2, HNF1B, IL6, HTT, CYP26A1, RAPGEF4, BMPR1B, RIMS2, SHH	365	128	13588	3.19923	0.995449	0.0222182	3.98103
GOTERM_BP_FAT	GO:0042445~hormone metabolic process	6	1.3986	0.0938336	TG, ALDH1A2, HTT, CYP26A1, BMPR1B, SHH	365	90	13588	2.48183	1	0.414073	82.1579
GOTERM_BP_FAT	GO:0034754~cellular hormone metabolic process	4	0.932401	0.162498	ALDH1A2, CYP26A1, BMPR1B, SHH	365	52	13588	2.86365	1	0.582819	95.5043
Annotation Cluster 62	Enrichment Score: 1.4629556337737715
Category	Term	Count	%	PValue	Genes	List Total	Pop Hits	Pop Total	Fold Enrichment	Bonferroni	Benjamini	FDR
GOTERM_BP_FAT	GO:0009612~response to mechanical stimulus	6	1.3986	0.00365445	ATP2B2, SLC1A3, FYN, PCDH15, GFI1, MYC	365	39	13588	5.72729	0.999797	0.0325374	6.2036
GOTERM_BP_FAT	GO:0050974~detection of mechanical stimulus involved in sensory perception	4	0.932401	0.0068267	ATP2B2, FYN, PCDH15, MYC	365	15	13588	9.92731	1	0.0554159	11.2927
GOTERM_BP_FAT	GO:0050982~detection of mechanical stimulus	4	0.932401	0.00980656	ATP2B2, FYN, PCDH15, MYC	365	17	13588	8.75939	1	0.0741545	15.835
GOTERM_BP_FAT	GO:0050910~detection of mechanical stimulus involved in sensory perception of sound	3	0.699301	0.0227463	ATP2B2, PCDH15, MYC	365	9	13588	12.4091	1	0.149473	33.1348
GOTERM_BP_FAT	GO:0051606~detection of stimulus	6	1.3986	0.0938336	ATP2B2, CADM1, FYN, TLR4, PCDH15, MYC	365	90	13588	2.48183	1	0.414073	82.1579
GOTERM_BP_FAT	GO:0050906~detection of stimulus involved in sensory perception	4	0.932401	0.107516	ATP2B2, FYN, PCDH15, MYC	365	43	13588	3.46301	1	0.453595	86.3272
GOTERM_BP_FAT	GO:0009582~detection of abiotic stimulus	4	0.932401	0.162498	ATP2B2, FYN, PCDH15, MYC	365	52	13588	2.86365	1	0.582819	95.5043
GOTERM_BP_FAT	GO:0009581~detection of external stimulus	4	0.932401	0.216877	ATP2B2, FYN, PCDH15, MYC	365	60	13588	2.48183	1	0.684551	98.6107
Annotation Cluster 63	Enrichment Score: 1.4232567464756665
Category	Term	Count	%	PValue	Genes	List Total	Pop Hits	Pop Total	Fold Enrichment	Bonferroni	Benjamini	FDR
GOTERM_BP_FAT	GO:0051963~regulation of synaptogenesis	3	0.699301	0.0227463	GRIN1, GHRL, WNT7A	365	9	13588	12.4091	1	0.149473	33.1348
GOTERM_BP_FAT	GO:0050807~regulation of synapse organization	3	0.699301	0.0395568	GRIN1, GHRL, WNT7A	365	12	13588	9.30685	1	0.223757	50.6395
GOTERM_BP_FAT	GO:0050803~regulation of synapse structure and activity	3	0.699301	0.059717	GRIN1, GHRL, WNT7A	365	15	13588	7.44548	1	0.30179	65.9422
Annotation Cluster 64	Enrichment Score: 1.3819269391013536
Category	Term	Count	%	PValue	Genes	List Total	Pop Hits	Pop Total	Fold Enrichment	Bonferroni	Benjamini	FDR
GOTERM_BP_FAT	GO:0012501~programmed cell death	21	4.8951	0.0299497	IL6, CADM1, HTT, SCN2A1, KIT, PTEN, SIRT1, SHH, STK3, ATM, DDIT4, OSM, SEMA6A, BNIP2, HAND2, TRP53BP2, SULF1, JAK2, UNC5D, UNC5C, MYC	365	473	13588	1.6528	1	0.183632	41.2519
GOTERM_BP_FAT	GO:0016265~death	22	5.12821	0.039951	IL6, CADM1, HTT, SCN2A1, NR4A2, KIT, PTEN, SIRT1, SHH, STK3, ATM, DDIT4, OSM, SEMA6A, BNIP2, HAND2, TRP53BP2, SULF1, JAK2, UNC5D, UNC5C, MYC	365	519	13588	1.57804	1	0.224688	50.9926
GOTERM_BP_FAT	GO:0006915~apoptosis	20	4.662	0.0451299	IL6, CADM1, HTT, SCN2A1, PTEN, SIRT1, SHH, STK3, ATM, DDIT4, OSM, SEMA6A, BNIP2, HAND2, TRP53BP2, SULF1, JAK2, UNC5D, UNC5C, MYC	365	465	13588	1.60118	1	0.248125	55.417
GOTERM_BP_FAT	GO:0008219~cell death	21	4.8951	0.0549424	IL6, CADM1, HTT, SCN2A1, KIT, PTEN, SIRT1, SHH, STK3, ATM, DDIT4, OSM, SEMA6A, BNIP2, HAND2, TRP53BP2, SULF1, JAK2, UNC5D, UNC5C, MYC	365	507	13588	1.54196	1	0.28386	62.7869
Annotation Cluster 65	Enrichment Score: 1.3809716861582837
Category	Term	Count	%	PValue	Genes	List Total	Pop Hits	Pop Total	Fold Enrichment	Bonferroni	Benjamini	FDR
GOTERM_BP_FAT	GO:0008354~germ cell migration	4	0.932401	0.00268047	CXCR4, KIT, CXCL12, ITGB1	365	11	13588	13.5372	0.998035	0.0250167	4.58667
GOTERM_BP_FAT	GO:0048610~reproductive cellular process	9	2.0979	0.0938739	CXCR4, RXRA, TNC, NEURL1A, KIT, CXCL12, ITGB1, NR2C2, SHH	365	173	13588	1.93669	1	0.413484	82.1718
GOTERM_BP_FAT	GO:0007281~germ cell development	5	1.1655	0.285976	CXCR4, NEURL1A, KIT, CXCL12, NR2C2	365	101	13588	1.84294	1	0.785543	99.7239
Annotation Cluster 66	Enrichment Score: 1.2720484694557725
Category	Term	Count	%	PValue	Genes	List Total	Pop Hits	Pop Total	Fold Enrichment	Bonferroni	Benjamini	FDR
KEGG_PATHWAY	mmu05216:Thyroid cancer	6	1.3986	0.00122165	RET, KRAS, RXRA, PPARG, TCF7L2, MYC	165	29	5738	7.19498	0.122604	0.0162167	1.36466
KEGG_PATHWAY	mmu05210:Colorectal cancer	7	1.6317	0.0357393	EGFR, KRAS, RAC1, FZD1, FZD3, TCF7L2, MYC	165	86	5738	2.83058	0.979639	0.204724	33.5743
KEGG_PATHWAY	mmu05213:Endometrial cancer	5	1.1655	0.060347	EGFR, KRAS, PTEN, TCF7L2, MYC	165	52	5738	3.34382	0.998719	0.261205	50.325
KEGG_PATHWAY	mmu05219:Bladder cancer	4	0.932401	0.117391	EGFR, VEGFC, KRAS, MYC	165	42	5738	3.31198	0.999998	0.35015	75.4301
KEGG_PATHWAY	mmu05221:Acute myeloid leukemia	4	0.932401	0.222239	KRAS, KIT, TCF7L2, MYC	165	57	5738	2.4404	1	0.516564	94.0701
KEGG_PATHWAY	mmu05212:Pancreatic cancer	4	0.932401	0.339238	EGFR, VEGFC, KRAS, RAC1	165	72	5738	1.93199	1	0.618575	99.0511
Annotation Cluster 67	Enrichment Score: 1.2246612525269869
Category	Term	Count	%	PValue	Genes	List Total	Pop Hits	Pop Total	Fold Enrichment	Bonferroni	Benjamini	FDR
GOTERM_BP_FAT	GO:0050954~sensory perception of mechanical stimulus	12	2.7972	3.3796e-05	ATP2B2, MYO6, SLC1A3, MYO3A, FYN, BARHL1, PGAP1, HEXB, PCDH15, MYC, USH2A, CDH23	365	92	13588	4.85575	0.0754755	0.000496558	0.0591023
GOTERM_BP_FAT	GO:0050877~neurological system process	48	11.1888	0.396623	MYO5A, RP1, HEXB, CTNND2, ABI2, RPE65, DTNBP1, NR2E1, APLP2, ATP2B2, KRAS, SLC1A3, S1PR1, FXN, HNMT, CRB1, B3GNT2, TLX3, LHX8, MYC, USH2A, CDH23, EIF2B5, MYO6, NTF3, GSX2, MYO3A, HTT, UGT8A, BARHL1, PGAP1, MYO3B, GRIN1, GRIN2A, PCDH15, NR4A3, NRXN1, TSC1, FYN, ITGA8, NAB1, GHRL, PBX3, PMP22, WNT7A, CHL1, NGF, MYH10	365	1681	13588	1.06301	1	0.890216	99.9855
GOTERM_BP_FAT	GO:0050890~cognition	32	7.45921	0.944612	MYO5A, RP1, HEXB, CTNND2, ABI2, RPE65, DTNBP1, NR2E1, ATP2B2, KRAS, SLC1A3, FXN, CRB1, B3GNT2, LHX8, MYC, USH2A, CDH23, MYO6, MYO3A, HTT, BARHL1, PGAP1, MYO3B, GRIN1, GRIN2A, PCDH15, FYN, ITGA8, GHRL, CHL1, NGF	365	1480	13588	0.804917	1	0.999982	100
GOTERM_BP_FAT	GO:0007600~sensory perception	24	5.59441	0.997374	MYO5A, RP1, MYO6, MYO3A, BARHL1, PGAP1, HEXB, MYO3B, GRIN1, GRIN2A, PCDH15, RPE65, NR2E1, DTNBP1, ATP2B2, SLC1A3, CRB1, FXN, FYN, B3GNT2, MYC, USH2A, NGF, CDH23	365	1402	13588	0.637274	1	1	100
Annotation Cluster 68	Enrichment Score: 1.2094734830115914
Category	Term	Count	%	PValue	Genes	List Total	Pop Hits	Pop Total	Fold Enrichment	Bonferroni	Benjamini	FDR
GOTERM_BP_FAT	GO:0019933~cAMP-mediated signaling	7	1.6317	0.005697	OPRM1, S1PR1, PTGER3, GNAQ, HTR7, RAPGEF4, RIMS2	365	61	13588	4.272	0.999998	0.0472636	9.51098
GOTERM_BP_FAT	GO:0019935~cyclic-nucleotide-mediated signaling	7	1.6317	0.00834228	OPRM1, S1PR1, PTGER3, GNAQ, HTR7, RAPGEF4, RIMS2	365	66	13588	3.94836	1	0.0653113	13.6311
GOTERM_BP_FAT	GO:0030817~regulation of cAMP biosynthetic process	6	1.3986	0.029912	OPRM1, EDNRA, S1PR1, GNAQ, HTR7, ADCYAP1	365	65	13588	3.43638	1	0.183897	41.2119
GOTERM_BP_FAT	GO:0030814~regulation of cAMP metabolic process	6	1.3986	0.0335121	OPRM1, EDNRA, S1PR1, GNAQ, HTR7, ADCYAP1	365	67	13588	3.3338	1	0.200859	44.9137
GOTERM_BP_FAT	GO:0030808~regulation of nucleotide biosynthetic process	6	1.3986	0.0393977	OPRM1, EDNRA, S1PR1, GNAQ, HTR7, ADCYAP1	365	70	13588	3.19092	1	0.22348	50.4962
GOTERM_BP_FAT	GO:0030802~regulation of cyclic nucleotide biosynthetic process	6	1.3986	0.0393977	OPRM1, EDNRA, S1PR1, GNAQ, HTR7, ADCYAP1	365	70	13588	3.19092	1	0.22348	50.4962
GOTERM_BP_FAT	GO:0030799~regulation of cyclic nucleotide metabolic process	6	1.3986	0.0458748	OPRM1, EDNRA, S1PR1, GNAQ, HTR7, ADCYAP1	365	73	13588	3.05979	1	0.250591	56.0216
GOTERM_BP_FAT	GO:0006140~regulation of nucleotide metabolic process	6	1.3986	0.0505248	OPRM1, EDNRA, S1PR1, GNAQ, HTR7, ADCYAP1	365	75	13588	2.97819	1	0.268524	59.6239
GOTERM_BP_FAT	GO:0007188~G-protein signaling, coupled to cAMP nucleotide second messenger	5	1.1655	0.0594244	OPRM1, S1PR1, PTGER3, GNAQ, HTR7	365	55	13588	3.38431	1	0.301151	65.7563
GOTERM_BP_FAT	GO:0007187~G-protein signaling, coupled to cyclic nucleotide second messenger	5	1.1655	0.0767536	OPRM1, S1PR1, PTGER3, GNAQ, HTR7	365	60	13588	3.10228	1	0.360345	75.2653
GOTERM_BP_FAT	GO:0045761~regulation of adenylate cyclase activity	5	1.1655	0.0767536	OPRM1, S1PR1, GNAQ, HTR7, ADCYAP1	365	60	13588	3.10228	1	0.360345	75.2653
GOTERM_BP_FAT	GO:0031279~regulation of cyclase activity	5	1.1655	0.0843209	OPRM1, S1PR1, GNAQ, HTR7, ADCYAP1	365	62	13588	3.00221	1	0.385538	78.5818
GOTERM_BP_FAT	GO:0051339~regulation of lyase activity	5	1.1655	0.0843209	OPRM1, S1PR1, GNAQ, HTR7, ADCYAP1	365	62	13588	3.00221	1	0.385538	78.5818
GOTERM_BP_FAT	GO:0007190~activation of adenylate cyclase activity	4	0.932401	0.0964725	OPRM1, GNAQ, HTR7, ADCYAP1	365	41	13588	3.63194	1	0.421793	83.0453
GOTERM_BP_FAT	GO:0019932~second-messenger-mediated signaling	7	1.6317	0.0973189	OPRM1, S1PR1, PTGER3, GNAQ, HTR7, RAPGEF4, RIMS2	365	118	13588	2.2084	1	0.423973	83.321
GOTERM_BP_FAT	GO:0031281~positive regulation of cyclase activity	4	0.932401	0.101934	OPRM1, GNAQ, HTR7, ADCYAP1	365	42	13588	3.54547	1	0.437416	84.7515
GOTERM_BP_FAT	GO:0051349~positive regulation of lyase activity	4	0.932401	0.101934	OPRM1, GNAQ, HTR7, ADCYAP1	365	42	13588	3.54547	1	0.437416	84.7515
GOTERM_BP_FAT	GO:0045762~positive regulation of adenylate cyclase activity	4	0.932401	0.101934	OPRM1, GNAQ, HTR7, ADCYAP1	365	42	13588	3.54547	1	0.437416	84.7515
GOTERM_BP_FAT	GO:0007189~activation of adenylate cyclase activity by G-protein signaling pathway	3	0.699301	0.2111	OPRM1, GNAQ, HTR7	365	32	13588	3.49007	1	0.674904	98.4201
GOTERM_BP_FAT	GO:0010578~regulation of adenylate cyclase activity involved in G-protein signaling	3	0.699301	0.2111	OPRM1, GNAQ, HTR7	365	32	13588	3.49007	1	0.674904	98.4201
GOTERM_BP_FAT	GO:0010579~positive regulation of adenylate cyclase activity by G-protein signaling pathway	3	0.699301	0.2111	OPRM1, GNAQ, HTR7	365	32	13588	3.49007	1	0.674904	98.4201
Annotation Cluster 69	Enrichment Score: 1.156723685146049
Category	Term	Count	%	PValue	Genes	List Total	Pop Hits	Pop Total	Fold Enrichment	Bonferroni	Benjamini	FDR
GOTERM_BP_FAT	GO:0051098~regulation of binding	8	1.8648	0.0104257	PRKCQ, KDM1A, HIPK1, TLR2, JAK2, TLR4, MYC, SHH	365	90	13588	3.3091	1	0.0779156	16.7509
GOTERM_BP_FAT	GO:0051101~regulation of DNA binding	7	1.6317	0.0142493	PRKCQ, KDM1A, HIPK1, TLR2, JAK2, TLR4, SHH	365	74	13588	3.52151	1	0.100693	22.202
GOTERM_BP_FAT	GO:0043388~positive regulation of DNA binding	5	1.1655	0.0254689	PRKCQ, HIPK1, TLR2, TLR4, SHH	365	42	13588	4.43183	1	0.162856	36.3198
GOTERM_BP_FAT	GO:0042035~regulation of cytokine biosynthetic process	6	1.3986	0.0282076	PRKCQ, IL6, GATA3, GLMN, GHRL, TLR4	365	64	13588	3.49007	1	0.176096	39.3786
GOTERM_BP_FAT	GO:0051099~positive regulation of binding	5	1.1655	0.0318668	PRKCQ, HIPK1, TLR2, TLR4, SHH	365	45	13588	4.13638	1	0.192356	43.25
GOTERM_BP_FAT	GO:0051249~regulation of lymphocyte activation	9	2.0979	0.0399743	PRKCQ, IL6, IKZF1, HLX, GLMN, TLR4, GAL, SHH, THY1	365	144	13588	2.32671	1	0.224276	51.0134
GOTERM_BP_FAT	GO:0051091~positive regulation of transcription factor activity	4	0.932401	0.0619282	PRKCQ, TLR2, TLR4, SHH	365	34	13588	4.37969	1	0.310671	67.3164
GOTERM_BP_FAT	GO:0051090~regulation of transcription factor activity	5	1.1655	0.0731042	PRKCQ, KDM1A, TLR2, TLR4, SHH	365	59	13588	3.15486	1	0.348767	73.4981
GOTERM_BP_FAT	GO:0051092~positive regulation of NF-kappaB transcription factor activity	3	0.699301	0.143654	PRKCQ, TLR2, TLR4	365	25	13588	4.46729	1	0.541334	93.3649
GOTERM_BP_FAT	GO:0032944~regulation of mononuclear cell proliferation	5	1.1655	0.166799	PRKCQ, GLMN, TLR4, GAL, SHH	365	80	13588	2.32671	1	0.592499	95.8915
GOTERM_BP_FAT	GO:0050670~regulation of lymphocyte proliferation	5	1.1655	0.166799	PRKCQ, GLMN, TLR4, GAL, SHH	365	80	13588	2.32671	1	0.592499	95.8915
GOTERM_BP_FAT	GO:0070663~regulation of leukocyte proliferation	5	1.1655	0.17732	PRKCQ, GLMN, TLR4, GAL, SHH	365	82	13588	2.26996	1	0.614093	96.7104
GOTERM_BP_FAT	GO:0042108~positive regulation of cytokine biosynthetic process	3	0.699301	0.310815	PRKCQ, GLMN, TLR4	365	42	13588	2.6591	1	0.814537	99.8514
GOTERM_BP_FAT	GO:0042129~regulation of T cell proliferation	3	0.699301	0.471713	PRKCQ, GLMN, SHH	365	59	13588	1.89292	1	0.933052	99.9986
Annotation Cluster 70	Enrichment Score: 1.114811012822312
Category	Term	Count	%	PValue	Genes	List Total	Pop Hits	Pop Total	Fold Enrichment	Bonferroni	Benjamini	FDR
GOTERM_BP_FAT	GO:0040013~negative regulation of locomotion	4	0.932401	0.0492935	GHRL, PTEN, SHH, THY1	365	31	13588	4.80354	1	0.263957	58.6981
GOTERM_BP_FAT	GO:0051271~negative regulation of cell motion	4	0.932401	0.0533508	PKHD1, PTEN, SHH, THY1	365	32	13588	4.65342	1	0.278505	61.6752
GOTERM_BP_FAT	GO:0030336~negative regulation of cell migration	3	0.699301	0.172043	PTEN, SHH, THY1	365	28	13588	3.98865	1	0.602636	96.321
Annotation Cluster 71	Enrichment Score: 1.1017720274367684
Category	Term	Count	%	PValue	Genes	List Total	Pop Hits	Pop Total	Fold Enrichment	Bonferroni	Benjamini	FDR
GOTERM_BP_FAT	GO:0030850~prostate gland development	5	1.1655	0.0199154	NOG, RXRA, TNC, PTEN, SHH	365	39	13588	4.77274	1	0.133873	29.6645
GOTERM_BP_FAT	GO:0060740~prostate gland epithelium morphogenesis	3	0.699301	0.153007	NOG, TNC, SHH	365	26	13588	4.29547	1	0.562843	94.5246
GOTERM_BP_FAT	GO:0060512~prostate gland morphogenesis	3	0.699301	0.162474	NOG, TNC, SHH	365	27	13588	4.13638	1	0.583535	95.502
Annotation Cluster 72	Enrichment Score: 1.0968419257310917
Category	Term	Count	%	PValue	Genes	List Total	Pop Hits	Pop Total	Fold Enrichment	Bonferroni	Benjamini	FDR
GOTERM_BP_FAT	GO:0032504~multicellular organism reproduction	20	4.662	0.0139262	CADM1, HTT, CREB1, HEXB, GRIN1, KIT, CXCL12, ITGB1, SIRT1, NR2C2, ATM, SPAG16, CITED2, ATP2B2, CXCR4, ODF2, IFT81, NEURL1A, BMPR1B, EIF2B5	365	409	13588	1.82041	1	0.0988092	21.7547
GOTERM_BP_FAT	GO:0048609~reproductive process in a multicellular organism	20	4.662	0.0139262	CADM1, HTT, CREB1, HEXB, GRIN1, KIT, CXCL12, ITGB1, SIRT1, NR2C2, ATM, SPAG16, CITED2, ATP2B2, CXCR4, ODF2, IFT81, NEURL1A, BMPR1B, EIF2B5	365	409	13588	1.82041	1	0.0988092	21.7547
GOTERM_BP_FAT	GO:0007276~gamete generation	15	3.4965	0.0623087	CADM1, HTT, HEXB, KIT, SIRT1, ITGB1, CXCL12, ATM, NR2C2, SPAG16, CXCR4, ODF2, IFT81, NEURL1A, BMPR1B	365	331	13588	1.68704	1	0.311652	67.5475
GOTERM_BP_FAT	GO:0019953~sexual reproduction	15	3.4965	0.15418	CADM1, HTT, HEXB, KIT, SIRT1, ITGB1, CXCL12, ATM, NR2C2, SPAG16, CXCR4, ODF2, IFT81, NEURL1A, BMPR1B	365	386	13588	1.44666	1	0.565075	94.6558
GOTERM_BP_FAT	GO:0048232~male gamete generation	9	2.0979	0.375277	CADM1, HTT, IFT81, ODF2, NEURL1A, KIT, SIRT1, NR2C2, SPAG16	365	255	13588	1.31391	1	0.874665	99.9733
GOTERM_BP_FAT	GO:0007283~spermatogenesis	9	2.0979	0.375277	CADM1, HTT, IFT81, ODF2, NEURL1A, KIT, SIRT1, NR2C2, SPAG16	365	255	13588	1.31391	1	0.874665	99.9733
Annotation Cluster 73	Enrichment Score: 1.052391612295337
Category	Term	Count	%	PValue	Genes	List Total	Pop Hits	Pop Total	Fold Enrichment	Bonferroni	Benjamini	FDR
GOTERM_BP_FAT	GO:0007398~ectoderm development	10	2.331	0.00953927	MYO5A, EGFR, NTF3, NF2, LHX1, PDGFA, WNT7A, SHH, KLF4, SMARCA4	365	133	13588	2.79905	1	0.0724336	15.4367
GOTERM_BP_FAT	GO:0008544~epidermis development	8	1.8648	0.0509435	MYO5A, EGFR, NTF3, PDGFA, WNT7A, SHH, KLF4, SMARCA4	365	125	13588	2.38255	1	0.269871	59.9342
GOTERM_BP_FAT	GO:0001942~hair follicle development	4	0.932401	0.149619	MYO5A, EGFR, PDGFA, SHH	365	50	13588	2.97819	1	0.554833	94.1286
GOTERM_BP_FAT	GO:0022404~molting cycle process	4	0.932401	0.149619	MYO5A, EGFR, PDGFA, SHH	365	50	13588	2.97819	1	0.554833	94.1286
GOTERM_BP_FAT	GO:0022405~hair cycle process	4	0.932401	0.149619	MYO5A, EGFR, PDGFA, SHH	365	50	13588	2.97819	1	0.554833	94.1286
GOTERM_BP_FAT	GO:0042303~molting cycle	4	0.932401	0.162498	MYO5A, EGFR, PDGFA, SHH	365	52	13588	2.86365	1	0.582819	95.5043
GOTERM_BP_FAT	GO:0042633~hair cycle	4	0.932401	0.162498	MYO5A, EGFR, PDGFA, SHH	365	52	13588	2.86365	1	0.582819	95.5043
Annotation Cluster 74	Enrichment Score: 0.9994284959469587
Category	Term	Count	%	PValue	Genes	List Total	Pop Hits	Pop Total	Fold Enrichment	Bonferroni	Benjamini	FDR
GOTERM_BP_FAT	GO:0009719~response to endogenous stimulus	11	2.5641	0.0265504	SLC1A3, GSK3A, GRIN1, GRIN2A, NR4A2, GHRL, JAK2, RPE65, AREG, GAL, EIF2B5	365	184	13588	2.22555	1	0.168781	37.5447
GOTERM_BP_FAT	GO:0010033~response to organic substance	19	4.4289	0.134332	HNF1B, CREB1, GRIN1, PPARG, TLR2, NR4A2, GRIN2A, TLR4, RPE65, GAL, SLC1A3, GSK3A, FYN, GHRL, JAK2, AREG, SETD2, MYC, EIF2B5	365	505	13588	1.40063	1	0.52339	91.9814
GOTERM_BP_FAT	GO:0009725~response to hormone stimulus	7	1.6317	0.28149	GSK3A, GHRL, JAK2, RPE65, AREG, GAL, EIF2B5	365	165	13588	1.57934	1	0.780629	99.692
Annotation Cluster 75	Enrichment Score: 0.9974388368329632
Category	Term	Count	%	PValue	Genes	List Total	Pop Hits	Pop Total	Fold Enrichment	Bonferroni	Benjamini	FDR
GOTERM_BP_FAT	GO:0019933~cAMP-mediated signaling	7	1.6317	0.005697	OPRM1, S1PR1, PTGER3, GNAQ, HTR7, RAPGEF4, RIMS2	365	61	13588	4.272	0.999998	0.0472636	9.51098
GOTERM_BP_FAT	GO:0019935~cyclic-nucleotide-mediated signaling	7	1.6317	0.00834228	OPRM1, S1PR1, PTGER3, GNAQ, HTR7, RAPGEF4, RIMS2	365	66	13588	3.94836	1	0.0653113	13.6311
GOTERM_BP_FAT	GO:0043547~positive regulation of GTPase activity	3	0.699301	0.0459372	S1PR1, RASGRF1, THY1	365	13	13588	8.59094	1	0.250321	56.0718
GOTERM_BP_FAT	GO:0007188~G-protein signaling, coupled to cAMP nucleotide second messenger	5	1.1655	0.0594244	OPRM1, S1PR1, PTGER3, GNAQ, HTR7	365	55	13588	3.38431	1	0.301151	65.7563
GOTERM_BP_FAT	GO:0051345~positive regulation of hydrolase activity	6	1.3986	0.0660743	S1PR1, PTGER3, GNAQ, RASGRF1, MYC, THY1	365	81	13588	2.75758	1	0.325556	69.7533
GOTERM_BP_FAT	GO:0007187~G-protein signaling, coupled to cyclic nucleotide second messenger	5	1.1655	0.0767536	OPRM1, S1PR1, PTGER3, GNAQ, HTR7	365	60	13588	3.10228	1	0.360345	75.2653
GOTERM_BP_FAT	GO:0019932~second-messenger-mediated signaling	7	1.6317	0.0973189	OPRM1, S1PR1, PTGER3, GNAQ, HTR7, RAPGEF4, RIMS2	365	118	13588	2.2084	1	0.423973	83.321
GOTERM_BP_FAT	GO:0007200~activation of phospholipase C activity by G-protein coupled receptor protein signaling pathway coupled to IP3 second messenger	3	0.699301	0.143654	S1PR1, PTGER3, GNAQ	365	25	13588	4.46729	1	0.541334	93.3649
GOTERM_BP_FAT	GO:0010863~positive regulation of phospholipase C activity	3	0.699301	0.153007	S1PR1, PTGER3, GNAQ	365	26	13588	4.29547	1	0.562843	94.5246
GOTERM_BP_FAT	GO:0010518~positive regulation of phospholipase activity	3	0.699301	0.153007	S1PR1, PTGER3, GNAQ	365	26	13588	4.29547	1	0.562843	94.5246
GOTERM_BP_FAT	GO:0007202~activation of phospholipase C activity	3	0.699301	0.153007	S1PR1, PTGER3, GNAQ	365	26	13588	4.29547	1	0.562843	94.5246
GOTERM_BP_FAT	GO:0060193~positive regulation of lipase activity	3	0.699301	0.162474	S1PR1, PTGER3, GNAQ	365	27	13588	4.13638	1	0.583535	95.502
GOTERM_BP_FAT	GO:0010517~regulation of phospholipase activity	3	0.699301	0.172043	S1PR1, PTGER3, GNAQ	365	28	13588	3.98865	1	0.602636	96.321
GOTERM_BP_FAT	GO:0060191~regulation of lipase activity	3	0.699301	0.2111	S1PR1, PTGER3, GNAQ	365	32	13588	3.49007	1	0.674904	98.4201
GOTERM_BP_FAT	GO:0048015~phosphoinositide-mediated signaling	3	0.699301	0.290897	S1PR1, PTGER3, GNAQ	365	40	13588	2.79205	1	0.791574	99.7554
GOTERM_BP_FAT	GO:0051336~regulation of hydrolase activity	7	1.6317	0.428556	VAV3, S1PR1, PTGER3, GNAQ, RASGRF1, MYC, THY1	365	196	13588	1.32955	1	0.909846	99.9944
GOTERM_BP_FAT	GO:0043087~regulation of GTPase activity	4	0.932401	0.456084	VAV3, S1PR1, RASGRF1, THY1	365	93	13588	1.60118	1	0.925673	99.9976
Annotation Cluster 76	Enrichment Score: 0.9922004277895601
Category	Term	Count	%	PValue	Genes	List Total	Pop Hits	Pop Total	Fold Enrichment	Bonferroni	Benjamini	FDR
GOTERM_BP_FAT	GO:0051129~negative regulation of cellular component organization	8	1.8648	0.0123565	RTN4, LIMA1, S1PR1, NRP1, VIL1, PTEN, ATM, THY1	365	93	13588	3.20236	1	0.0894762	19.5469
GOTERM_BP_FAT	GO:0010639~negative regulation of organelle organization	4	0.932401	0.23103	LIMA1, S1PR1, VIL1, ATM	365	62	13588	2.40177	1	0.707659	98.9902
GOTERM_BP_FAT	GO:0051494~negative regulation of cytoskeleton organization	3	0.699301	0.369688	LIMA1, S1PR1, VIL1	365	48	13588	2.32671	1	0.870144	99.9688
Annotation Cluster 77	Enrichment Score: 0.9682290244889478
Category	Term	Count	%	PValue	Genes	List Total	Pop Hits	Pop Total	Fold Enrichment	Bonferroni	Benjamini	FDR
GOTERM_BP_FAT	GO:0030183~B cell differentiation	5	1.1655	0.03419	IKZF1, ONECUT1, BCL11A, FOXP1, HDAC7	365	46	13588	4.04646	1	0.203004	45.5858
GOTERM_BP_FAT	GO:0030097~hemopoiesis	13	3.0303	0.0381395	HOXB3, IKZF1, STAP1, ONECUT1, BCL11A, PBX1, JAK2, KIT, MEIS1, NCOR1, FOXP1, HDAC7, KIRREL3	365	251	13588	1.92811	1	0.219685	49.3497
GOTERM_BP_FAT	GO:0048534~hemopoietic or lymphoid organ development	14	3.2634	0.0397618	ONECUT1, STAP1, IKZF1, KIT, MEIS1, FOXP1, HOXB3, BCL11A, PBX1, JAK2, NCOR1, TLX1, HDAC7, KIRREL3	365	281	13588	1.85475	1	0.224264	50.8234
GOTERM_BP_FAT	GO:0002520~immune system development	14	3.2634	0.0545692	ONECUT1, STAP1, IKZF1, KIT, MEIS1, FOXP1, HOXB3, BCL11A, PBX1, JAK2, NCOR1, TLX1, HDAC7, KIRREL3	365	295	13588	1.76672	1	0.282795	62.529
GOTERM_BP_FAT	GO:0001775~cell activation	11	2.5641	0.125575	IKZF1, PLEK, ONECUT1, CXCR4, FYN, BCL11A, TLR4, CXCL12, NCOR1, FOXP1, HDAC7	365	246	13588	1.66464	1	0.501177	90.4377
GOTERM_BP_FAT	GO:0045321~leukocyte activation	10	2.331	0.134697	IKZF1, ONECUT1, CXCR4, FYN, BCL11A, TLR4, CXCL12, NCOR1, FOXP1, HDAC7	365	219	13588	1.69988	1	0.522084	92.0403
GOTERM_BP_FAT	GO:0046649~lymphocyte activation	9	2.0979	0.141538	IKZF1, ONECUT1, CXCR4, FYN, BCL11A, CXCL12, NCOR1, FOXP1, HDAC7	365	191	13588	1.75417	1	0.53949	93.0722
GOTERM_BP_FAT	GO:0042113~B cell activation	5	1.1655	0.156511	IKZF1, ONECUT1, BCL11A, FOXP1, HDAC7	365	78	13588	2.38637	1	0.569451	94.9076
GOTERM_BP_FAT	GO:0002521~leukocyte differentiation	7	1.6317	0.181644	IKZF1, ONECUT1, BCL11A, KIT, NCOR1, FOXP1, HDAC7	365	142	13588	1.83515	1	0.623115	97.0001
GOTERM_BP_FAT	GO:0030098~lymphocyte differentiation	6	1.3986	0.19094	IKZF1, ONECUT1, BCL11A, NCOR1, FOXP1, HDAC7	365	114	13588	1.95934	1	0.640431	97.5435
GOTERM_BP_FAT	GO:0030217~T cell differentiation	3	0.699301	0.608128	IKZF1, BCL11A, NCOR1	365	76	13588	1.4695	1	0.978577	100
Annotation Cluster 78	Enrichment Score: 0.94799430214265
Category	Term	Count	%	PValue	Genes	List Total	Pop Hits	Pop Total	Fold Enrichment	Bonferroni	Benjamini	FDR
GOTERM_BP_FAT	GO:0050865~regulation of cell activation	11	2.5641	0.00931383	PRKCQ, IL6, IKZF1, PLEK, HLX, GLMN, TLR4, RORA, GAL, SHH, THY1	365	156	13588	2.62501	1	0.0710073	15.0994
GOTERM_BP_FAT	GO:0046637~regulation of alpha-beta T cell differentiation	4	0.932401	0.0201263	IL6, IKZF1, HLX, SHH	365	22	13588	6.76862	1	0.134819	29.9288
GOTERM_BP_FAT	GO:0002694~regulation of leukocyte activation	10	2.331	0.022885	PRKCQ, IL6, IKZF1, HLX, GLMN, TLR4, RORA, GAL, SHH, THY1	365	154	13588	2.41736	1	0.149488	33.3006
GOTERM_BP_FAT	GO:0051249~regulation of lymphocyte activation	9	2.0979	0.0399743	PRKCQ, IL6, IKZF1, HLX, GLMN, TLR4, GAL, SHH, THY1	365	144	13588	2.32671	1	0.224276	51.0134
GOTERM_BP_FAT	GO:0050867~positive regulation of cell activation	7	1.6317	0.0539906	PRKCQ, IL6, IKZF1, PLEK, HLX, TLR4, THY1	365	101	13588	2.58012	1	0.280796	62.1258
GOTERM_BP_FAT	GO:0046634~regulation of alpha-beta T cell activation	4	0.932401	0.0619282	IL6, IKZF1, HLX, SHH	365	34	13588	4.37969	1	0.310671	67.3164
GOTERM_BP_FAT	GO:0050863~regulation of T cell activation	7	1.6317	0.0700664	PRKCQ, IL6, IKZF1, HLX, GLMN, SHH, THY1	365	108	13588	2.41289	1	0.339286	71.937
GOTERM_BP_FAT	GO:0046638~positive regulation of alpha-beta T cell differentiation	3	0.699301	0.0907401	IL6, IKZF1, HLX	365	19	13588	5.87801	1	0.40531	81.0619
GOTERM_BP_FAT	GO:0050870~positive regulation of T cell activation	5	1.1655	0.100496	PRKCQ, IL6, IKZF1, HLX, THY1	365	66	13588	2.82026	1	0.43332	84.3186
GOTERM_BP_FAT	GO:0051251~positive regulation of lymphocyte activation	6	1.3986	0.107814	PRKCQ, IL6, IKZF1, HLX, TLR4, THY1	365	94	13588	2.37622	1	0.453055	86.4068
GOTERM_BP_FAT	GO:0002696~positive regulation of leukocyte activation	6	1.3986	0.126628	PRKCQ, IL6, IKZF1, HLX, TLR4, THY1	365	99	13588	2.25621	1	0.503506	90.6371
GOTERM_BP_FAT	GO:0045580~regulation of T cell differentiation	4	0.932401	0.13709	IL6, IKZF1, HLX, SHH	365	48	13588	3.10228	1	0.528012	92.4167
GOTERM_BP_FAT	GO:0002683~negative regulation of immune system process	5	1.1655	0.146471	HLX, GLMN, GAL, SHH, THY1	365	76	13588	2.44917	1	0.548091	93.7366
GOTERM_BP_FAT	GO:0046635~positive regulation of alpha-beta T cell activation	3	0.699301	0.153007	IL6, IKZF1, HLX	365	26	13588	4.29547	1	0.562843	94.5246
GOTERM_BP_FAT	GO:0051250~negative regulation of lymphocyte activation	4	0.932401	0.162498	HLX, GLMN, GAL, SHH	365	52	13588	2.86365	1	0.582819	95.5043
GOTERM_BP_FAT	GO:0050670~regulation of lymphocyte proliferation	5	1.1655	0.166799	PRKCQ, GLMN, TLR4, GAL, SHH	365	80	13588	2.32671	1	0.592499	95.8915
GOTERM_BP_FAT	GO:0032944~regulation of mononuclear cell proliferation	5	1.1655	0.166799	PRKCQ, GLMN, TLR4, GAL, SHH	365	80	13588	2.32671	1	0.592499	95.8915
GOTERM_BP_FAT	GO:0002695~negative regulation of leukocyte activation	4	0.932401	0.169059	HLX, GLMN, GAL, SHH	365	53	13588	2.80961	1	0.597133	96.0821
GOTERM_BP_FAT	GO:0050866~negative regulation of cell activation	4	0.932401	0.169059	HLX, GLMN, GAL, SHH	365	53	13588	2.80961	1	0.597133	96.0821
GOTERM_BP_FAT	GO:0070663~regulation of leukocyte proliferation	5	1.1655	0.17732	PRKCQ, GLMN, TLR4, GAL, SHH	365	82	13588	2.26996	1	0.614093	96.7104
GOTERM_BP_FAT	GO:0002684~positive regulation of immune system process	9	2.0979	0.188843	PRKCQ, IL6, CADM1, IKZF1, HLX, TLR2, TLR4, FOXP1, THY1	365	206	13588	1.62644	1	0.637441	97.4297
GOTERM_BP_FAT	GO:0045619~regulation of lymphocyte differentiation	4	0.932401	0.202917	IL6, IKZF1, HLX, SHH	365	58	13588	2.56741	1	0.660865	98.1076
GOTERM_BP_FAT	GO:0045582~positive regulation of T cell differentiation	3	0.699301	0.2111	IL6, IKZF1, HLX	365	32	13588	3.49007	1	0.674904	98.4201
GOTERM_BP_FAT	GO:0045621~positive regulation of lymphocyte differentiation	3	0.699301	0.230948	IL6, IKZF1, HLX	365	34	13588	3.28477	1	0.708237	98.9883
GOTERM_BP_FAT	GO:0050672~negative regulation of lymphocyte proliferation	3	0.699301	0.240918	GLMN, GAL, SHH	365	35	13588	3.19092	1	0.724129	99.1948
GOTERM_BP_FAT	GO:0032945~negative regulation of mononuclear cell proliferation	3	0.699301	0.240918	GLMN, GAL, SHH	365	35	13588	3.19092	1	0.724129	99.1948
GOTERM_BP_FAT	GO:0070664~negative regulation of leukocyte proliferation	3	0.699301	0.240918	GLMN, GAL, SHH	365	35	13588	3.19092	1	0.724129	99.1948
GOTERM_BP_FAT	GO:0050868~negative regulation of T cell activation	3	0.699301	0.310815	HLX, GLMN, SHH	365	42	13588	2.6591	1	0.814537	99.8514
Annotation Cluster 79	Enrichment Score: 0.9452690621685524
Category	Term	Count	%	PValue	Genes	List Total	Pop Hits	Pop Total	Fold Enrichment	Bonferroni	Benjamini	FDR
GOTERM_BP_FAT	GO:0060341~regulation of cellular localization	9	2.0979	0.0681205	OSM, IL6, CREB1, GLMN, GHRL, RAPGEF4, PPP1CC, SHH, NGF	365	161	13588	2.08103	1	0.332022	70.8918
GOTERM_BP_FAT	GO:0046883~regulation of hormone secretion	4	0.932401	0.0711026	OSM, IL6, CREB1, GHRL	365	36	13588	4.13638	1	0.342798	72.4789
GOTERM_BP_FAT	GO:0046888~negative regulation of hormone secretion	3	0.699301	0.0747065	OSM, IL6, GHRL	365	17	13588	6.56954	1	0.354414	74.2882
GOTERM_BP_FAT	GO:0051046~regulation of secretion	7	1.6317	0.1193	OSM, IL6, CREB1, GLMN, GHRL, RAPGEF4, NGF	365	125	13588	2.08473	1	0.486176	89.1635
GOTERM_BP_FAT	GO:0051048~negative regulation of secretion	3	0.699301	0.162474	OSM, IL6, GHRL	365	27	13588	4.13638	1	0.583535	95.502
GOTERM_BP_FAT	GO:0051051~negative regulation of transport	4	0.932401	0.303697	OSM, IL6, NEDD4, GHRL	365	72	13588	2.06819	1	0.80695	99.8221
Annotation Cluster 80	Enrichment Score: 0.9445422652626204
Category	Term	Count	%	PValue	Genes	List Total	Pop Hits	Pop Total	Fold Enrichment	Bonferroni	Benjamini	FDR
KEGG_PATHWAY	mmu05215:Prostate cancer	7	1.6317	0.0431722	EGFR, EP300, KRAS, PDGFA, CREB1, PTEN, TCF7L2	165	90	5738	2.70478	0.991104	0.220055	39.108
KEGG_PATHWAY	mmu05213:Endometrial cancer	5	1.1655	0.060347	EGFR, KRAS, PTEN, TCF7L2, MYC	165	52	5738	3.34382	0.998719	0.261205	50.325
KEGG_PATHWAY	mmu04540:Gap junction	6	1.3986	0.0988165	EGFR, KRAS, GNAQ, PDGFA, GJA1, PRKG1	165	86	5738	2.42622	0.999985	0.318797	68.9492
KEGG_PATHWAY	mmu05214:Glioma	5	1.1655	0.10954	EGFR, KRAS, PDGFA, CAMK2B, PTEN	165	64	5738	2.71686	0.999996	0.338864	72.8585
KEGG_PATHWAY	mmu05218:Melanoma	5	1.1655	0.144445	EGFR, KRAS, PDGFA, HGF, PTEN	165	71	5738	2.449	1	0.406454	82.6849
KEGG_PATHWAY	mmu04912:GnRH signaling pathway	4	0.932401	0.528179	EGFR, KRAS, GNAQ, CAMK2B	165	97	5738	1.43405	1	0.79319	99.9785
Annotation Cluster 81	Enrichment Score: 0.9417941799134109
Category	Term	Count	%	PValue	Genes	List Total	Pop Hits	Pop Total	Fold Enrichment	Bonferroni	Benjamini	FDR
GOTERM_BP_FAT	GO:0051247~positive regulation of protein metabolic process	9	2.0979	0.00892888	OSM, IL6, NEDD4, TRIM32, BARHL2, JAK2, IFT52, NCOR1, EIF2B5	365	109	13588	3.07382	1	0.0688379	14.5204
GOTERM_BP_FAT	GO:0010740~positive regulation of protein kinase cascade	7	1.6317	0.0306443	OSM, MAP3K7, IL6, RHOA, LPAR3, JAK2, TLR4	365	88	13588	2.96127	1	0.187041	41.9834
GOTERM_BP_FAT	GO:0032268~regulation of cellular protein metabolic process	14	3.2634	0.0387939	EGFR, IL6, PDGFA, BARHL2, IGF2BP1, ZEB2, SHH, OSM, ATG5, RAPGEF4, JAK2, IFT52, NCOR1, EIF2B5	365	280	13588	1.86137	1	0.221993	49.949
GOTERM_BP_FAT	GO:0032270~positive regulation of cellular protein metabolic process	7	1.6317	0.0518968	OSM, IL6, BARHL2, JAK2, IFT52, NCOR1, EIF2B5	365	100	13588	2.60592	1	0.273671	60.6324
GOTERM_BP_FAT	GO:0050730~regulation of peptidyl-tyrosine phosphorylation	5	1.1655	0.0531464	OSM, EGFR, IL6, PDGFA, JAK2	365	53	13588	3.51202	1	0.278181	61.5303
GOTERM_BP_FAT	GO:0031399~regulation of protein modification process	9	2.0979	0.0761581	OSM, EGFR, IL6, ATG5, PDGFA, JAK2, ZEB2, RAPGEF4, NCOR1	365	165	13588	2.03059	1	0.35872	74.9847
GOTERM_BP_FAT	GO:0001932~regulation of protein amino acid phosphorylation	7	1.6317	0.106455	OSM, EGFR, IL6, PDGFA, JAK2, ZEB2, RAPGEF4	365	121	13588	2.15365	1	0.450887	86.0399
GOTERM_BP_FAT	GO:0042327~positive regulation of phosphorylation	4	0.932401	0.216877	OSM, IL6, GLMN, JAK2	365	60	13588	2.48183	1	0.684551	98.6107
GOTERM_BP_FAT	GO:0010562~positive regulation of phosphorus metabolic process	4	0.932401	0.23103	OSM, IL6, GLMN, JAK2	365	62	13588	2.40177	1	0.707659	98.9902
GOTERM_BP_FAT	GO:0045937~positive regulation of phosphate metabolic process	4	0.932401	0.23103	OSM, IL6, GLMN, JAK2	365	62	13588	2.40177	1	0.707659	98.9902
GOTERM_BP_FAT	GO:0050731~positive regulation of peptidyl-tyrosine phosphorylation	3	0.699301	0.240918	OSM, IL6, JAK2	365	35	13588	3.19092	1	0.724129	99.1948
GOTERM_BP_FAT	GO:0031401~positive regulation of protein modification process	4	0.932401	0.347894	OSM, IL6, JAK2, NCOR1	365	78	13588	1.9091	1	0.851796	99.9435
GOTERM_BP_FAT	GO:0001934~positive regulation of protein amino acid phosphorylation	3	0.699301	0.444826	OSM, IL6, JAK2	365	56	13588	1.99432	1	0.919629	99.9966
KEGG_PATHWAY	mmu04630:Jak-STAT signaling pathway	5	1.1655	0.637408	OSM, IL6, EP300, JAK2, MYC	165	152	5738	1.14394	1	0.856062	99.9989
Annotation Cluster 82	Enrichment Score: 0.9322581056015277
Category	Term	Count	%	PValue	Genes	List Total	Pop Hits	Pop Total	Fold Enrichment	Bonferroni	Benjamini	FDR
GOTERM_BP_FAT	GO:0007369~gastrulation	6	1.3986	0.0481665	NF2, LHX1, HTT, LRP6, NR4A3, EXT1	365	74	13588	3.01844	1	0.259815	57.8332
GOTERM_BP_FAT	GO:0007498~mesoderm development	5	1.1655	0.0731042	NF2, HTT, LHX2, NR4A3, EXT1	365	59	13588	3.15486	1	0.348767	73.4981
GOTERM_BP_FAT	GO:0001704~formation of primary germ layer	4	0.932401	0.0911348	NF2, LHX1, HTT, NR4A3	365	40	13588	3.72274	1	0.405991	81.2052
GOTERM_BP_FAT	GO:0001707~mesoderm formation	3	0.699301	0.250907	NF2, HTT, NR4A3	365	36	13588	3.10228	1	0.738576	99.3613
GOTERM_BP_FAT	GO:0048332~mesoderm morphogenesis	3	0.699301	0.27091	NF2, HTT, NR4A3	365	38	13588	2.93901	1	0.768103	99.6022
Annotation Cluster 83	Enrichment Score: 0.9037027187424075
Category	Term	Count	%	PValue	Genes	List Total	Pop Hits	Pop Total	Fold Enrichment	Bonferroni	Benjamini	FDR
KEGG_PATHWAY	mmu04512:ECM-receptor interaction	7	1.6317	0.0307445	LAMA2, LAMA1, ITGA8, TNC, ITGB3, ITGB1, FN1	165	83	5738	2.9329	0.964609	0.21232	29.6024
KEGG_PATHWAY	mmu05412:Arrhythmogenic right ventricular cardiomyopathy (ARVC)	6	1.3986	0.0625042	LAMA2, ITGA8, GJA1, ITGB3, ITGB1, TCF7L2	165	75	5738	2.78206	0.998998	0.259378	51.5919
GOTERM_BP_FAT	GO:0007229~integrin-mediated signaling pathway	5	1.1655	0.146471	VAV3, ITGA8, RHOA, ITGB3, ITGB1	365	76	13588	2.44917	1	0.548091	93.7366
KEGG_PATHWAY	mmu05410:Hypertrophic cardiomyopathy (HCM)	5	1.1655	0.218621	LAMA2, IL6, ITGA8, ITGB3, ITGB1	165	84	5738	2.06999	1	0.519647	93.7526
KEGG_PATHWAY	mmu05414:Dilated cardiomyopathy	4	0.932401	0.492452	LAMA2, ITGA8, ITGB3, ITGB1	165	92	5738	1.51199	1	0.765728	99.9511
Annotation Cluster 84	Enrichment Score: 0.9018361644994825
Category	Term	Count	%	PValue	Genes	List Total	Pop Hits	Pop Total	Fold Enrichment	Bonferroni	Benjamini	FDR
GOTERM_BP_FAT	GO:0010740~positive regulation of protein kinase cascade	7	1.6317	0.0306443	OSM, MAP3K7, IL6, RHOA, LPAR3, JAK2, TLR4	365	88	13588	2.96127	1	0.187041	41.9834
GOTERM_BP_FAT	GO:0043123~positive regulation of I-kappaB kinase/NF-kappaB cascade	3	0.699301	0.221005	MAP3K7, RHOA, TLR4	365	33	13588	3.38431	1	0.691586	98.7334
GOTERM_BP_FAT	GO:0043122~regulation of I-kappaB kinase/NF-kappaB cascade	3	0.699301	0.290897	MAP3K7, RHOA, TLR4	365	40	13588	2.79205	1	0.791574	99.7554
Annotation Cluster 85	Enrichment Score: 0.8757831483267552
Category	Term	Count	%	PValue	Genes	List Total	Pop Hits	Pop Total	Fold Enrichment	Bonferroni	Benjamini	FDR
GOTERM_BP_FAT	GO:0007548~sex differentiation	10	2.331	0.00827156	HNF1B, DMRT3, PBX1, AREG, BMPR1B, LHX8, TCF7L2, SIRT1, SHH, EIF2B5	365	130	13588	2.86365	1	0.0649919	13.5233
GOTERM_BP_FAT	GO:0048608~reproductive structure development	10	2.331	0.00827156	NOG, RXRA, TNC, BMPR1B, LHX8, PTEN, WNT7A, SIRT1, SHH, EIF2B5	365	130	13588	2.86365	1	0.0649919	13.5233
GOTERM_BP_FAT	GO:0046660~female sex differentiation	5	1.1655	0.0922384	AREG, BMPR1B, LHX8, SIRT1, EIF2B5	365	64	13588	2.90839	1	0.409183	81.6004
GOTERM_BP_FAT	GO:0008585~female gonad development	4	0.932401	0.169059	BMPR1B, LHX8, SIRT1, EIF2B5	365	53	13588	2.80961	1	0.597133	96.0821
GOTERM_BP_FAT	GO:0046545~development of primary female sexual characteristics	4	0.932401	0.196018	BMPR1B, LHX8, SIRT1, EIF2B5	365	57	13588	2.61245	1	0.649672	97.7997
GOTERM_BP_FAT	GO:0045137~development of primary sexual characteristics	5	1.1655	0.304072	BMPR1B, LHX8, SIRT1, SHH, EIF2B5	365	104	13588	1.78978	1	0.806801	99.8238
GOTERM_BP_FAT	GO:0022602~ovulation cycle process	3	0.699301	0.359996	BMPR1B, SIRT1, EIF2B5	365	47	13588	2.37622	1	0.862645	99.9593
GOTERM_BP_FAT	GO:0042698~ovulation cycle	3	0.699301	0.369688	BMPR1B, SIRT1, EIF2B5	365	48	13588	2.32671	1	0.870144	99.9688
GOTERM_BP_FAT	GO:0008406~gonad development	4	0.932401	0.420673	BMPR1B, LHX8, SIRT1, EIF2B5	365	88	13588	1.69215	1	0.905621	99.9929
GOTERM_BP_FAT	GO:0048511~rhythmic process	4	0.932401	0.490559	BMPR1B, NCOR1, SIRT1, EIF2B5	365	98	13588	1.51949	1	0.9411	99.9992
Annotation Cluster 86	Enrichment Score: 0.8537168136082157
Category	Term	Count	%	PValue	Genes	List Total	Pop Hits	Pop Total	Fold Enrichment	Bonferroni	Benjamini	FDR
GOTERM_BP_FAT	GO:0001817~regulation of cytokine production	8	1.8648	0.08009	PRKCQ, IL6, GATA3, PPARG, TLR2, GLMN, GHRL, TLR4	365	139	13588	2.14258	1	0.371766	76.7832
GOTERM_BP_FAT	GO:0032680~regulation of tumor necrosis factor production	3	0.699301	0.162474	TLR2, GHRL, TLR4	365	27	13588	4.13638	1	0.583535	95.502
GOTERM_BP_FAT	GO:0032675~regulation of interleukin-6 production	3	0.699301	0.2111	TLR2, GHRL, TLR4	365	32	13588	3.49007	1	0.674904	98.4201
Annotation Cluster 87	Enrichment Score: 0.8277782278195064
Category	Term	Count	%	PValue	Genes	List Total	Pop Hits	Pop Total	Fold Enrichment	Bonferroni	Benjamini	FDR
GOTERM_BP_FAT	GO:0043270~positive regulation of ion transport	3	0.699301	0.0991006	ATP2B2, P2RY1, THY1	365	20	13588	5.58411	1	0.42933	83.8876
GOTERM_BP_FAT	GO:0051050~positive regulation of transport	7	1.6317	0.143522	ATP2B2, CREB1, P2RY1, GLMN, GHRL, SHH, THY1	365	132	13588	1.97418	1	0.541754	93.3471
GOTERM_BP_FAT	GO:0043269~regulation of ion transport	4	0.932401	0.23103	ATP2B2, NEDD4, P2RY1, THY1	365	62	13588	2.40177	1	0.707659	98.9902
Annotation Cluster 88	Enrichment Score: 0.8107333850030031
Category	Term	Count	%	PValue	Genes	List Total	Pop Hits	Pop Total	Fold Enrichment	Bonferroni	Benjamini	FDR
GOTERM_BP_FAT	GO:0051056~regulation of small GTPase mediated signal transduction	11	2.5641	0.0873411	ARHGEF4, DAB2IP, VAV3, S1PR1, KRAS, RASGRF1, PREX2, PSD3, RAPGEF4, RAPGEF2, FARP2	365	228	13588	1.79606	1	0.393776	79.7846
GOTERM_BP_FAT	GO:0035023~regulation of Rho protein signal transduction	5	1.1655	0.199002	ARHGEF4, VAV3, RASGRF1, PREX2, FARP2	365	86	13588	2.16438	1	0.655118	97.9382
GOTERM_BP_FAT	GO:0046578~regulation of Ras protein signal transduction	8	1.8648	0.212679	ARHGEF4, VAV3, S1PR1, KRAS, RASGRF1, PREX2, PSD3, FARP2	365	181	13588	1.64541	1	0.677232	98.4745
Annotation Cluster 89	Enrichment Score: 0.8022817902956592
Category	Term	Count	%	PValue	Genes	List Total	Pop Hits	Pop Total	Fold Enrichment	Bonferroni	Benjamini	FDR
GOTERM_BP_FAT	GO:0006342~chromatin silencing	3	0.699301	0.0991006	DNMT3B, SIRT1, SMARCA4	365	20	13588	5.58411	1	0.42933	83.8876
GOTERM_BP_FAT	GO:0045814~negative regulation of gene expression, epigenetic	3	0.699301	0.11642	DNMT3B, SIRT1, SMARCA4	365	22	13588	5.07646	1	0.478845	88.5268
GOTERM_BP_FAT	GO:0040029~regulation of gene expression, epigenetic	5	1.1655	0.117987	H2AFY2, GLMN, DNMT3B, SIRT1, SMARCA4	365	70	13588	2.6591	1	0.482918	88.8774
GOTERM_BP_FAT	GO:0016458~gene silencing	3	0.699301	0.453874	DNMT3B, SIRT1, SMARCA4	365	57	13588	1.95934	1	0.924734	99.9975
Annotation Cluster 90	Enrichment Score: 0.7784192121210001
Category	Term	Count	%	PValue	Genes	List Total	Pop Hits	Pop Total	Fold Enrichment	Bonferroni	Benjamini	FDR
GOTERM_BP_FAT	GO:0030384~phosphoinositide metabolic process	6	1.3986	0.026566	PGAP1, ADNP, INPP5E, PIP5K1A, PTEN, IPMK	365	63	13588	3.54547	1	0.168419	37.5622
GOTERM_BP_FAT	GO:0006650~glycerophospholipid metabolic process	6	1.3986	0.087215	PGAP1, ADNP, INPP5E, PIP5K1A, PTEN, IPMK	365	88	13588	2.53823	1	0.394034	79.7357
GOTERM_BP_FAT	GO:0046486~glycerolipid metabolic process	7	1.6317	0.132878	PGAP1, ADNP, INPP5E, PIP5K1A, PTEN, IPMK, SIRT1	365	129	13588	2.02009	1	0.520042	91.7425
KEGG_PATHWAY	mmu00562:Inositol phosphate metabolism	4	0.932401	0.199811	INPP5E, PIP5K1A, PTEN, IPMK	165	54	5738	2.57598	1	0.494121	91.8374
GOTERM_BP_FAT	GO:0006644~phospholipid metabolic process	7	1.6317	0.272303	PGAP1, HEXB, ADNP, INPP5E, PIP5K1A, PTEN, IPMK	365	163	13588	1.59872	1	0.769473	99.6153
GOTERM_BP_FAT	GO:0019637~organophosphate metabolic process	7	1.6317	0.333075	PGAP1, HEXB, ADNP, INPP5E, PIP5K1A, PTEN, IPMK	365	176	13588	1.48064	1	0.837294	99.9163
KEGG_PATHWAY	mmu04070:Phosphatidylinositol signaling system	3	0.699301	0.637503	INPP5E, PIP5K1A, PTEN	165	75	5738	1.39103	1	0.851157	99.9989
Annotation Cluster 91	Enrichment Score: 0.705886301254036
Category	Term	Count	%	PValue	Genes	List Total	Pop Hits	Pop Total	Fold Enrichment	Bonferroni	Benjamini	FDR
GOTERM_BP_FAT	GO:0043408~regulation of MAPKKK cascade	7	1.6317	0.0386429	OSM, MAP3K7, IL6, NF2, LPAR3, ZEB2, TLR4	365	93	13588	2.80206	1	0.221751	49.8114
GOTERM_BP_FAT	GO:0080135~regulation of cellular response to stress	4	0.932401	0.325797	MAP3K7, EYA1, ZEB2, TLR4	365	75	13588	1.98546	1	0.830348	99.8988
GOTERM_BP_FAT	GO:0046328~regulation of JNK cascade	3	0.699301	0.340455	MAP3K7, ZEB2, TLR4	365	45	13588	2.48183	1	0.844653	99.9311
GOTERM_BP_FAT	GO:0070302~regulation of stress-activated protein kinase signaling pathway	3	0.699301	0.35025	MAP3K7, ZEB2, TLR4	365	46	13588	2.42787	1	0.853633	99.947
Annotation Cluster 92	Enrichment Score: 0.6669325052696848
Category	Term	Count	%	PValue	Genes	List Total	Pop Hits	Pop Total	Fold Enrichment	Bonferroni	Benjamini	FDR
GOTERM_BP_FAT	GO:0016044~membrane organization	12	2.7972	0.11479	DNM3, VAV3, MYO6, CRB1, HTT, RAC1, LRP6, LRP2, GDNF, SHH, VLDLR, MYH10	365	272	13588	1.64239	1	0.474527	88.1507
GOTERM_BP_FAT	GO:0016192~vesicle-mediated transport	18	4.1958	0.122793	MYO5A, DNM3, MYO6, VAV3, PLEK, HTT, RIMS2, RIMS1, LLGL1, SHH, WDR19, STXBP5, RAC1, LRP6, RAPGEF4, LRP2, MYH10, VLDLR	365	466	13588	1.43797	1	0.49444	89.8914
GOTERM_BP_FAT	GO:0010324~membrane invagination	7	1.6317	0.390478	DNM3, MYO6, RAC1, LRP6, LRP2, SHH, VLDLR	365	188	13588	1.38613	1	0.885709	99.9827
GOTERM_BP_FAT	GO:0006897~endocytosis	7	1.6317	0.390478	DNM3, MYO6, RAC1, LRP6, LRP2, SHH, VLDLR	365	188	13588	1.38613	1	0.885709	99.9827
Annotation Cluster 93	Enrichment Score: 0.6554550698206307
Category	Term	Count	%	PValue	Genes	List Total	Pop Hits	Pop Total	Fold Enrichment	Bonferroni	Benjamini	FDR
GOTERM_BP_FAT	GO:0006720~isoprenoid metabolic process	4	0.932401	0.143308	ALDH1A2, ADNP, CYP26A1, RPE65	365	49	13588	3.03897	1	0.541953	93.3179
GOTERM_BP_FAT	GO:0006776~vitamin A metabolic process	3	0.699301	0.153007	ALDH1A2, CYP26A1, RPE65	365	26	13588	4.29547	1	0.562843	94.5246
GOTERM_BP_FAT	GO:0016101~diterpenoid metabolic process	3	0.699301	0.172043	ALDH1A2, CYP26A1, RPE65	365	28	13588	3.98865	1	0.602636	96.321
GOTERM_BP_FAT	GO:0001523~retinoid metabolic process	3	0.699301	0.172043	ALDH1A2, CYP26A1, RPE65	365	28	13588	3.98865	1	0.602636	96.321
GOTERM_BP_FAT	GO:0006721~terpenoid metabolic process	3	0.699301	0.181701	ALDH1A2, CYP26A1, RPE65	365	29	13588	3.85111	1	0.622472	97.0037
GOTERM_BP_FAT	GO:0006775~fat-soluble vitamin metabolic process	3	0.699301	0.230948	ALDH1A2, CYP26A1, RPE65	365	34	13588	3.28477	1	0.708237	98.9883
GOTERM_BP_FAT	GO:0006766~vitamin metabolic process	4	0.932401	0.28167	ALDH1A2, CYP26A1, RPE65, LRP2	365	69	13588	2.15811	1	0.780224	99.6933
GOTERM_BP_FAT	GO:0019748~secondary metabolic process	4	0.932401	0.28167	MYO5A, ALDH1A2, CYP26A1, RPE65	365	69	13588	2.15811	1	0.780224	99.6933
KEGG_PATHWAY	mmu00830:Retinol metabolism	3	0.699301	0.583843	ALDH1A2, CYP26A1, RPE65	165	68	5738	1.53422	1	0.823979	99.9947
Annotation Cluster 94	Enrichment Score: 0.6330202736227828
Category	Term	Count	%	PValue	Genes	List Total	Pop Hits	Pop Total	Fold Enrichment	Bonferroni	Benjamini	FDR
GOTERM_BP_FAT	GO:0009712~catechol metabolic process	3	0.699301	0.191437	GATA3, GRIN2A, NR4A2	365	30	13588	3.72274	1	0.640733	97.5698
GOTERM_BP_FAT	GO:0018958~phenol metabolic process	3	0.699301	0.191437	GATA3, GRIN2A, NR4A2	365	30	13588	3.72274	1	0.640733	97.5698
GOTERM_BP_FAT	GO:0006584~catecholamine metabolic process	3	0.699301	0.191437	GATA3, GRIN2A, NR4A2	365	30	13588	3.72274	1	0.640733	97.5698
GOTERM_BP_FAT	GO:0034311~diol metabolic process	3	0.699301	0.191437	GATA3, GRIN2A, NR4A2	365	30	13588	3.72274	1	0.640733	97.5698
GOTERM_BP_FAT	GO:0006575~cellular amino acid derivative metabolic process	6	1.3986	0.326857	ATP2B2, SLC1A3, HTT, GATA3, GRIN2A, NR4A2	365	141	13588	1.58414	1	0.830964	99.9016
GOTERM_BP_FAT	GO:0006576~biogenic amine metabolic process	4	0.932401	0.362588	ATP2B2, GATA3, GRIN2A, NR4A2	365	80	13588	1.86137	1	0.864584	99.9621
Annotation Cluster 95	Enrichment Score: 0.591587963626393
Category	Term	Count	%	PValue	Genes	List Total	Pop Hits	Pop Total	Fold Enrichment	Bonferroni	Benjamini	FDR
GOTERM_BP_FAT	GO:0042098~T cell proliferation	3	0.699301	0.172043	CXCR4, FYN, CXCL12	365	28	13588	3.98865	1	0.602636	96.321
GOTERM_BP_FAT	GO:0042110~T cell activation	6	1.3986	0.200281	IKZF1, CXCR4, FYN, BCL11A, CXCL12, NCOR1	365	116	13588	1.92556	1	0.656995	97.9951
GOTERM_BP_FAT	GO:0046651~lymphocyte proliferation	3	0.699301	0.310815	CXCR4, FYN, CXCL12	365	42	13588	2.6591	1	0.814537	99.8514
GOTERM_BP_FAT	GO:0032943~mononuclear cell proliferation	3	0.699301	0.320731	CXCR4, FYN, CXCL12	365	43	13588	2.59726	1	0.825128	99.8847
GOTERM_BP_FAT	GO:0070661~leukocyte proliferation	3	0.699301	0.320731	CXCR4, FYN, CXCL12	365	43	13588	2.59726	1	0.825128	99.8847
Annotation Cluster 96	Enrichment Score: 0.5242135356886514
Category	Term	Count	%	PValue	Genes	List Total	Pop Hits	Pop Total	Fold Enrichment	Bonferroni	Benjamini	FDR
GOTERM_BP_FAT	GO:0042060~wound healing	8	1.8648	0.0308835	NOG, PLEK, GJA1, DTNBP1, GAP43, SHH, MYH10, FN1	365	112	13588	2.6591	1	0.187891	42.2334
GOTERM_BP_FAT	GO:0050878~regulation of body fluid levels	4	0.932401	0.427821	PTGER3, PLEK, DTNBP1, SHH	365	89	13588	1.67314	1	0.909749	99.9943
GOTERM_BP_FAT	GO:0050817~coagulation	3	0.699301	0.563213	PLEK, DTNBP1, SHH	365	70	13588	1.59546	1	0.967957	99.9999
GOTERM_BP_FAT	GO:0007596~blood coagulation	3	0.699301	0.563213	PLEK, DTNBP1, SHH	365	70	13588	1.59546	1	0.967957	99.9999
GOTERM_BP_FAT	GO:0007599~hemostasis	3	0.699301	0.570949	PLEK, DTNBP1, SHH	365	71	13588	1.57299	1	0.970062	100
Annotation Cluster 97	Enrichment Score: 0.5081470084118768
Category	Term	Count	%	PValue	Genes	List Total	Pop Hits	Pop Total	Fold Enrichment	Bonferroni	Benjamini	FDR
GOTERM_BP_FAT	GO:0043627~response to estrogen stimulus	3	0.699301	0.221005	GHRL, AREG, GAL	365	33	13588	3.38431	1	0.691586	98.7334
GOTERM_BP_FAT	GO:0009725~response to hormone stimulus	7	1.6317	0.28149	GSK3A, GHRL, JAK2, RPE65, AREG, GAL, EIF2B5	365	165	13588	1.57934	1	0.780629	99.692
GOTERM_BP_FAT	GO:0048545~response to steroid hormone stimulus	3	0.699301	0.4805	GHRL, AREG, GAL	365	60	13588	1.86137	1	0.936696	99.9989
Annotation Cluster 98	Enrichment Score: 0.4532273217616268
Category	Term	Count	%	PValue	Genes	List Total	Pop Hits	Pop Total	Fold Enrichment	Bonferroni	Benjamini	FDR
GOTERM_BP_FAT	GO:0043434~response to peptide hormone stimulus	5	1.1655	0.250336	GSK3A, JAK2, RPE65, GAL, EIF2B5	365	95	13588	1.95934	1	0.738352	99.3528
GOTERM_BP_FAT	GO:0009725~response to hormone stimulus	7	1.6317	0.28149	GSK3A, GHRL, JAK2, RPE65, AREG, GAL, EIF2B5	365	165	13588	1.57934	1	0.780629	99.692
GOTERM_BP_FAT	GO:0032870~cellular response to hormone stimulus	3	0.699301	0.462837	GSK3A, JAK2, RPE65	365	58	13588	1.92556	1	0.928499	99.9981
GOTERM_BP_FAT	GO:0032868~response to insulin stimulus	3	0.699301	0.471713	GSK3A, RPE65, GAL	365	59	13588	1.89292	1	0.933052	99.9986
Annotation Cluster 99	Enrichment Score: 0.45111080685200783
Category	Term	Count	%	PValue	Genes	List Total	Pop Hits	Pop Total	Fold Enrichment	Bonferroni	Benjamini	FDR
GOTERM_BP_FAT	GO:0001503~ossification	5	1.1655	0.316206	NOG, NAB1, WWTR1, BMP5, SHH	365	106	13588	1.75601	1	0.820413	99.8705
GOTERM_BP_FAT	GO:0001649~osteoblast differentiation	3	0.699301	0.359996	NOG, WWTR1, SHH	365	47	13588	2.37622	1	0.862645	99.9593
GOTERM_BP_FAT	GO:0060348~bone development	5	1.1655	0.389403	NOG, NAB1, WWTR1, BMP5, SHH	365	118	13588	1.57743	1	0.885294	99.9821
Annotation Cluster 100	Enrichment Score: 0.3869593568317763
Category	Term	Count	%	PValue	Genes	List Total	Pop Hits	Pop Total	Fold Enrichment	Bonferroni	Benjamini	FDR
GOTERM_BP_FAT	GO:0045089~positive regulation of innate immune response	3	0.699301	0.250907	CADM1, TLR2, TLR4	365	36	13588	3.10228	1	0.738576	99.3613
GOTERM_BP_FAT	GO:0045088~regulation of innate immune response	3	0.699301	0.35025	CADM1, TLR2, TLR4	365	46	13588	2.42787	1	0.853633	99.947
GOTERM_BP_FAT	GO:0031349~positive regulation of defense response	3	0.699301	0.453874	CADM1, TLR2, TLR4	365	57	13588	1.95934	1	0.924734	99.9975
GOTERM_BP_FAT	GO:0050778~positive regulation of immune response	4	0.932401	0.710128	CADM1, TLR2, TLR4, THY1	365	136	13588	1.09492	1	0.993208	100
Annotation Cluster 101	Enrichment Score: 0.38381305280116773
Category	Term	Count	%	PValue	Genes	List Total	Pop Hits	Pop Total	Fold Enrichment	Bonferroni	Benjamini	FDR
KEGG_PATHWAY	mmu04650:Natural killer cell mediated cytotoxicity	6	1.3986	0.26954	ICAM1, VAV3, KRAS, FYN, RAC1, PPP3R1	165	122	5738	1.71028	1	0.559424	97.0708
KEGG_PATHWAY	mmu04662:B cell receptor signaling pathway	4	0.932401	0.401962	VAV3, KRAS, RAC1, PPP3R1	165	80	5738	1.73879	1	0.689757	99.6908
KEGG_PATHWAY	mmu04664:Fc epsilon RI signaling pathway	4	0.932401	0.41742	VAV3, KRAS, FYN, RAC1	165	82	5738	1.69638	1	0.700127	99.7696
KEGG_PATHWAY	mmu04370:VEGF signaling pathway	3	0.699301	0.644713	KRAS, RAC1, PPP3R1	165	76	5738	1.37273	1	0.851784	99.9991
Annotation Cluster 102	Enrichment Score: 0.3511152403497388
Category	Term	Count	%	PValue	Genes	List Total	Pop Hits	Pop Total	Fold Enrichment	Bonferroni	Benjamini	FDR
GOTERM_BP_FAT	GO:0050880~regulation of blood vessel size	3	0.699301	0.369688	EDNRA, EDN3, ATG5	365	48	13588	2.32671	1	0.870144	99.9688
GOTERM_BP_FAT	GO:0035150~regulation of tube size	3	0.699301	0.369688	EDNRA, EDN3, ATG5	365	48	13588	2.32671	1	0.870144	99.9688
GOTERM_BP_FAT	GO:0003018~vascular process in circulatory system	3	0.699301	0.388892	EDNRA, EDN3, ATG5	365	50	13588	2.23364	1	0.885342	99.9819
GOTERM_BP_FAT	GO:0008015~blood circulation	4	0.932401	0.574727	EDNRA, EDN3, ATG5, OXTR	365	111	13588	1.34153	1	0.970957	100
GOTERM_BP_FAT	GO:0003013~circulatory system process	4	0.932401	0.574727	EDNRA, EDN3, ATG5, OXTR	365	111	13588	1.34153	1	0.970957	100
Annotation Cluster 103	Enrichment Score: 0.3390258615758445
Category	Term	Count	%	PValue	Genes	List Total	Pop Hits	Pop Total	Fold Enrichment	Bonferroni	Benjamini	FDR
GOTERM_BP_FAT	GO:0051329~interphase of mitotic cell cycle	4	0.932401	0.143308	PPP2R3A, ANP32B, CAMK2B, ITGB1	365	49	13588	3.03897	1	0.541953	93.3179
GOTERM_BP_FAT	GO:0051325~interphase	4	0.932401	0.156017	PPP2R3A, ANP32B, CAMK2B, ITGB1	365	51	13588	2.9198	1	0.568975	94.8552
GOTERM_BP_FAT	GO:0022402~cell cycle process	10	2.331	0.73054	PPP2R3A, NIPBL, ANP32B, KIF20B, CAMK2B, PMP22, APBB2, DST, ITGB1, MYH10	365	393	13588	0.947262	1	0.994704	100
GOTERM_BP_FAT	GO:0007049~cell cycle	15	3.4965	0.763701	PPP2R3A, ANP32B, IKZF1, PPP1CC, ITGB1, ATM, GAK, NIPBL, TRP53BP2, KIF20B, CAMK2B, APBB2, PMP22, DST, MYH10	365	611	13588	0.91393	1	0.996644	100
GOTERM_BP_FAT	GO:0000278~mitotic cell cycle	6	1.3986	0.786672	PPP2R3A, NIPBL, ANP32B, KIF20B, CAMK2B, ITGB1	365	244	13588	0.915428	1	0.997736	100
GOTERM_BP_FAT	GO:0022403~cell cycle phase	6	1.3986	0.941979	PPP2R3A, NIPBL, ANP32B, KIF20B, CAMK2B, ITGB1	365	328	13588	0.680989	1	0.999979	100
Annotation Cluster 104	Enrichment Score: 0.27650017125032883
Category	Term	Count	%	PValue	Genes	List Total	Pop Hits	Pop Total	Fold Enrichment	Bonferroni	Benjamini	FDR
GOTERM_BP_FAT	GO:0006575~cellular amino acid derivative metabolic process	6	1.3986	0.326857	ATP2B2, SLC1A3, HTT, GATA3, GRIN2A, NR4A2	365	141	13588	1.58414	1	0.830964	99.9016
GOTERM_BP_FAT	GO:0042398~cellular amino acid derivative biosynthetic process	3	0.699301	0.369688	SLC1A3, GATA3, NR4A2	365	48	13588	2.32671	1	0.870144	99.9688
GOTERM_BP_FAT	GO:0009309~amine biosynthetic process	3	0.699301	0.586121	SLC1A3, GATA3, NR4A2	365	73	13588	1.52989	1	0.973706	100
GOTERM_BP_FAT	GO:0010035~response to inorganic substance	3	0.699301	0.710539	SLC1A3, HTT, NR4A2	365	92	13588	1.21394	1	0.993188	100
GOTERM_BP_FAT	GO:0044271~nitrogen compound biosynthetic process	7	1.6317	0.823628	ATP2B2, NME2, SLC1A3, HTT, GATA3, NR4A2, RORA	365	302	13588	0.862887	1	0.998841	100
Annotation Cluster 105	Enrichment Score: 0.24325753954897744
Category	Term	Count	%	PValue	Genes	List Total	Pop Hits	Pop Total	Fold Enrichment	Bonferroni	Benjamini	FDR
GOTERM_BP_FAT	GO:0046907~intracellular transport	14	3.2634	0.365678	MYO5A, ENAH, MYO6, HTT, PGAP1, SNX1, RIMS2, RIMS1, WDR19, JAK2, PEX13, APBB2, DST, MYH10	365	431	13588	1.20924	1	0.866962	99.9652
GOTERM_BP_FAT	GO:0034613~cellular protein localization	10	2.331	0.409987	WDR19, MYO6, HTT, PGAP1, PPP3R1, SNX1, JAK2, PEX13, RIMS2, RIMS1	365	299	13588	1.24506	1	0.89916	99.9902
GOTERM_BP_FAT	GO:0070727~cellular macromolecule localization	10	2.331	0.416486	WDR19, MYO6, HTT, PGAP1, PPP3R1, SNX1, JAK2, PEX13, RIMS2, RIMS1	365	301	13588	1.23679	1	0.903479	99.9919
GOTERM_BP_FAT	GO:0006886~intracellular protein transport	9	2.0979	0.460817	WDR19, MYO6, HTT, PGAP1, SNX1, JAK2, PEX13, RIMS2, RIMS1	365	276	13588	1.21394	1	0.928047	99.998
GOTERM_BP_FAT	GO:0006605~protein targeting	4	0.932401	0.695812	MYO6, HTT, JAK2, PEX13	365	133	13588	1.11962	1	0.991887	100
GOTERM_BP_FAT	GO:0008104~protein localization	18	4.1958	0.800737	EIF4ENIF1, RAB8B, MYO6, PLEK, HTT, PGAP1, PPP3R1, GRIN2A, SNX1, RIMS2, RIMS1, WDR19, STXBP5, DYNC2H1, RAB11A, JAK2, PEX13, VPS13A	365	753	13588	0.889898	1	0.998213	100
GOTERM_BP_FAT	GO:0015031~protein transport	15	3.4965	0.836509	EIF4ENIF1, MYO6, RAB8B, PLEK, HTT, PGAP1, SNX1, RIMS2, RIMS1, WDR19, STXBP5, RAB11A, JAK2, PEX13, VPS13A	365	651	13588	0.857774	1	0.999117	100
GOTERM_BP_FAT	GO:0045184~establishment of protein localization	15	3.4965	0.844287	EIF4ENIF1, MYO6, RAB8B, PLEK, HTT, PGAP1, SNX1, RIMS2, RIMS1, WDR19, STXBP5, RAB11A, JAK2, PEX13, VPS13A	365	656	13588	0.851236	1	0.999242	100
Annotation Cluster 106	Enrichment Score: 0.24237457133413737
Category	Term	Count	%	PValue	Genes	List Total	Pop Hits	Pop Total	Fold Enrichment	Bonferroni	Benjamini	FDR
GOTERM_BP_FAT	GO:0010212~response to ionizing radiation	4	0.932401	0.13709	EYA1, XRCC2, TRP53BP2, ATM	365	48	13588	3.10228	1	0.528012	92.4167
GOTERM_BP_FAT	GO:0006302~double-strand break repair	3	0.699301	0.320731	EYA1, XRCC2, SETX	365	43	13588	2.59726	1	0.825128	99.8847
GOTERM_BP_FAT	GO:0033554~cellular response to stress	8	1.8648	0.919834	EYA1, XRCC2, ATG5, HIPK1, SIRT1, ATM, EIF2B5, SETX	365	404	13588	0.737176	1	0.999935	100
GOTERM_BP_FAT	GO:0006281~DNA repair	4	0.932401	0.939531	EYA1, XRCC2, ATM, SETX	365	222	13588	0.670764	1	0.999976	100
GOTERM_BP_FAT	GO:0006974~response to DNA damage stimulus	5	1.1655	0.95163	EYA1, XRCC2, HIPK1, ATM, SETX	365	287	13588	0.648561	1	0.999989	100
GOTERM_BP_FAT	GO:0006259~DNA metabolic process	7	1.6317	0.971668	EYA1, XRCC2, DNMT3B, MYC, ATM, FOXP1, SETX	365	421	13588	0.618983	1	0.999998	100
Annotation Cluster 107	Enrichment Score: 0.22909505995876656
Category	Term	Count	%	PValue	Genes	List Total	Pop Hits	Pop Total	Fold Enrichment	Bonferroni	Benjamini	FDR
GOTERM_BP_FAT	GO:0008154~actin polymerization or depolymerization	3	0.699301	0.0459372	ENAH, GHRL, GAS7	365	13	13588	8.59094	1	0.250321	56.0718
GOTERM_BP_FAT	GO:0034621~cellular macromolecular complex subunit organization	6	1.3986	0.789621	ENAH, H2AFY2, GHRL, PEX13, GAS7, SMARCA4	365	245	13588	0.911691	1	0.997812	100
GOTERM_BP_FAT	GO:0043933~macromolecular complex subunit organization	8	1.8648	0.865834	MTMR2, ENAH, H2AFY2, GHRL, PEX13, GAS7, MYC, SMARCA4	365	367	13588	0.811496	1	0.999557	100
GOTERM_BP_FAT	GO:0034622~cellular macromolecular complex assembly	4	0.932401	0.933244	H2AFY2, PEX13, GAS7, SMARCA4	365	217	13588	0.686219	1	0.999966	100
GOTERM_BP_FAT	GO:0006461~protein complex assembly	4	0.932401	0.945267	MTMR2, PEX13, GAS7, MYC	365	227	13588	0.655989	1	0.999982	100
GOTERM_BP_FAT	GO:0070271~protein complex biogenesis	4	0.932401	0.945267	MTMR2, PEX13, GAS7, MYC	365	227	13588	0.655989	1	0.999982	100
GOTERM_BP_FAT	GO:0065003~macromolecular complex assembly	6	1.3986	0.95107	MTMR2, H2AFY2, PEX13, GAS7, MYC, SMARCA4	365	338	13588	0.660841	1	0.999988	100
Annotation Cluster 108	Enrichment Score: 0.22512924368447232
Category	Term	Count	%	PValue	Genes	List Total	Pop Hits	Pop Total	Fold Enrichment	Bonferroni	Benjamini	FDR
GOTERM_BP_FAT	GO:0009101~glycoprotein biosynthetic process	5	1.1655	0.383314	SLC4A10, FUT10, HS6ST1, B3GNT2, EXT1	365	117	13588	1.59091	1	0.881148	99.9787
GOTERM_BP_FAT	GO:0009100~glycoprotein metabolic process	5	1.1655	0.557827	SLC4A10, FUT10, HS6ST1, B3GNT2, EXT1	365	147	13588	1.26624	1	0.966691	99.9999
GOTERM_BP_FAT	GO:0070085~glycosylation	3	0.699301	0.704855	SLC4A10, FUT10, B3GNT2	365	91	13588	1.22728	1	0.992758	100
GOTERM_BP_FAT	GO:0006486~protein amino acid glycosylation	3	0.699301	0.704855	SLC4A10, FUT10, B3GNT2	365	91	13588	1.22728	1	0.992758	100
GOTERM_BP_FAT	GO:0043413~biopolymer glycosylation	3	0.699301	0.704855	SLC4A10, FUT10, B3GNT2	365	91	13588	1.22728	1	0.992758	100
Annotation Cluster 109	Enrichment Score: 0.2196261333633597
Category	Term	Count	%	PValue	Genes	List Total	Pop Hits	Pop Total	Fold Enrichment	Bonferroni	Benjamini	FDR
GOTERM_BP_FAT	GO:0043414~biopolymer methylation	3	0.699301	0.570949	EZH2, SETD2, DNMT3B	365	71	13588	1.57299	1	0.970062	100
GOTERM_BP_FAT	GO:0006730~one-carbon metabolic process	4	0.932401	0.610535	KDM1A, EZH2, SETD2, DNMT3B	365	117	13588	1.27273	1	0.978968	100
GOTERM_BP_FAT	GO:0032259~methylation	3	0.699301	0.629237	EZH2, SETD2, DNMT3B	365	79	13588	1.4137	1	0.982684	100
Annotation Cluster 110	Enrichment Score: 0.12294216958517941
Category	Term	Count	%	PValue	Genes	List Total	Pop Hits	Pop Total	Fold Enrichment	Bonferroni	Benjamini	FDR
GOTERM_BP_FAT	GO:0006366~transcription from RNA polymerase II promoter	3	0.699301	0.593557	ABT1, LMO4, MYC	365	74	13588	1.50922	1	0.975439	100
GOTERM_BP_FAT	GO:0006351~transcription, DNA-dependent	3	0.699301	0.842552	ABT1, LMO4, MYC	365	122	13588	0.915428	1	0.999219	100
GOTERM_BP_FAT	GO:0032774~RNA biosynthetic process	3	0.699301	0.855293	ABT1, LMO4, MYC	365	126	13588	0.886367	1	0.999422	100
Annotation Cluster 111	Enrichment Score: 0.12026032809227005
Category	Term	Count	%	PValue	Genes	List Total	Pop Hits	Pop Total	Fold Enrichment	Bonferroni	Benjamini	FDR
GOTERM_BP_FAT	GO:0006816~calcium ion transport	5	1.1655	0.407616	ATP2B2, TRPC6, GRIN1, GRIN2A, CAMK2B	365	121	13588	1.53832	1	0.897824	99.9895
GOTERM_BP_FAT	GO:0015674~di-, tri-valent inorganic cation transport	5	1.1655	0.629751	ATP2B2, TRPC6, GRIN1, GRIN2A, CAMK2B	365	161	13588	1.15613	1	0.982658	100
GOTERM_BP_FAT	GO:0006813~potassium ion transport	4	0.932401	0.806503	TSC1, KCNA2, KCNA1, SCN2A1	365	160	13588	0.930685	1	0.998372	100
GOTERM_BP_FAT	GO:0030001~metal ion transport	10	2.331	0.842167	ATP2B2, SLC4A10, TRPC6, TSC1, KCNA2, GRIN1, KCNA1, SCN2A1, GRIN2A, CAMK2B	365	442	13588	0.842249	1	0.99922	100
GOTERM_BP_FAT	GO:0006811~ion transport	15	3.4965	0.913238	PTGER3, TRPC6, GABRB2, HTT, KCNA2, GLRA3, SCN2A1, GRIN1, KCNA1, GRIN2A, ATP2B2, SLC4A10, SLC1A3, TSC1, CAMK2B	365	712	13588	0.784285	1	0.999913	100
GOTERM_BP_FAT	GO:0006812~cation transport	10	2.331	0.937629	ATP2B2, SLC4A10, TRPC6, TSC1, KCNA2, GRIN1, KCNA1, SCN2A1, GRIN2A, CAMK2B	365	515	13588	0.722862	1	0.999973	100
GOTERM_BP_FAT	GO:0015672~monovalent inorganic cation transport	5	1.1655	0.964135	SLC4A10, TSC1, KCNA2, KCNA1, SCN2A1	365	303	13588	0.614313	1	0.999996	100
Annotation Cluster 112	Enrichment Score: 0.0888825671510607
Category	Term	Count	%	PValue	Genes	List Total	Pop Hits	Pop Total	Fold Enrichment	Bonferroni	Benjamini	FDR
GOTERM_BP_FAT	GO:0006006~glucose metabolic process	4	0.932401	0.728405	ONECUT1, EPM2A, PPP1CC, MYC	365	140	13588	1.06364	1	0.994583	100
GOTERM_BP_FAT	GO:0019318~hexose metabolic process	4	0.932401	0.834977	ONECUT1, EPM2A, PPP1CC, MYC	365	169	13588	0.881122	1	0.999095	100
GOTERM_BP_FAT	GO:0005996~monosaccharide metabolic process	4	0.932401	0.889826	ONECUT1, EPM2A, PPP1CC, MYC	365	191	13588	0.779631	1	0.999786	100
Annotation Cluster 113	Enrichment Score: 0.004873278963131854
Category	Term	Count	%	PValue	Genes	List Total	Pop Hits	Pop Total	Fold Enrichment	Bonferroni	Benjamini	FDR
KEGG_PATHWAY	mmu04120:Ubiquitin mediated proteolysis	3	0.699301	0.905782	NEDD4, TRIM32, HERC1	165	136	5738	0.767112	1	0.979523	100
GOTERM_BP_FAT	GO:0044265~cellular macromolecule catabolic process	7	1.6317	0.999183	PRKCQ, KDM2A, NEDD4, TRIM32, HERC1, MYC, ATM	365	609	13588	0.427901	1	1	100
GOTERM_BP_FAT	GO:0009057~macromolecule catabolic process	7	1.6317	0.999678	PRKCQ, KDM2A, NEDD4, TRIM32, HERC1, MYC, ATM	365	654	13588	0.398458	1	1	100
GOTERM_BP_FAT	GO:0051603~proteolysis involved in cellular protein catabolic process	5	1.1655	0.999729	PRKCQ, KDM2A, NEDD4, TRIM32, HERC1	365	534	13588	0.348571	1	1	100
GOTERM_BP_FAT	GO:0044257~cellular protein catabolic process	5	1.1655	0.999747	PRKCQ, KDM2A, NEDD4, TRIM32, HERC1	365	537	13588	0.346624	1	1	100
GOTERM_BP_FAT	GO:0030163~protein catabolic process	5	1.1655	0.999836	PRKCQ, KDM2A, NEDD4, TRIM32, HERC1	365	556	13588	0.334779	1	1	100
GOTERM_BP_FAT	GO:0043632~modification-dependent macromolecule catabolic process	4	0.932401	0.999906	KDM2A, NEDD4, TRIM32, HERC1	365	508	13588	0.293129	1	1	100
GOTERM_BP_FAT	GO:0019941~modification-dependent protein catabolic process	4	0.932401	0.999906	KDM2A, NEDD4, TRIM32, HERC1	365	508	13588	0.293129	1	1	100
GOTERM_BP_FAT	GO:0006508~proteolysis	11	2.5641	0.999982	PRKCQ, CORIN, KDM2A, NEDD4, DNER, TRIM32, HGF, ADAM22, HERC1, SHH, MMP24	365	1034	13588	0.396036	1	1	100
