# Supplementary material for: Elevated H3K79 homocysteinylation causes abnormal gene expression during neural development and subsequent neural tube defects
Source: Nat Commun. 2018 Aug 24;9:3436. doi: 10.1038/s41467-018-05451-7 (PMC6109101; doi:10.1038/s41467-018-05451-7)
Supplement: Supplementary file 9 — Supplementary Data 6 [file 41467_2018_5451_MOESM9_ESM.xls]

## Sheet: Sheet1
Supplementary Data 6. gene enrichment on genebody detected by ChIP-seq
	C-H3K4me3.soap.sam.bam	C-K79Hcy.soap.sam.bam	C-Hcy.soap.sam.bam	C-H3K4me3 RPKM	C-K79Hcy RPKM	C-Hcy RPKM	symbol	exprControl	exprHTLtreat
ENSMUSG00000051951	3944	5119	4654	1.61857	1.84988	1.52318	Xkr4	1.1	0.15
ENSMUSG00000033845	114	108	105	1.49524	1.79275	1.53478	Mrpl15	57.81	47.76
ENSMUSG00000025903	312	420	402	1.23591	1.59522	1.93235	Lypla1	28.18	21.93
ENSMUSG00000033813	329	441	439	1.22267	1.69354	1.61644	Tcea1	96.75	102.94
ENSMUSG00000002459	1637	1970	1812	1.67606	1.82673	1.73623	Rgs20	0.67	0.64
ENSMUSG00000033793	1193	1175	1104	2.81141	2.43828	2.07483	Atp6v1h	20.07	25.1
ENSMUSG00000025905	107	171	169	1.09917	2.22314	1.93473	Oprk1	0.9	0.35
ENSMUSG00000025907	426	672	643	1.07693	1.62888	1.97251	Rb1cc1	9.06	4.5
ENSMUSG00000051285	820	927	1017	1.44653	1.6898	1.77753	Pcmtd1	21.82	8.27
ENSMUSG00000025909	4107	5169	4652	1.5313	1.74546	1.62325	Sntg1	0	0.02
ENSMUSG00000061024	38	30	31	3.56461	2.47806	2.31911	Rrs1	91.72	93.54
ENSMUSG00000025911	103	148	150	0.530888	0.965419	0.861604	Adhfe1	1.1	2.05
ENSMUSG00000079671	499	719	632	1.09366	1.51095	1.68084	2610203C22Rik	0.08	0.35
ENSMUSG00000025912	246	460	368	1.16853	2.2579	1.73195	Mybl1	0.71	0.74
ENSMUSG00000045210	243	289	286	1.58774	1.71017	1.74883	Vcpip1	7.52	8.17
ENSMUSG00000025915	865	1283	1311	1.58941	2.0759	1.92111	Sgk3	0.89	0.71
ENSMUSG00000046101	117	181	166	1.24378	2.43515	1.96661	Mcmdc2	5.94	4.43
ENSMUSG00000025917	135	186	160	1.58558	2.09463	2.28035	Cops5	106.38	94.24
ENSMUSG00000056763	792	1145	1080	1.19764	1.78915	1.6181	Cspp1	16.77	5.24
ENSMUSG00000067851	712	1214	1128	1.23424	1.90592	1.82994	Arfgef1	25.56	11.98
ENSMUSG00000048960	2677	3837	3589	1.63989	2.06976	1.75336	Prex2	18.26	31.05
ENSMUSG00000057715	5607	6991	6566	1.47363	2.32533	1.92313	A830018L16Rik	1.22	0.86
ENSMUSG00000016918	1351	1635	1599	1.46663	1.70186	2.10641	Sulf1	30.32	14.26
ENSMUSG00000025938	1219	1667	1454	1.45763	2.05978	1.72262	Slco5a1	8.85	2.2
ENSMUSG00000042414	120	133	136	1.43758	1.44302	1.52476	Prdm14	0.07	0
ENSMUSG00000005886	2107	2855	2751	1.67554	1.99921	1.74466	Ncoa2	17.33	12.22
ENSMUSG00000025935	243	308	297	1.42591	2.2873	1.94219	Tram1	20.42	24.95
ENSMUSG00000025937	337	386	348	1.53711	1.68811	1.92611	Lactb2	14.76	9.13
ENSMUSG00000025932	1306	1529	1492	1.37789	1.66694	1.55963	Eya1	17.13	3.72
ENSMUSG00000025930	41	25	38	2.57491	1.42196	2.23343	Msc	0.28	0.13
ENSMUSG00000025925	353	423	448	1.74641	1.84278	1.76758	Terf1	60.05	30.51
ENSMUSG00000032719	462	510	454	1.75537	2.45237	1.92235	Sbspon	0.14	0.04
ENSMUSG00000067795	325	391	340	1.82999	2.11096	2.32312	4930444P10Rik	0.06	0.06
ENSMUSG00000043716	61	55	41	2.93425	2.73383	1.95403	Rpl7	2092.72	2385.96
ENSMUSG00000025921	257	304	306	1.58577	1.69882	1.767	Rdh10	16.6	6.92
ENSMUSG00000025920	2763	3735	3523	1.77769	2.11606	1.80766	Stau2	12.79	15.57
ENSMUSG00000025939	429	617	625	1.27429	2.31945	2.06892	Ube2w	7.45	9.96
ENSMUSG00000025940	126	158	141	1.48293	1.78298	2.01371	Tmem70	12.2	22.75
ENSMUSG00000025779	180	279	255	1.26695	2.02923	1.77831	Ly96	0.56	0.42
ENSMUSG00000042686	1054	1212	1248	1.72523	1.7967	1.91175	Jph1	22.56	13.16
ENSMUSG00000025777	115	213	209	1.13994	1.8592	1.65219	Gdap1	0.05	0
ENSMUSG00000067780	219	287	307	1.24769	2.06934	1.94917	Pi15	0.46	0.24
ENSMUSG00000025776	269	468	426	1.06788	1.78138	2.05214	Crispld1	0.08	0
ENSMUSG00000042596	657	786	687	1.54659	1.91194	1.60232	Tfap2d	0.06	0
ENSMUSG00000025927	424	339	326	2.33958	1.6941	1.68345	Tfap2b	0.05	0.02
ENSMUSG00000043760	4659	6851	6172	1.55382	2.01199	1.64159	Pkhd1	0	0.01
ENSMUSG00000041859	166	209	186	1.42415	2.26926	1.77833	Mcm3	237.16	294.97
ENSMUSG00000025931	430	525	469	1.35316	1.58408	1.79094	Paqr8	15.62	4.31
ENSMUSG00000041809	385	469	465	1.46543	1.84467	1.75364	Efhc1	0.61	0.05
ENSMUSG00000041779	760	792	836	1.60679	1.51648	1.65409	Tram2	3.23	1.99
ENSMUSG00000025933	105	126	117	1.7008	1.7972	1.5114	Tmem14a	0.41	0.19
ENSMUSG00000025934	203	291	270	1.21825	2.21016	1.80574	Gsta3	3.36	1.37
ENSMUSG00000028033	4432	6920	6062	1.21106	1.81306	2.01006	Kcnq5	0.85	0.34
ENSMUSG00000073730	3	10	3	0.969769	3.34033	0.960838	4933415F23Rik	0.06	0
ENSMUSG00000026158	125	173	138	1.22786	1.53905	1.26861	Ogfrl1	2.13	1.68
ENSMUSG00000026156	755	854	791	1.62957	1.6231	1.36155	B3gat2	7.7	8.24
ENSMUSG00000026155	582	817	739	1.12091	1.99141	1.58615	Smap1	38.83	46.79
ENSMUSG00000026154	82	95	110	1.30364	1.44813	2.1221	Sdhaf4	9.96	11.14
ENSMUSG00000026153	488	854	744	0.971043	1.75597	1.46681	Fam135a	7.35	4.57
ENSMUSG00000026147	623	919	838	1.36719	1.82652	1.72105	Col9a1	0.12	0.25
ENSMUSG00000073725	679	944	945	0.921004	1.12752	1.02224	Lmbrd1	5.28	6.66
ENSMUSG00000033569	5480	8734	7781	1.06573	2.14966	1.68638	Adgrb3	0.43	0.41
ENSMUSG00000048874	450	652	604	1.13759	1.58038	1.85284	Phf3	31.65	25.79
ENSMUSG00000026058	3497	5791	5124	1.07326	1.83656	1.55812	Khdrbs2	0.21	0
ENSMUSG00000026134	1999	2743	2564	1.5232	1.89295	1.82841	Prim2	31.59	37.78
ENSMUSG00000004768	203	254	251	1.75606	1.93482	1.7316	Rab23	4.63	5.51
ENSMUSG00000042215	120	138	167	1.44223	2.09905	2.23677	Bag2	38.38	30.9
ENSMUSG00000042197	534	703	639	1.51985	1.91847	2.20694	Zfp451	28.62	30.6
ENSMUSG00000042182	580	693	681	1.55069	1.91457	1.80395	Bend6	0.42	0.2
ENSMUSG00000026131	3502	4679	4666	1.43925	1.74156	1.79462	Dst	24.54	11.36
ENSMUSG00000042111	35	27	27	2.45316	1.66642	1.50922	Ccdc115	27.9	27.31
ENSMUSG00000026127	70	39	49	2.03333	1.43371	1.58619	Imp4	48.15	36.09
ENSMUSG00000026126	158	141	135	1.73428	1.48396	1.79815	Ptpn18	0.43	0.35
ENSMUSG00000026124	63	103	70	1.08373	1.83088	1.19305	Cfc1	0.09	0
ENSMUSG00000045174	112	128	113	1.64382	1.70143	1.55212	Amer3	0.02	0
ENSMUSG00000037509	98	138	98	1.6681	2.06841	1.3303	Arhgef4	1.76	0.8
ENSMUSG00000037503	296	346	325	1.46515	2.16748	1.79277	Fam168b	39.16	33.95
ENSMUSG00000026123	263	319	291	1.36701	1.58982	1.83543	Plekhb2	6.89	10.82
ENSMUSG00000045216	338	325	330	1.32397	1.31549	1.28073	Hs6st1	10.89	16.91
ENSMUSG00000037470	698	1081	992	1.13951	1.59829	1.5156	Uggt1	20.32	25.91
ENSMUSG00000047180	77	84	74	1.63077	1.56655	1.24987	Neurl3	0.35	0.52
ENSMUSG00000037447	128	104	123	1.24034	1.27542	1.32827	Arid5a	0.23	1.15
ENSMUSG00000010453	274	370	329	1.26134	1.63314	1.83783	Kansl3	14.09	24.2
ENSMUSG00000037432	102	173	157	1.19508	2.09451	1.82254	Fer1l5	0.48	0.24
ENSMUSG00000001143	162	266	216	1.20697	1.79487	1.50607	Lman2l	6.04	7.66
ENSMUSG00000037408	285	339	349	1.43464	1.50266	1.40105	Cnnm4	5.15	8.91
ENSMUSG00000001138	125	125	146	1.12826	1.4279	1.4686	Cnnm3	6.26	3.79
ENSMUSG00000079610	51	73	66	0.972442	1.33462	1.52709	Ankrd39	2.28	1.76
ENSMUSG00000026121	77	60	65	1.1821	0.951823	0.988685	Sema4c	6.88	5.83
ENSMUSG00000046337	700	757	792	1.38405	1.35555	1.46551	Fam178b	0.11	0.12
ENSMUSG00000037351	97	99	87	1.68594	1.51519	1.20592	Actr1b	42.9	36.65
ENSMUSG00000026117	188	191	177	1.32465	1.70319	1.38984	Zap70	0.07	0.08
ENSMUSG00000026116	1065	1392	1361	1.11309	1.39495	1.72611	Tmem131	56.41	43.25
ENSMUSG00000026114	414	368	359	1.39828	1.28435	1.20135	Cnga3	2.01	1.31
ENSMUSG00000026113	902	1061	958	1.35482	1.44331	1.34664	Inpp4a	0.94	0.6
ENSMUSG00000026112	143	75	91	2.75959	1.27448	1.40049	Coa5	29.05	28.02
ENSMUSG00000026111	77	79	73	1.26971	1.64865	1.34149	Unc50	8.35	6.81
ENSMUSG00000026110	632	810	748	1.05445	1.29578	1.51439	Mgat4a	1.13	1.02
ENSMUSG00000026090	814	983	869	1.12179	1.39985	1.18655	2010300C02Rik	0.57	0.55
ENSMUSG00000060771	964	1172	1051	1.43519	1.58025	1.46435	Tsga10	0.58	0.16
ENSMUSG00000037216	51	42	38	1.83939	1.33388	1.09299	Lipt1	7.5	4.75
ENSMUSG00000026088	92	116	76	1.18583	1.89226	1.09169	Mitd1	10.91	6.42
ENSMUSG00000026087	68	44	77	1.34557	0.834817	1.84892	Mrpl30	83.55	79.51
ENSMUSG00000058407	80	94	80	1.21514	1.47538	1.20394	Txndc9	13.56	10.88
ENSMUSG00000026083	378	505	523	1.0804	1.30723	1.39895	Eif5b	35.91	33
ENSMUSG00000026082	469	766	761	1.14	1.63955	1.47519	Rev1	9.47	9.55
ENSMUSG00000037138	3826	4486	4289	1.15847	1.71905	1.44726	Aff3	7.11	4.63
ENSMUSG00000048814	223	281	267	1.28584	1.55356	1.86819	Lonrf2	0.09	0.04
ENSMUSG00000026080	279	288	306	1.21276	1.29361	1.31787	Chst10	2.21	3.09
ENSMUSG00000026078	66	89	63	1.23128	1.50373	1.09992	Pdcl3	19.39	15.49
ENSMUSG00000026077	1501	1572	1384	1.66969	1.53982	1.22778	Npas2	0.02	0
ENSMUSG00000073702	36	27	28	1.5389	1.4607	1.33388	Rpl31	875.67	1085.02
ENSMUSG00000003134	824	930	944	1.18326	1.28049	1.64495	Tbc1d8	4.71	6.18
ENSMUSG00000003135	82	85	72	1.27888	1.36987	1.11258	Cnot11	25.05	29.41
ENSMUSG00000048234	197	258	247	1.24177	1.47286	1.45707	Rnf149	13.71	12.91
ENSMUSG00000050967	279	264	235	1.59062	1.32534	1.06846	Creg2	0.12	0.04
ENSMUSG00000026074	859	1131	1017	1.02535	1.70855	1.35285	Map4k4	48.69	66.98
ENSMUSG00000026072	789	918	843	1.33341	1.48754	1.72879	Il1r1	0	0.02
ENSMUSG00000026069	210	270	235	1.22149	1.62284	1.35431	Il1rl1	0.5	0.43
ENSMUSG00000026070	271	360	314	1.28036	1.5404	1.38836	Il18r1	0	0.06
ENSMUSG00000026062	633	808	718	1.34963	1.517	1.22086	Slc9a2	0.66	0.31
ENSMUSG00000041945	148	164	171	1.17339	1.64555	1.51087	Mfsd9	0.76	0.8
ENSMUSG00000060424	385	450	401	1.32004	1.47938	1.6684	Pantr1	0	0.61
ENSMUSG00000045515	48	32	25	2.33682	1.60982	1.20589	Pou3f3	0.56	0.21
ENSMUSG00000060679	359	488	465	1.08592	1.33688	1.31634	Mrps9	52.37	49.65
ENSMUSG00000041907	727	848	738	1.64692	1.69159	1.33329	Gpr45	0.15	0.03
ENSMUSG00000070939	363	449	442	1.04369	1.6338	1.41624	Tgfbrap1	3.47	4.01
ENSMUSG00000010290	131	154	146	1.17044	1.31929	1.58292	AI597479	9.03	7.55
ENSMUSG00000008136	279	346	357	1.01917	1.30605	1.29209	Fhl2	4.97	7.04
ENSMUSG00000066877	848	1036	1104	1.11837	1.23742	1.3626	Nck2	4.93	4.11
ENSMUSG00000057363	542	789	725	1.29083	1.65466	1.37701	Uxs1	35.45	21.43
ENSMUSG00000041763	416	775	696	0.890211	2.09889	1.65981	Tpp2	42.47	36.54
ENSMUSG00000026049	153	152	137	1.4939	1.42303	1.62323	Tex30	15.15	17.89
ENSMUSG00000026047	104	92	96	1.26754	1.15866	1.15926	Kdelc1	26.06	23.69
ENSMUSG00000041684	171	217	224	1.09936	1.26348	1.34772	Bivm	8.89	9.27
ENSMUSG00000026048	165	283	256	0.922755	1.39364	1.14175	Ercc5	4.44	4.18
ENSMUSG00000046828	100	158	143	0.993532	1.98668	1.58332	Mettl21e	0.6	0.24
ENSMUSG00000056870	1375	2027	1934	0.863115	1.22	1.47316	Gulp1	5.49	2.64
ENSMUSG00000026043	177	351	316	0.705563	1.44581	1.24805	Col3a1	0.43	0.21
ENSMUSG00000026042	648	1159	1097	0.826793	1.33929	1.3099	Col5a2	15.93	25.6
ENSMUSG00000025995	171	263	243	1.13656	1.53927	1.28805	Wdr75	73.76	68.19
ENSMUSG00000025993	86	142	129	0.724594	1.51417	1.21126	Slc40a1	0.68	0.71
ENSMUSG00000044457	74	90	96	1.09601	1.2781	1.72537	Stk-ps2	0.03	0
ENSMUSG00000041144	2797	3624	3255	1.10648	1.48143	1.2758	Dnah7b	0.21	0.14
ENSMUSG00000025986	233	396	353	0.834082	1.28386	1.1826	Slc39a10	28.64	14.9
ENSMUSG00000026109	1628	2421	2219	1.09701	1.43652	1.19246	Tmeff2	0.03	0
ENSMUSG00000045954	76	127	118	0.811198	1.71556	1.40361	Sdpr	0	0.04
ENSMUSG00000026107	51	78	46	0.969561	1.4218	1.06118	Nabp1	3.59	0.94
ENSMUSG00000018417	1166	1370	1406	1.04556	1.26944	1.24916	Myo1b	11.43	12.34
ENSMUSG00000062939	694	977	841	1.15415	1.47152	1.30891	Stat4	0.14	0
ENSMUSG00000026104	306	386	335	1.34787	1.49719	1.1768	Stat1	0.8	0.54
ENSMUSG00000026103	347	655	663	0.757352	1.80925	1.61262	Gls	17.44	11.51
ENSMUSG00000002881	312	439	395	1.13134	1.52631	1.73806	Nab1	3.44	3.06
ENSMUSG00000043015	102	202	159	0.76425	1.56397	1.18036	Tmem194b	3.14	2.61
ENSMUSG00000041439	483	646	638	1.1522	1.39567	1.42434	Mfsd6	0.9	1.37
ENSMUSG00000026102	210	292	261	1.39384	1.70663	1.38154	Inpp1	1.9	2.4
ENSMUSG00000041426	549	753	742	1.06921	1.85599	1.61045	Hibch	7.75	3.11
ENSMUSG00000043629	346	376	359	1.30155	1.35616	1.63873	1700019D03Rik	14.29	7.84
ENSMUSG00000026098	864	1071	1012	1.19435	1.52985	1.38605	Pms1	9.99	5.07
ENSMUSG00000026097	89	118	138	1.11653	1.34069	1.6202	Ormdl1	6.34	5.94
ENSMUSG00000026096	91	107	127	1.34114	1.38861	1.49268	Osgepl1	13.32	8.35
ENSMUSG00000026095	61	91	92	1.11925	2.11313	1.8812	Asnsd1	33.31	25.31
ENSMUSG00000026094	203	303	271	1.05465	1.50936	1.70848	Stk17b	4.6	7.63
ENSMUSG00000042807	2931	3931	3647	1.13787	1.57696	1.40279	Hecw2	8.18	9.12
ENSMUSG00000025983	1016	1275	1170	1.41622	1.60959	1.52627	Ccdc150	0.73	0.23
ENSMUSG00000041303	406	501	476	1.83294	1.99169	1.7138	Gtf3c3	23.6	19.1
ENSMUSG00000073678	2	4	3	1.49897	3.79413	2.50574	Pgap1	23.28	6.69
ENSMUSG00000052331	2177	2942	2754	1.19293	1.54575	1.83125	Ankrd44	17.07	3.4
ENSMUSG00000025982	303	477	459	1.06728	1.73619	1.60188	Sf3b1	97.9	105.11
ENSMUSG00000025981	141	221	223	1.16405	1.65239	1.72292	Coq10b	5.05	8.44
ENSMUSG00000025980	104	107	125	1.94141	1.75885	1.8609	Hspd1	639.59	359.31
ENSMUSG00000073676	52	34	27	2.58858	2.14203	1.49787	Hspe1	450.51	356.57
ENSMUSG00000025979	178	229	212	1.25844	1.55234	1.81876	Mob4	14.88	10.35
ENSMUSG00000025978	499	505	539	1.31339	1.37349	1.40561	Rftn2	6.24	3.22
ENSMUSG00000046994	33	16	31	2.85936	1.25558	2.51378	Mars2	4.24	3.26
ENSMUSG00000025977	429	657	660	1.2674	1.70917	1.555	Boll	4.33	3.38
ENSMUSG00000038349	2556	3246	3192	1.09257	1.75601	1.52056	Plcl1	0.03	0.03
ENSMUSG00000038331	1158	1574	1450	1.01858	1.32749	1.54768	Satb2	0.45	0.23
ENSMUSG00000038323	41	50	51	1.02929	1.29708	1.26855	1700066M21Rik	1.28	0.91
ENSMUSG00000048495	97	149	128	0.876288	1.21907	1.08217	Tyw5	8.48	7.54
ENSMUSG00000025971	75	77	76	1.53332	1.3862	1.23913	9430016H08Rik	14.15	23
ENSMUSG00000038305	1287	1506	1376	1.09545	1.62229	1.30522	Spats2l	3.98	2.48
ENSMUSG00000054770	111	132	116	1.15554	1.31758	1.46538	Kctd18	1.76	1.76
ENSMUSG00000026039	187	289	274	0.934161	1.49183	1.35617	Sgol2a	17.26	17.91
ENSMUSG00000063558	591	763	685	1.27216	1.48746	1.37992	Aox1	0.09	0.02
ENSMUSG00000038242	510	510	494	1.63758	1.442	1.265	Aox4	0.02	0
ENSMUSG00000051223	93	121	111	1.02473	1.68732	1.36301	Bzw1	137.87	145.33
ENSMUSG00000026034	94	122	107	1.21109	1.50712	1.67287	Clk1	36.04	53.36
ENSMUSG00000026035	104	121	105	1.06943	1.28572	1.06977	Ppil3	22.79	13.97
ENSMUSG00000026036	135	144	175	0.607769	0.587131	0.737314	Nif3l1	26.83	24.06
ENSMUSG00000026037	157	259	205	0.707704	1.02805	0.736946	Orc2	42.12	39.7
ENSMUSG00000038174	327	571	566	0.817396	1.80638	1.57671	Fam126b	2.31	1.9
ENSMUSG00000026032	63	78	79	1.03768	1.23185	1.57899	Ndufb3	81.01	80.31
ENSMUSG00000026031	376	428	349	1.18378	1.39242	1.08866	Cflar	4.95	5.52
ENSMUSG00000026029	516	520	490	1.64623	1.50249	1.46301	Casp8	1	1.47
ENSMUSG00000026028	568	728	630	1.45433	1.64138	1.28643	Trak2	11.27	11.05
ENSMUSG00000026027	142	221	192	0.944718	1.86078	1.42353	Stradb	1.49	1.5
ENSMUSG00000038079	125	159	190	0.973875	1.18776	1.79628	Tmem237	14.57	13.28
ENSMUSG00000079550	269	344	319	0.986944	1.30419	1.15961	Mpp4	0.08	0
ENSMUSG00000026024	474	708	705	1.04989	1.42026	1.46139	Als2	15.45	23.04
ENSMUSG00000026023	805	894	832	1.57562	1.54083	1.2987	Cdk15	0.07	0
ENSMUSG00000041075	43	43	55	1.33156	1.6852	1.89805	Fzd7	8.04	6.03
ENSMUSG00000047361	943	1079	1019	1.22807	1.34732	1.61032	Gm973	0.03	0.03
ENSMUSG00000026021	222	298	318	1.05359	1.46142	1.4953	Sumo1	117.41	123.14
ENSMUSG00000026020	229	331	285	1.38965	1.81914	1.61855	Nop58	191.3	179.94
ENSMUSG00000067336	701	1056	983	1.23317	1.6358	1.37907	Bmpr2	4.91	3.07
ENSMUSG00000041040	479	814	761	0.977658	2.10264	1.73096	Fam117b	7.2	8.11
ENSMUSG00000026018	392	591	554	1.11749	1.61543	1.91645	Ica1l	0.03	0
ENSMUSG00000026019	175	224	229	1.19753	1.58394	1.55263	Wdr12	33.85	19.78
ENSMUSG00000026017	255	504	434	0.976848	1.74858	1.55592	Carf	0.6	0.58
ENSMUSG00000073664	395	764	726	1.03747	1.767	1.52071	Nbeal1	1.62	0.59
ENSMUSG00000049439	346	441	404	1.15937	1.87013	1.50861	Cyp20a1	18.49	9.17
ENSMUSG00000026782	433	701	698	0.933581	1.44918	1.8262	Abi2	15.15	15.95
ENSMUSG00000026014	579	794	753	1.13	1.60126	1.45605	Raph1	28.09	8.86
ENSMUSG00000026012	207	270	244	1.26652	1.49614	1.39714	Cd28	0.02	0
ENSMUSG00000026009	165	245	245	1.37686	1.80026	1.63043	Icos	0.03	0
ENSMUSG00000052062	6483	9607	8585	0.953906	1.78898	1.40773	Pard3b	0.42	0.38
ENSMUSG00000025969	913	971	877	1.2182	1.24224	1.41995	Nrp2	1.43	0.35
ENSMUSG00000040865	1151	1567	1405	1.12776	1.58655	1.36395	Ino80d	6.39	4.17
ENSMUSG00000025968	219	339	349	1.08926	1.52706	1.62451	Ndufs1	52.64	57.34
ENSMUSG00000025967	26	31	19	1.95351	2.051	1.13848	Eef1b2	459.94	625.14
ENSMUSG00000064602	0	0	0	0	0	0	Snora41	3.72	4.23
ENSMUSG00000046856	268	291	272	1.30959	1.36343	1.61286	Gpr1	0.05	0.06
ENSMUSG00000027520	278	461	436	1.00283	1.7184	1.5583	Zdbf2	9.8	9.35
ENSMUSG00000025964	1035	1461	1353	1.13065	1.44545	1.38323	Adam23	1.9	1.04
ENSMUSG00000025962	160	256	227	1.24501	1.75411	1.40867	Fastkd2	11.48	8.57
ENSMUSG00000025961	87	139	148	0.894529	1.80875	1.69585	4933402D24Rik	0.06	0
ENSMUSG00000025959	672	719	764	1.12425	1.15336	1.55102	Klf7	1.23	1.73
ENSMUSG00000025958	464	706	701	0.963799	1.51536	1.44267	Creb1	8.48	6.55
ENSMUSG00000025956	70	100	97	1.07174	1.38663	1.38987	Mettl21a	2.06	1.88
ENSMUSG00000070871	227	339	319	1.20542	1.58516	1.35093	Ccnyl1	10.46	5.86
ENSMUSG00000045005	43	34	27	1.90258	1.90389	1.33134	Fzd5	6.7	5.39
ENSMUSG00000051344	1311	1670	1550	1.20379	1.4703	1.72707	Plekhm3	2.46	2.24
ENSMUSG00000025955	121	170	167	0.917077	1.33141	1.25406	Akr1cl	0.23	0.18
ENSMUSG00000073658	15	23	22	1.1993	1.66545	1.64614	Crygb	0.16	0
ENSMUSG00000044816	74	140	133	0.870762	1.45063	1.2481	D630023F18Rik	0.1	0.18
ENSMUSG00000025950	130	169	195	0.939196	1.54521	1.56999	Idh1	26.72	34.38
ENSMUSG00000025949	583	1018	978	0.975705	1.63357	1.98617	Pikfyve	4.89	4.21
ENSMUSG00000025946	627	922	759	1.1981	1.82053	1.43698	Pth2r	0.12	0
ENSMUSG00000015222	1430	2412	2214	0.880372	1.34485	1.27561	Map2	1.88	1.28
ENSMUSG00000055567	1476	2205	1884	1.20818	1.58934	1.22986	Unc80	0.26	0.17
ENSMUSG00000026005	109	164	169	0.848198	1.61511	1.46558	Rpe	13.48	15.46
ENSMUSG00000026004	508	896	867	0.796611	1.3472	1.6498	Kansl1l	1.96	1.05
ENSMUSG00000026003	221	246	241	1.01616	1.16882	1.09791	Acadl	40.38	42.78
ENSMUSG00000061816	116	159	153	0.920567	1.14278	1.13631	Myl1	0.6	0.82
ENSMUSG00000026000	249	304	320	1.21332	1.3044	1.24353	Lancl1	10.76	15.15
ENSMUSG00000025991	655	1083	1052	0.900616	1.88458	1.612	Cps1	0	0.04
ENSMUSG00000062209	5303	9576	8670	0.759015	1.31417	1.50583	Erbb4	0.19	0.22
ENSMUSG00000025997	843	1459	1372	0.846352	1.51363	1.36477	Ikzf2	0.05	0.06
ENSMUSG00000053153	5638	9246	8037	1.03312	1.53443	1.37826	Spag16	0.03	0.06
ENSMUSG00000026196	496	837	785	1.27659	1.89696	1.61127	Bard1	6.67	5.88
ENSMUSG00000026192	146	185	196	0.969059	1.55402	1.44979	Atic	137.66	127.44
ENSMUSG00000026193	488	640	543	1.11078	1.39678	1.49981	Fn1	28.51	35.03
ENSMUSG00000073652	38	23	25	1.22572	0.766612	0.798965	Apol7d	0.08	0.09
ENSMUSG00000039395	414	477	417	1.28868	1.34472	1.21476	Mreg	3.25	4.52
ENSMUSG00000026189	172	208	222	1.28155	1.36469	1.31914	Pecr	11.13	5.99
ENSMUSG00000026188	176	168	146	1.39546	1.68578	1.29005	Tmem169	0.03	0.16
ENSMUSG00000026187	687	960	818	1.21015	1.62142	1.7485	Xrcc5	11.46	9.57
ENSMUSG00000039372	1011	1139	1070	1.37192	1.59714	1.43861	March4	0	0.08
ENSMUSG00000039354	320	492	451	1.05578	1.47013	1.39255	Smarcal1	5.86	5.82
ENSMUSG00000039342	417	641	541	1.35317	1.83162	1.40005	Ankar	0.04	0.05
ENSMUSG00000046330	46	28	25	2.85132	2.19652	1.72695	Rpl37a	931.76	1049.02
ENSMUSG00000039323	222	217	254	1.222	1.1453	1.69661	Igfbp2	366.44	534.66
ENSMUSG00000026185	166	125	124	1.47423	1.14712	1.09109	Igfbp5	0.21	0.17
ENSMUSG00000055322	230	269	217	1.30127	1.37836	1.14897	Tns1	2.29	1.73
ENSMUSG00000061815	172	173	210	1.41698	1.255	1.3797	Rufy4	0.08	0.14
ENSMUSG00000026180	67	64	55	1.4941	1.80624	1.36685	Cxcr2	25.46	27.02
ENSMUSG00000006304	266	315	293	1.2915	1.46643	1.72626	Arpc2	255.65	231.1
ENSMUSG00000006299	45	30	44	1.38753	0.95586	1.34421	Aamp	76.72	76.9
ENSMUSG00000026179	515	434	468	1.23236	0.940566	1.04806	Pnkd	37.98	35.3
ENSMUSG00000006301	0	0	0	0	0	0	Tmbim1	7.22	6.97
ENSMUSG00000026177	94	84	89	1.28165	1.44947	1.35233	Slc11a1	0.9	1.29
ENSMUSG00000026176	64	49	46	1.74153	1.27846	1.51892	Ctdsp1	19.72	12.09
ENSMUSG00000026175	199	251	233	1.13504	1.47936	1.31673	Vil1	0.03	0.03
ENSMUSG00000033364	556	888	835	0.869855	1.25821	1.22255	Usp37	14.49	11.16
ENSMUSG00000026174	0	0	0	0	0	0	Rqcd1	48.22	34.03
ENSMUSG00000026173	180	198	222	1.06708	1.48552	1.46666	Plcd4	0.28	0.32
ENSMUSG00000026135	162	226	219	1.08377	1.44968	1.77785	Zfp142	11.34	14
ENSMUSG00000026172	38	44	38	1.36684	1.63541	1.35425	Bcs1l	10	5.06
ENSMUSG00000026171	68	72	83	1.4676	1.40734	1.67643	Rnf25	25.48	22.34
ENSMUSG00000033276	286	371	384	1.50813	1.7227	1.61486	Stk36	0.5	0.37
ENSMUSG00000033257	293	399	393	1.1943	2.05829	1.78521	Ttll4	32.22	15.89
ENSMUSG00000006542	72	87	83	1.34848	1.56233	1.88633	Prkag3	0.03	0
ENSMUSG00000033227	158	108	102	1.75358	1.23861	1.12163	Wnt6	0.05	0.21
ENSMUSG00000047021	357	293	276	1.7525	1.30264	1.26797	Ccdc108	0.62	0.25
ENSMUSG00000006538	55	46	51	1.61721	1.19103	1.19592	Ihh	0.16	0.14
ENSMUSG00000026205	88	76	75	1.55662	1.70138	1.47847	Slc23a3	0.09	0
ENSMUSG00000033159	57	65	64	1.26731	1.38567	1.72669	Cnppd1	5.9	11.85
ENSMUSG00000049339	43	46	32	1.25277	1.38485	0.923707	Fam134a	8.45	8.34
ENSMUSG00000026197	29	22	22	1.65284	1.1356	1.17345	Zfand2b	3.34	5.9
ENSMUSG00000026198	69	83	86	1.48816	1.5763	1.4792	Abcb6	6.79	10.39
ENSMUSG00000033124	82	81	83	1.0685	1.33578	1.20529	Atg9a	7.03	7.05
ENSMUSG00000026199	58	42	47	1.28898	0.89497	1.26749	Ankzf1	11.17	5.27
ENSMUSG00000026200	86	100	103	1.0224	1.22847	1.21323	Glb1l	2.61	1.14
ENSMUSG00000026201	52	45	36	1.80094	1.41148	1.16683	Stk16	14.28	6.58
ENSMUSG00000026202	46	37	34	2.32188	1.64454	1.36864	Tuba4a	44.24	56.93
ENSMUSG00000026203	77	66	55	1.23107	1.33544	0.979955	Dnajb2	3.6	2.64
ENSMUSG00000026204	134	122	116	1.20199	1.04929	1.26265	Ptprn	1.6	1.54
ENSMUSG00000033061	62	76	61	1.49552	1.89433	1.45785	Resp18	4.51	4.48
ENSMUSG00000026209	103	76	68	1.93161	1.29082	1.19344	Dnpep	15.89	16.66
ENSMUSG00000026208	64	58	59	1.62069	1.29333	1.19152	Des	3.51	5.09
ENSMUSG00000026207	367	395	418	0.951101	1.29553	1.20722	Speg	30.41	48.68
ENSMUSG00000033021	62	51	55	1.31796	1.03949	1.41874	Gmppa	8.53	8.96
ENSMUSG00000033007	198	192	193	1.23436	1.23686	1.19211	Asic4	0.04	0.12
ENSMUSG00000032997	37	39	30	1.28685	1.22846	0.976468	Chpf	12.34	20.7
ENSMUSG00000051703	69	46	44	2.10059	1.23314	1.06825	Tmem198	0.48	1.15
ENSMUSG00000026211	168	169	178	1.20788	1.53776	1.42621	Obsl1	30.45	15.35
ENSMUSG00000032968	28	27	26	1.31574	1.21651	1.48257	Inha	0.53	0.23
ENSMUSG00000026213	105	139	113	1.01724	1.39153	1.08466	Stk11ip	4.62	2.5
ENSMUSG00000006576	97	88	91	1.24576	1.02356	1.09374	Slc4a3	3.23	1.61
ENSMUSG00000026235	1145	1198	1141	1.44659	1.33279	1.14963	Epha4	5.08	4.09
ENSMUSG00000004872	1023	946	878	1.57586	1.84426	1.50726	Pax3	0.03	0
ENSMUSG00000032908	906	1019	957	1.26898	1.36849	1.62655	Sgpp2	1.04	0.74
ENSMUSG00000026245	410	662	556	0.958065	1.59849	1.28726	Farsb	75.11	91.07
ENSMUSG00000032883	244	322	337	0.816659	0.976055	1.05558	Acsl3	30.66	34.67
ENSMUSG00000079470	0	0	0	0	0	0	Utp14b	8.29	4.91
ENSMUSG00000050711	45	46	38	1.22564	1.58561	1.15341	Scg2	0	0.09
ENSMUSG00000054702	503	513	505	1.19008	1.16377	1.44987	Ap1s3	8.09	7.42
ENSMUSG00000073643	406	431	413	1.01673	1.11532	1.02474	Wdfy1	9.4	8.68
ENSMUSG00000026248	39	40	41	1.20828	1.12236	1.18877	Mrpl44	25.87	30.05
ENSMUSG00000026249	539	618	551	1.563	1.57805	1.27424	Serpine2	11.2	13.56
ENSMUSG00000004364	421	641	608	0.844292	1.62688	1.35883	Cul3	38.38	35.17
ENSMUSG00000038608	1693	2321	2175	1.01297	1.33154	1.57917	Dock10	0.08	0
ENSMUSG00000055980	343	456	435	0.93264	1.28123	1.1719	Irs1	3.59	0.72
ENSMUSG00000026142	870	1102	1069	1.11173	1.27535	1.2784	Rhbdd1	5.16	5.3
ENSMUSG00000079465	926	1337	1143	1.28848	1.63818	1.26836	Col4a3	0.02	0
ENSMUSG00000026150	176	224	250	0.946019	1.52378	1.49754	Mff	36.71	53.54
ENSMUSG00000026159	302	526	456	0.81886	1.3675	1.50036	Agfg1	13.75	14.82
ENSMUSG00000038496	180	230	202	1.08814	1.43676	1.20989	Slc19a3	0.81	0.81
ENSMUSG00000026166	18	20	21	1.23408	1.24184	1.3474	Ccl20	0.12	0
ENSMUSG00000026163	1033	1480	1311	1.26393	1.59458	1.27925	Sphkap	0.01	0.02
ENSMUSG00000045658	1751	2230	1966	1.04126	1.67829	1.30289	Pid1	0.18	0.29
ENSMUSG00000036766	2795	3215	2763	1.31871	1.45441	1.58189	Dner	0.1	0.12
ENSMUSG00000026219	725	1134	1134	0.914705	1.47842	1.41755	Trip12	48.91	52.76
ENSMUSG00000073633	416	462	425	1.12881	1.13537	1.07926	Fbxo36	1.43	1.37
ENSMUSG00000026220	222	254	242	1.41934	1.42998	1.2339	Slc16a14	0.69	0.42
ENSMUSG00000070034	792	438	386	5.33914	3.73687	2.89991	Sp110	0	0.08
ENSMUSG00000070031	1877	1166	985	6.51954	3.88322	4.15162	Sp140	3.92	2.4
ENSMUSG00000026222	883	700	585	2.21532	1.81475	1.45417	Sp100	1.34	1.03
ENSMUSG00000052760	166	186	190	1.44657	1.46796	1.54951	A630001G21Rik	0.35	0.4
ENSMUSG00000036707	453	502	503	1.45606	1.42084	1.28937	Cab39	26.61	30.38
ENSMUSG00000026223	129	91	101	1.35458	1.20933	1.18191	Itm2c	22.36	38.06
ENSMUSG00000026227	76	81	71	1.27388	1.30179	1.44412	2810459M11Rik	0.52	0.94
ENSMUSG00000026229	463	657	575	0.923949	1.3548	1.13689	Psmd1	114.6	115.93
ENSMUSG00000026228	0	0	0	0	0	0	Htr2b	0.09	0.16
ENSMUSG00000062590	960	1243	1184	1.45247	1.65604	1.42863	Armc9	6.85	7.03
ENSMUSG00000079445	37	20	35	1.42451	0.974502	1.5017	B3gnt7	9.89	12.07
ENSMUSG00000026234	92	98	85	1.59754	1.63166	1.79107	Ncl	442.93	240.37
ENSMUSG00000064837	0	0	0	0	0	0	Snora75	1.19	0
ENSMUSG00000073627	107	117	99	1.23926	1.22725	1.07306	C130036L24Rik	1.33	0.96
ENSMUSG00000026238	57	36	27	2.6883	1.49509	1.01554	Ptma	2515.78	2635.95
ENSMUSG00000026239	312	397	393	1.16645	1.8784	1.63739	Pde6d	11.86	16.38
ENSMUSG00000026240	182	217	199	1.18774	1.35785	1.57592	Cops7b	21.16	22.93
ENSMUSG00000026241	52	40	50	1.81012	1.43881	1.72447	Nppc	0	0.43
ENSMUSG00000053333	2500	3517	3346	1.18805	1.51368	1.48809	Dis3l2	7.12	8.78
ENSMUSG00000026247	90	60	57	2.28219	1.33975	1.15269	Ecel1	0.7	1.61
ENSMUSG00000026254	239	268	277	1.32792	1.8845	1.71515	Eif4e2	61.88	65.9
ENSMUSG00000026255	404	360	374	1.3386	1.1437	1.50373	Efhd1	17.13	16.69
ENSMUSG00000048000	760	1184	1173	0.915349	1.47356	1.39976	Gigyf2	40.19	18.84
ENSMUSG00000079436	0	0	0	0	0	0	Kcnj13	0.03	0.14
ENSMUSG00000026259	605	576	542	1.63326	1.36925	1.16689	Ngef	0.87	1.62
ENSMUSG00000026288	814	852	839	1.20037	1.59008	1.37881	Inpp5d	0.04	0
ENSMUSG00000026289	252	403	335	1.06752	1.63689	1.72205	Atg16l1	13.66	19.57
ENSMUSG00000056055	322	400	342	1.16065	1.48987	1.22139	Sag	0.11	0
ENSMUSG00000070738	179	279	268	1.01883	1.4382	1.42755	Dgkd	19.35	19.96
ENSMUSG00000005501	413	632	627	1.21667	1.63947	1.47306	Usp40	3.58	1.35
ENSMUSG00000054545	1800	1726	1725	1.62527	1.97234	1.73577	Ugt1a6a	0.09	0.11
ENSMUSG00000081984	0	0	0	0	0	0	Dnajb3	0.1	0
ENSMUSG00000079429	1520	1058	991	6.42442	4.62081	4.14998	Mroh2a	0.74	1.04
ENSMUSG00000062310	106	78	78	1.7108	1.14013	1.17814	Glrp1	0	0.22
ENSMUSG00000049866	368	255	266	2.3919	1.45948	1.37882	Arl4c	46.88	10.77
ENSMUSG00000036206	890	863	843	1.57606	1.93412	1.66365	Sh3bp4	31.72	23.88
ENSMUSG00000055013	3832	4085	3885	1.33967	1.36932	1.64813	Agap1	9.19	7.84
ENSMUSG00000034486	53	34	27	2.47435	1.64023	1.24891	Gbx2	0.32	0.46
ENSMUSG00000044337	118	97	83	1.58047	1.17664	1.04038	Ackr3	0.19	0
ENSMUSG00000034432	76	84	83	1.47547	1.43601	1.28507	Cops8	49.77	66.38
ENSMUSG00000048126	682	655	563	1.30615	1.58759	1.20162	Col6a3	0.03	0.02
ENSMUSG00000026303	341	292	296	1.51536	1.24418	1.59618	Mlph	0.46	0.31
ENSMUSG00000026304	60	64	74	0.789238	0.869918	0.964428	Rab17	0	0.07
ENSMUSG00000026305	978	1109	993	1.23688	1.27025	1.1753	Lrrfip1	33.3	30.5
ENSMUSG00000034343	15	9	11	2.0701	1.09371	1.21066	Ube2f	34.27	51.42
ENSMUSG00000026307	174	170	173	1.13121	1.39872	1.2534	Scly	18.37	18.07
ENSMUSG00000049515	199	210	174	1.16836	1.18218	1.23966	Espnl	0.02	0.04
ENSMUSG00000026308	108	95	70	1.41302	1.28437	0.907411	Klhl30	0.16	0.07
ENSMUSG00000047443	64	80	64	1.35253	1.53117	1.26577	Fam132b	2.21	1.69
ENSMUSG00000026309	173	242	199	1.38291	1.70343	1.26862	Ilkap	46.56	49.44
ENSMUSG00000067071	17	14	9	1.44337	1.50434	0.851576	Hes6	4.97	6.31
ENSMUSG00000055866	394	370	338	1.39971	1.26032	1.45709	Per2	0.83	0.82
ENSMUSG00000034292	259	320	247	1.14086	1.45655	1.07798	Traf3ip1	6.78	8.1
ENSMUSG00000026311	141	179	147	1.21814	1.40055	1.18851	Asb1	2.69	3.06
ENSMUSG00000007805	389	425	346	1.56095	1.50173	1.10725	Twist2	0.95	1.33
ENSMUSG00000026313	1641	1946	1826	1.12361	1.68632	1.39335	Hdac4	5.02	3.97
ENSMUSG00000026260	250	336	328	1.13111	1.45762	1.8008	Ndufa10	118.29	161.69
ENSMUSG00000073616	52	38	51	1.61071	1.21629	1.56518	Myeov2	45.89	56.27
ENSMUSG00000034220	252	256	249	1.45221	1.33609	1.34288	Gpc1	24.25	21.52
ENSMUSG00000034212	282	317	267	1.60767	1.59137	1.21392	Ankmy1	0.03	0
ENSMUSG00000047067	15	4	11	1.53908	0.519418	1.2578	Dusp28	0.91	1.48
ENSMUSG00000026269	82	62	60	1.3764	0.997844	1.22211	Rnpepl1	2.7	1.93
ENSMUSG00000026270	125	125	109	1.37332	1.4191	1.1865	Capn10	7.82	10.13
ENSMUSG00000026271	87	95	93	1.38058	1.36532	1.38113	Gpr35	0.15	0.14
ENSMUSG00000014602	618	842	797	1.3818	1.6578	1.42117	Kif1a	35.99	48.81
ENSMUSG00000047793	465	617	556	1.05266	1.7677	1.40269	Sned1	1.2	0.73
ENSMUSG00000026273	45	47	38	1.04156	1.04306	1.06729	Mterf4	15.44	15.91
ENSMUSG00000026274	263	367	330	1.18852	1.71379	1.47756	Pask	7.85	9.67
ENSMUSG00000026275	172	252	230	1.30844	1.73617	1.63742	Ppp1r7	28.65	15.91
ENSMUSG00000034088	305	428	399	1.50432	1.85885	1.56943	Hdlbp	138.9	176.25
ENSMUSG00000026276	2	0	2	0.0096232	0	0.0107243	Sept2	39.15	27.2
ENSMUSG00000034066	963	1141	1117	1.03893	1.18028	1.46231	Farp2	0.78	1
ENSMUSG00000026277	119	127	135	1.28868	1.42116	1.44848	Stk25	8.17	11.05
ENSMUSG00000026278	86	79	74	1.41422	1.17656	1.13884	Bok	12.1	8.96
ENSMUSG00000026279	353	429	421	1.24821	1.33578	1.18721	Thap4	24.72	26.98
ENSMUSG00000026280	248	270	288	1.10438	1.52167	1.42926	Atg4b	11.97	16.45
ENSMUSG00000026281	75	83	83	1.23799	1.31363	1.6625	Dtymk	128.99	118.6
ENSMUSG00000026283	118	163	146	0.969591	1.384	1.18861	Ing5	17.88	16.08
ENSMUSG00000073609	151	178	162	0.916558	0.978522	0.920253	D2hgdh	3.91	1.95
ENSMUSG00000073608	438	454	457	0.980133	0.8946	0.815562	Gm6086	0.07	0.05
ENSMUSG00000026285	122	109	108	1.26444	1.42972	1.24742	Pdcd1	0.34	0.06
ENSMUSG00000051185	109	168	168	0.804255	1.18855	1.5042	Fam174a	1.47	1.51
ENSMUSG00000040710	422	756	630	0.787021	1.45693	1.16412	St8sia4	0.07	0.32
ENSMUSG00000040693	283	430	379	0.855925	1.17784	1.07275	Slco4c1	1.69	1.74
ENSMUSG00000044768	132	165	143	1.35742	1.49412	1.17275	D1Ertd622e	3.8	5.74
ENSMUSG00000040648	331	597	554	0.759314	1.73323	1.4163	Ppip5k2	25.44	12.37
ENSMUSG00000026333	142	173	180	0.928866	1.08505	1.42878	Gin1	2.3	1.13
ENSMUSG00000026335	1718	2646	2383	0.932951	1.4848	1.28216	Pam	2.24	1.62
ENSMUSG00000050840	1370	2042	1965	0.996796	1.34558	1.33801	Cdh20	0.12	0
ENSMUSG00000047496	607	730	700	1.47806	1.56526	1.35935	Rnf152	0.98	0.21
ENSMUSG00000056536	833	1248	1138	0.892134	1.69156	1.35824	Pign	4.48	3.68
ENSMUSG00000026319	470	835	804	0.80272	1.36739	1.66629	2310035C23Rik	7.44	4.24
ENSMUSG00000026321	522	609	596	1.15658	1.39432	1.30837	Tnfrsf11a	0.14	0.13
ENSMUSG00000038866	287	438	359	1.08143	1.49472	1.26596	Zcchc2	3.09	2.89
ENSMUSG00000044340	1523	1962	1890	1.28055	1.45264	1.26732	Phlpp1	7.07	8.46
ENSMUSG00000057329	1141	1460	1421	0.956678	1.54925	1.32778	Bcl2	3.77	2.35
ENSMUSG00000009905	279	302	303	1.19911	1.24452	1.58025	Kdsr	10.72	9.22
ENSMUSG00000009907	210	295	298	0.96007	1.39363	1.34984	Vps4b	24.59	22.31
ENSMUSG00000067006	176	233	211	1.30608	1.56596	1.46537	Serpinb5	0	0.04
ENSMUSG00000026315	129	186	148	1.27056	1.61317	1.16251	Serpinb8	0	0.04
ENSMUSG00000047216	475	719	680	0.795368	1.52367	1.26892	Cdh19	0.06	0.04
ENSMUSG00000038702	36	45	55	0.893122	1.07044	1.65577	Dsel	1.86	1.19
ENSMUSG00000070695	5649	7997	7130	0.938202	1.37244	1.17327	Cntnap5a	0.07	0
ENSMUSG00000026374	115	162	134	1.4539	1.85489	1.58544	Tsn	28.35	30.28
ENSMUSG00000026377	95	109	94	1.51504	1.5307	1.19553	Nifk	93.23	117.64
ENSMUSG00000064302	1486	2147	1994	0.995608	1.8205	1.48883	Clasp1	23.28	17.09
ENSMUSG00000026380	430	554	443	1.20565	1.48937	1.50724	Tfcp2l1	0.37	0.76
ENSMUSG00000048402	1830	1881	1757	1.24208	1.31926	1.18155	Gli2	2.8	4.18
ENSMUSG00000037035	63	59	75	1.52827	1.29622	1.70267	Inhbb	0.07	0.08
ENSMUSG00000004451	288	248	257	1.56811	1.18904	1.11595	Ralb	10.69	16.9
ENSMUSG00000026383	652	927	966	0.954982	1.71837	1.5768	Epb41l5	9.3	4.62
ENSMUSG00000026384	1169	1757	1723	1.00578	1.44944	1.79888	Ptpn4	6.34	2.91
ENSMUSG00000036975	25	31	32	1.07643	1.37927	1.36514	Tmem177	3.37	2.47
ENSMUSG00000036962	258	301	287	1.37568	1.45356	1.43215	Cfap221	0	0.04
ENSMUSG00000026387	398	466	420	1.32088	1.36184	1.11162	Sctr	0.05	0
ENSMUSG00000050777	53	44	47	1.24747	1.31068	1.23283	Tmem37	1.26	1.87
ENSMUSG00000026385	78	71	61	1.55444	1.35668	1.47515	Dbi	98.82	111.92
ENSMUSG00000026388	478	649	604	1.06313	1.49158	1.331	3110009E18Rik	5.69	4.9
ENSMUSG00000026389	423	369	403	1.44047	1.13804	1.28433	Steap3	35.2	22.36
ENSMUSG00000036907	35	35	23	2.51931	2.21842	1.3203	C1ql2	18.54	3.6
ENSMUSG00000058665	52	48	47	1.43055	1.6712	1.44094	En1	10.56	6.29
ENSMUSG00000003721	180	249	230	0.982108	1.30264	1.5228	Insig2	4.05	6.72
ENSMUSG00000026339	487	666	566	1.02951	1.45485	1.1855	Ccdc93	8.53	5.12
ENSMUSG00000001674	84	121	111	0.982977	1.28238	1.21562	Ddx18	157.53	136.89
ENSMUSG00000036815	4342	6721	5986	1.13727	1.55014	1.25038	Dpp10	0.02	0.07
ENSMUSG00000026341	266	347	358	0.922025	1.52222	1.38291	Actr3	92.35	117.4
ENSMUSG00000026342	207	307	306	0.916206	1.30287	1.64351	Slc35f5	7.38	6.77
ENSMUSG00000026343	1470	1826	1700	1.11274	1.4283	1.27499	Gpr39	0.64	0.61
ENSMUSG00000026344	261	333	285	1.06897	1.2352	1.09239	Lypd1	0.8	0.68
ENSMUSG00000049690	6650	8368	7440	1.3551	1.50153	1.20908	Nckap5	0	0.04
ENSMUSG00000036155	2127	2268	2138	1.12947	1.52419	1.26522	Mgat5	3.62	1.79
ENSMUSG00000026347	1558	1727	1615	1.25306	1.33179	1.57618	Tmem163	0.8	0.48
ENSMUSG00000026348	309	395	400	1.20698	1.59434	1.54805	Acmsd	0.48	0.68
ENSMUSG00000026349	286	329	304	1.48135	1.54331	1.47358	Ccnt2	34.24	18.31
ENSMUSG00000051590	2	2	1	1.9264	1.69632	0.768151	Map3k19	0	0.03
ENSMUSG00000036104	560	719	705	1.10124	1.78942	1.54502	Rab3gap1	12.75	11.61
ENSMUSG00000036086	1047	1429	1473	1.0831	1.41741	1.84908	Zranb3	6.53	5.97
ENSMUSG00000056211	818	1327	1230	0.906794	1.52008	1.35096	R3hdm1	29.9	10.09
ENSMUSG00000026353	241	327	362	1.12669	1.38453	1.58382	Ubxn4	23.4	30.17
ENSMUSG00000026354	333	374	399	1.42868	1.41294	1.36519	Lct	0.03	0
ENSMUSG00000026355	200	277	268	1.05317	1.84602	1.57272	Mcm6	129.16	149.39
ENSMUSG00000026356	377	476	474	1.08275	1.31079	1.65194	Dars	64.62	43.54
ENSMUSG00000045382	39	25	31	1.41821	0.939416	1.11691	Cxcr4	6.22	4.65
ENSMUSG00000042581	6287	9303	8536	1.09376	1.46579	1.38977	Thsd7b	0	0.03
ENSMUSG00000026399	142	219	204	1.11907	1.51976	1.28212	Cd55	0.87	0.73
ENSMUSG00000026409	188	249	233	1.04228	1.74708	1.43957	Pfkfb2	2.39	1.27
ENSMUSG00000046404	43	33	42	1.41094	1.03823	1.67231	Yod1	1.72	1.08
ENSMUSG00000042510	103	96	72	1.22451	1.17933	0.848082	AA986860	0.29	0.07
ENSMUSG00000016529	58	51	47	1.86215	1.48294	1.41219	Il10	0.67	0.08
ENSMUSG00000016528	417	389	373	1.77646	1.45926	1.26724	Mapkapk2	20.04	30.99
ENSMUSG00000016526	85	84	99	1.28167	1.60297	1.66358	Dyrk3	14.51	17.73
ENSMUSG00000026427	200	251	196	1.03731	1.24823	1.23357	Eif2d	35.61	34.66
ENSMUSG00000026430	509	606	532	1.10173	1.35541	1.14091	Rassf5	4.9	3.29
ENSMUSG00000042349	199	229	205	1.31181	1.36717	1.26468	Ikbke	0.27	0.14
ENSMUSG00000026425	1843	2491	2210	1.42243	1.69294	1.36028	Srgap2	12.18	8.93
ENSMUSG00000055184	122	112	114	1.51562	1.76091	1.57829	Fam72a	7.3	6.27
ENSMUSG00000052688	233	214	189	1.44868	1.27576	1.42596	Rab7b	0.04	0.02
ENSMUSG00000042251	216	222	207	1.33701	1.41996	1.2695	Pm20d1	0.08	0.06
ENSMUSG00000013275	176	190	196	1.39095	1.35994	1.44966	Slc41a1	5.04	4.72
ENSMUSG00000026433	47	55	43	1.5514	1.59864	1.13194	Rab29	0.08	0
ENSMUSG00000026434	166	213	219	1.09233	1.77384	1.60598	Nucks1	60.62	39.63
ENSMUSG00000026435	195	168	191	1.50169	1.2405	1.78488	Slc45a3	1.26	0.97
ENSMUSG00000026436	130	158	145	1.18961	1.49403	1.31465	Elk4	4	3.74
ENSMUSG00000059149	343	442	363	1.36532	1.59342	1.35225	Mfsd4a	3.8	4.16
ENSMUSG00000026437	235	217	196	1.68699	1.37172	1.1221	Cdk18	3.45	3.7
ENSMUSG00000042115	79	77	81	1.33596	1.64795	1.52652	Klhdc8a	1.39	0.23
ENSMUSG00000009772	190	105	148	1.7059	0.903919	1.61247	Nuak2	4.79	6.38
ENSMUSG00000042066	279	344	329	1.19261	1.51948	1.39339	Tmcc2	4.71	5.9
ENSMUSG00000042046	425	581	501	1.41257	1.74891	1.55837	Dstyk	2.29	3.11
ENSMUSG00000026439	218	290	300	1.48011	1.7338	1.62439	Rbbp5	21.94	32.96
ENSMUSG00000048174	25	28	25	1.53354	2.1737	1.70901	Tmem81	0.88	0.75
ENSMUSG00000053024	237	263	271	1.08893	1.15863	1.51094	Cntn2	0.26	0.31
ENSMUSG00000026442	1451	1554	1487	1.2588	1.3931	1.27815	Nfasc	4.26	5.02
ENSMUSG00000026443	618	520	483	1.71275	1.3052	1.25274	Lrrn2	0.66	0.07
ENSMUSG00000054387	274	332	321	1.44213	1.5387	1.34737	Mdm4	12.39	5.65
ENSMUSG00000026447	533	585	507	1.25563	1.74413	1.33105	Pik3c2b	0.81	0.54
ENSMUSG00000046062	154	75	84	2.82414	1.31876	1.86928	Ppp1r15b	32.29	44.27
ENSMUSG00000041757	488	461	496	1.30932	1.27811	1.31853	Plekha6	0.34	0.6
ENSMUSG00000070644	161	125	125	1.6074	1.13025	1.16793	Etnk2	0.68	0.24
ENSMUSG00000070643	416	336	344	1.86457	1.32613	1.22963	Sox13	2.7	3.47
ENSMUSG00000026463	404	457	383	1.27908	1.83114	1.35135	Atp2b4	0.67	0.82
ENSMUSG00000020423	34	38	29	1.22043	1.30784	1.26316	Btg2	1.28	0.64
ENSMUSG00000026450	351	354	324	1.29799	1.35273	1.18711	Chit1	0	0.07
ENSMUSG00000064246	71	61	59	1.5445	1.20178	1.20113	Chil1	0.23	0.26
ENSMUSG00000042451	47	54	51	1.12842	1.14163	0.976498	Mybph	0.1	0.41
ENSMUSG00000042429	307	268	263	1.25188	1.38308	1.19518	Adora1	0.72	1.16
ENSMUSG00000026458	283	284	298	1.2208	1.17467	1.55992	Ppfia4	0.88	0.5
ENSMUSG00000042305	118	151	167	1.1058	1.46223	1.55058	Tmem183a	33.49	27.94
ENSMUSG00000026456	59	45	49	1.69929	1.17381	1.32075	Cyb5r1	13.85	19.66
ENSMUSG00000026457	156	169	139	1.62924	1.5542	1.15772	Adipor1	35.43	38.24
ENSMUSG00000026455	246	334	349	1.02352	1.75871	1.61822	Klhl12	8.69	10.53
ENSMUSG00000042229	95	117	110	1.03561	1.22292	1.4551	Rabif	6.03	8.92
ENSMUSG00000042207	534	677	655	1.11411	1.45954	1.35397	Kdm5b	46.19	45.14
ENSMUSG00000026452	776	840	802	1.19929	1.17573	1.15997	Syt2	0.06	0.1
ENSMUSG00000073557	1326	1792	1800	1.26719	1.50799	1.37183	Ppp1r12b	5.26	4.01
ENSMUSG00000026429	77	78	77	0.984837	1.26257	1.09753	Ube2t	13.79	11.24
ENSMUSG00000042793	1087	987	956	1.40752	1.22541	1.50214	Lgr6	0	0.03
ENSMUSG00000031506	77	88	86	0.911047	1.07591	1.00816	Ptpn7	0.28	0.12
ENSMUSG00000026426	69	63	46	1.20347	0.99516	0.750848	Arl8a	14.31	16.69
ENSMUSG00000003051	29	45	35	1.1157	1.52449	1.07386	Elf3	0.9	2.43
ENSMUSG00000041926	149	191	179	1.03285	1.67561	1.38278	Rnpep	11.45	13.2
ENSMUSG00000062580	107	89	95	1.36624	1.08961	1.47195	Timm17a	103.08	121.14
ENSMUSG00000048096	331	317	320	1.14043	1.12861	1.09238	Lmod1	0.19	0.14
ENSMUSG00000041889	23	31	30	1.0466	1.27756	1.27756	Shisa4	1.89	1.96
ENSMUSG00000041879	328	515	473	1.27222	1.75896	1.46312	Ipo9	28.58	22.94
ENSMUSG00000009418	1922	1877	1903	1.13862	1.40727	1.25636	Nav1	6.29	3.24
ENSMUSG00000026421	251	249	206	1.20143	1.14279	1.19652	Csrp1	14.4	38.16
ENSMUSG00000041801	36	16	34	1.81856	0.835195	1.70171	Phlda3	1.9	2.16
ENSMUSG00000041782	140	113	107	1.64133	1.19981	1.17398	Lad1	0.55	1.02
ENSMUSG00000026411	130	156	142	1.42801	1.50895	1.24396	Tmem9	22.28	32.4
ENSMUSG00000026407	604	629	605	1.33029	1.75327	1.48496	Cacna1s	0.02	0.04
ENSMUSG00000041642	361	373	368	1.19259	1.18149	1.47523	Kif21b	5.76	9.32
ENSMUSG00000041605	183	202	190	1.31534	1.5003	1.35307	5730559C18Rik	9.09	10.97
ENSMUSG00000052759	15	9	13	2.29382	1.24646	1.86046	Gpr25	0.05	0.28
ENSMUSG00000041570	564	762	769	1.35148	1.60785	1.46955	Camsap2	11.19	10.09
ENSMUSG00000026404	196	228	234	1.16315	1.71239	1.54755	Ddx59	3.86	2.61
ENSMUSG00000041498	446	612	605	1.05433	1.38718	1.7355	Kif14	10.73	5.51
ENSMUSG00000041483	102	50	64	2.95034	1.49446	1.83415	Zfp281	19.85	15.57
ENSMUSG00000026398	1065	1105	1129	1.50871	1.41771	1.49679	Nr5a2	0.37	0
ENSMUSG00000026393	812	1169	1088	1.12408	1.42501	1.20116	Nek7	10.94	10.81
ENSMUSG00000019230	281	256	245	1.77381	2.04516	1.72352	Lhx9	0.05	0.08
ENSMUSG00000079283	39	44	40	1.23191	1.33262	1.53322	2310009B15Rik	6.04	5.44
ENSMUSG00000056268	1382	1946	1798	0.989532	1.43981	1.27554	Dennd1b	2.24	1.77
ENSMUSG00000063681	1096	1864	1719	1.00919	1.55444	1.48131	Crb1	0.1	0.16
ENSMUSG00000033964	141	243	259	0.977421	1.48331	1.43183	Zbtb41	2.73	2.42
ENSMUSG00000033952	223	409	338	0.837484	1.94394	1.41462	Aspm	19.1	13.64
ENSMUSG00000057037	67	139	116	0.78512	1.56177	1.64948	Cfhr1	0	0.38
ENSMUSG00000070594	557	727	657	0.999179	1.34761	1.16771	Gm4788	0.04	0
ENSMUSG00000052726	1897	3436	3147	0.853195	1.39959	1.32461	Kcnt2	0.99	1.73
ENSMUSG00000026361	450	806	746	0.883419	1.39332	1.16795	Cdc73	14.65	11.94
ENSMUSG00000033849	0	0	0	0	0	0	B3galt2	0.04	0.02
ENSMUSG00000018196	47	42	43	1.01125	0.866459	1.12268	Glrx2	7.6	7.11
ENSMUSG00000018199	133	187	166	0.927417	1.34743	1.14687	Trove2	3.47	3.17
ENSMUSG00000018189	187	265	245	1.03937	1.33396	1.2744	Uchl5	30.21	24.25
ENSMUSG00000026360	27	28	21	2.00049	1.82681	1.24086	Rgs2	1.05	0.83
ENSMUSG00000056220	838	1228	1019	0.939759	1.74285	1.2735	Pla2g4a	0.07	0
ENSMUSG00000032487	51	62	76	0.995871	1.16082	1.80084	Ptgs2	0.11	0.07
ENSMUSG00000006010	193	313	284	0.90609	1.51845	1.32103	BC003331	7.05	4.99
ENSMUSG00000006005	297	559	547	0.856171	1.45943	1.47571	Tpr	89.45	55.14
ENSMUSG00000006014	105	172	144	1.20415	1.73692	1.31699	Prg4	0.93	1.11
ENSMUSG00000066842	2906	4475	3871	0.995721	1.94054	1.47814	Hmcn1	0.24	0.47
ENSMUSG00000023150	114	182	213	0.88007	1.34717	1.99535	Ivns1abp	62.08	48.34
ENSMUSG00000052748	365	529	526	0.896357	1.34241	1.27984	Swt1	7.74	5.16
ENSMUSG00000053286	193	282	245	1.0761	1.42401	1.27842	Trmt1l	18.99	16.26
ENSMUSG00000026484	209	291	297	1.24869	1.53095	1.41512	Rnf2	23.33	36.23
ENSMUSG00000026483	1064	1280	1189	1.0626	1.61781	1.32331	Fam129a	0.02	0.19
ENSMUSG00000043019	424	668	625	0.979219	1.47921	1.75155	Edem3	7.11	7.91
ENSMUSG00000032666	1434	1824	1628	1.0725	1.40966	1.20638	1700025G04Rik	3.69	2.79
ENSMUSG00000014980	105	143	136	1.0877	1.3416	1.31847	Tsen15	17.36	23.97
ENSMUSG00000032649	1010	1138	1047	1.70375	1.6904	1.40851	Colgalt2	0	0.05
ENSMUSG00000026482	1933	2417	2214	1.14349	1.80953	1.45958	Rgl1	3.6	2.8
ENSMUSG00000008475	70	77	74	1.21074	1.27698	1.55315	Arpc5	25.57	29.59
ENSMUSG00000026480	237	241	227	1.21139	1.2729	1.14959	Ncf2	0.12	0.22
ENSMUSG00000042772	492	718	654	1.23359	1.63041	1.53459	Smg7	25.52	32.72
ENSMUSG00000042751	1372	1470	1389	1.57948	1.49018	1.27524	Nmnat2	1.35	0.93
ENSMUSG00000026479	495	596	612	1.14751	1.74858	1.58108	Lamc2	2.38	3.71
ENSMUSG00000026478	971	1129	1073	1.31319	1.464	1.7609	Lamc1	30.14	34.63
ENSMUSG00000042708	217	304	285	1.18171	1.71068	1.53773	Shcbp1l	0.14	0.27
ENSMUSG00000042699	291	344	349	1.50596	1.61231	1.69027	Dhx9	136.68	85.09
ENSMUSG00000042671	364	377	365	1.52403	1.38994	1.21875	Rgs8	0.18	0
ENSMUSG00000026475	36	41	33	1.03897	1.49752	1.06136	Rgs16	2.95	3.96
ENSMUSG00000066800	54	105	87	0.883584	1.64734	1.72743	Rnasel	1.46	0.58
ENSMUSG00000043282	27	28	16	1.59286	1.70693	0.935226	Teddm1b	2.36	1.69
ENSMUSG00000026473	74	76	94	1.24884	1.1616	1.48461	Glul	56.61	69.66
ENSMUSG00000004110	2776	3468	3116	1.55587	1.71157	1.39277	Cacna1e	0.01	0.01
ENSMUSG00000056708	7	12	14	1.11614	2.42152	2.4877	Ier5	2	1.67
ENSMUSG00000026471	143	183	156	1.1677	1.4328	1.54578	Mr1	0.69	0.31
ENSMUSG00000026470	388	467	452	1.19237	1.48298	1.37625	Stx6	9.99	11.74
ENSMUSG00000026469	955	1421	1320	1.10827	1.4935	1.4336	Xpr1	5.17	4.02
ENSMUSG00000033701	922	1299	1309	1.33441	1.6555	1.51087	Acbd6	53.49	67.11
ENSMUSG00000033684	246	284	266	1.04553	1.52759	1.25989	Qsox1	4.3	9.14
ENSMUSG00000033671	427	797	742	0.825383	1.47715	1.74044	Cep350	2.57	2.34
ENSMUSG00000026466	173	258	259	0.854344	1.31658	1.26727	Tor1aip1	6.14	6.65
ENSMUSG00000050565	213	341	284	1.04751	1.51881	1.3071	Tor1aip2	23.89	26.68
ENSMUSG00000015484	698	708	619	0.615056	0.549357	0.434991	Fam163a	0.02	0
ENSMUSG00000060985	302	400	364	0.92187	1.54529	1.23827	Tdrd5	1.55	1.03
ENSMUSG00000026600	335	454	409	1.1161	1.45029	1.65353	Soat1	25.81	16.63
ENSMUSG00000026596	652	805	789	1.07278	1.36868	1.28624	Abl2	15.47	14.68
ENSMUSG00000060519	133	139	153	1.10857	1.04929	1.19347	Tor3a	5.88	2.83
ENSMUSG00000033557	239	364	304	1.10366	1.48014	1.11955	Fam20b	7.64	6.67
ENSMUSG00000026594	812	1113	1087	0.912335	1.58264	1.36106	Ralgps2	10.95	5.42
ENSMUSG00000070565	1669	2658	2459	0.947571	1.44694	1.69411	Rasal2	4.37	3.86
ENSMUSG00000049881	70	52	58	1.32329	1.01578	1.08634	2810025M15Rik	36.83	53.99
ENSMUSG00000033488	258	281	278	1.39279	1.37385	1.40449	BC026585	1.97	1.12
ENSMUSG00000004031	716	873	851	1.20538	1.29416	1.14254	Brinp2	2.19	0.74
ENSMUSG00000026587	2040	2914	2706	0.914317	1.65289	1.35159	Astn1	0.63	0.63
ENSMUSG00000073530	1737	2377	2147	1.09087	1.43134	1.63619	Pappa2	0.02	0.01
ENSMUSG00000040782	531	983	939	0.686573	1.31337	1.20293	Rfwd2	17.02	13.87
ENSMUSG00000015829	1341	1652	1555	1.18018	1.31673	1.28074	Tnr	0.12	0.02
ENSMUSG00000026725	523	620	523	1.42652	1.48912	1.13765	Tnn	0.21	0.09
ENSMUSG00000058267	46	36	34	1.49238	1.47813	1.22928	Mrps14	10.07	15.99
ENSMUSG00000014226	101	90	94	1.57865	1.3488	1.78288	Cacybp	186.91	124.98
ENSMUSG00000026721	3401	5394	5080	0.883327	1.44766	1.30725	Rabgap1l	1.05	1.87
ENSMUSG00000040423	366	662	552	0.977168	1.60071	1.37923	Rc3h1	5.75	6.1
ENSMUSG00000026715	106	141	110	1.31592	1.54136	1.08905	Serpinc1	0.04	0.05
ENSMUSG00000043467	174	252	228	0.986783	1.80868	1.44098	Zbtb37	2.25	0.87
ENSMUSG00000053332	21	9	12	2.8292	1.16259	1.96179	Gas5	53.82	63.38
ENSMUSG00000064968	1	0	1	1.96081	0	1.94275	Snord47	6.66	0
ENSMUSG00000026709	187	281	285	1.02524	1.39527	1.46231	Dars2	13.67	7.06
ENSMUSG00000026708	112	143	127	1.34406	1.51112	1.21545	Cenpl	4.08	7.53
ENSMUSG00000026705	267	432	429	0.913905	1.87138	1.63643	Klhl20	5.93	5.87
ENSMUSG00000044835	270	240	217	1.57525	1.34257	1.53629	Ankrd45	0	0.06
ENSMUSG00000066755	84	114	107	1.17704	1.65066	1.48551	Tnfsf18	0	0.05
ENSMUSG00000040297	343	588	558	0.956777	1.48546	1.45667	Suco	15.77	9.11
ENSMUSG00000026698	38	41	33	1.67194	1.58848	1.15792	Pigc	1.11	0.46
ENSMUSG00000040265	3654	4659	4505	1.09941	1.77407	1.51055	Dnm3	1.02	0.62
ENSMUSG00000078190	0	0	0	0	0	0	Dnm3os	0.02	0
ENSMUSG00000026694	122	154	138	1.22412	1.59671	1.3719	Mettl13	16.73	16.76
ENSMUSG00000026696	211	267	269	1.22464	1.40348	1.46113	Vamp4	4.79	3.67
ENSMUSG00000040225	434	832	713	1.17924	1.99067	1.54501	Prrc2c	130.1	84.85
ENSMUSG00000026586	524	666	593	1.12905	1.81611	1.42392	Prrx1	0.1	0.11
ENSMUSG00000040124	145	186	165	1.19199	1.46608	1.64595	Gorab	4.44	8.41
ENSMUSG00000026585	841	1327	1176	0.911992	1.48699	1.26353	Kifap3	11.83	9.65
ENSMUSG00000026584	103	177	131	0.669351	1.04174	0.796705	Scyl3	5.92	4.1
ENSMUSG00000041406	194	431	342	0.748585	1.46446	1.05244	BC055324	19.49	10.72
ENSMUSG00000041396	19	18	17	1.19072	1.42763	1.18728	Mettl18	4.22	1.57
ENSMUSG00000026580	180	244	233	1.0644	1.38345	1.67192	Selp	0	0.03
ENSMUSG00000026579	524	743	622	1.14134	1.6723	1.34232	F5	0	0.01
ENSMUSG00000040918	146	119	109	1.47373	1.08788	1.02968	Slc19a2	2.9	4.3
ENSMUSG00000026578	95	92	86	1.45055	1.23697	1.04722	Ccdc181	3.4	2.32
ENSMUSG00000026577	127	152	155	1.06006	1.60568	1.44181	Blzf1	7.39	10.19
ENSMUSG00000026575	606	836	774	0.962015	1.27249	1.491	Nme7	24.97	19.84
ENSMUSG00000026576	194	196	204	1.37093	1.43123	1.42832	Atp1b1	131.62	104.1
ENSMUSG00000040848	152	177	165	1.25985	1.32867	1.27988	Sft2d2	3.82	4.42
ENSMUSG00000040843	177	218	182	1.50263	1.62966	1.2322	Tiprl	9.87	12.14
ENSMUSG00000040836	163	158	166	1.14239	1.40143	1.29654	Gpr161	1.34	1.45
ENSMUSG00000026571	962	1259	1169	1.13321	1.422	1.671	Dcaf6	2.18	1.22
ENSMUSG00000026568	146	213	189	1.09558	1.65163	1.40519	Mpc2	2.56	3.82
ENSMUSG00000026566	346	362	327	1.34451	1.27399	1.18917	Mpzl1	17.56	31.18
ENSMUSG00000040723	468	503	461	1.47838	1.39917	1.16137	Rcsd1	0.22	0.75
ENSMUSG00000040713	93	85	77	1.33327	1.5422	1.2302	Creg1	4.47	10.25
ENSMUSG00000005763	717	728	744	1.3727	1.33637	1.72845	Cd247	21.2	13.86
ENSMUSG00000026565	826	1222	1089	0.968089	1.47995	1.26458	Pou2f1	11.63	8.02
ENSMUSG00000026564	246	235	254	1.36082	1.17734	1.31495	Dusp27	0.33	0.27
ENSMUSG00000000544	318	286	276	1.64836	1.30543	1.14094	Gpa33	0.13	0.19
ENSMUSG00000040612	532	590	531	1.2531	1.75879	1.39386	Ildr2	0.6	0.47
ENSMUSG00000026563	92	139	107	0.989592	1.43358	1.39663	Tada1	3.89	5.94
ENSMUSG00000040596	94	103	94	1.14641	1.29805	1.13585	Pogk	2.8	1.52
ENSMUSG00000051081	170	213	191	1.49593	1.6975	1.57291	Gm4847	0.06	0
ENSMUSG00000060568	814	742	741	1.69892	1.36369	1.23338	Fam78b	0.17	0.32
ENSMUSG00000026558	500	485	471	1.25183	1.53676	1.31416	Uck2	165.3	211.19
ENSMUSG00000052428	167	185	201	1.16664	1.23917	1.7039	Tmco1	7.45	10.84
ENSMUSG00000026687	130	173	185	1.0721	1.47427	1.51162	Aldh9a1	27.15	44.45
ENSMUSG00000026688	172	184	155	1.3217	1.28053	1.11466	Mgst3	2.06	5.4
ENSMUSG00000015843	392	351	343	1.77622	1.40049	1.23946	Rxrg	7.31	1.93
ENSMUSG00000026686	1368	1506	1315	1.26634	1.76432	1.35656	Lmx1a	0.06	0.1
ENSMUSG00000052534	1823	2215	2063	1.02783	1.19743	1.41144	Pbx1	17.45	9.72
ENSMUSG00000026683	165	270	234	0.733328	1.24	1.03041	Nuf2	26.95	23.64
ENSMUSG00000038530	50	39	53	1.37901	0.974158	1.36799	Rgs4	0.07	0.04
ENSMUSG00000070532	30	31	44	0.981068	0.892692	1.14752	Ccdc190	0.34	0.15
ENSMUSG00000026675	106	132	134	0.968009	1.52558	1.36373	Hsd17b7	3.11	1.86
ENSMUSG00000026674	1060	1264	1167	1.22807	1.40412	1.64065	Ddr2	0	0.14
ENSMUSG00000026670	193	306	265	0.874809	1.43324	1.1901	Uap1	8.5	17.3
ENSMUSG00000026667	92	131	133	0.93815	1.20983	1.26925	Uhmk1	6.58	4.84
ENSMUSG00000038463	289	334	314	1.41298	1.43796	1.22433	Olfml2b	2.23	4.32
ENSMUSG00000026663	1127	1472	1393	1.0189	1.68423	1.40349	Atf6	5.1	17.11
ENSMUSG00000026659	62	100	101	0.850011	1.31454	1.68028	Dusp12	21.11	16.83
ENSMUSG00000026656	154	153	137	1.48022	1.51963	1.30469	Fcgr2b	0	0.08
ENSMUSG00000059498	87	60	58	1.74747	1.09146	1.09025	Fcgr3	0.5	0.49
ENSMUSG00000026649	32	51	42	1.12694	1.58155	1.17959	Cfap126	0.48	0.65
ENSMUSG00000058076	157	182	188	1.08135	1.58645	1.44303	Sdhc	51.11	66.3
ENSMUSG00000056569	78	93	74	1.15381	1.31905	1.32831	Mpz	0.1	0.06
ENSMUSG00000038370	202	203	165	1.30845	1.35877	1.05894	Pcp4l1	0.49	2.03
ENSMUSG00000005677	31	31	40	1.04654	0.947817	1.26376	Nr1i3	0.62	0.25
ENSMUSG00000005674	34	34	26	1.34832	1.18728	0.822273	Tomm40l	7.05	4.6
ENSMUSG00000005681	4	9	11	0.445732	1.26924	1.36602	Apoa2	0.69	0.52
ENSMUSG00000013593	81	97	76	1.01664	1.16733	1.1575	Ndufs2	74.39	90.05
ENSMUSG00000006403	66	70	70	0.962745	1.05513	1.01169	Adamts4	0.21	0.12
ENSMUSG00000052423	65	44	45	1.62865	0.998467	1.0552	B4galt3	17.67	17.08
ENSMUSG00000062729	40	23	32	1.78217	0.90236	1.13702	Ppox	2.61	1.81
ENSMUSG00000053483	55	39	39	1.35075	1.21217	1.0674	Usp21	11.5	5.63
ENSMUSG00000062963	46	50	36	1.09635	1.14262	1.04117	Ufc1	18.94	22.42
ENSMUSG00000013973	80	76	66	0.904118	0.887545	0.739028	Dedd	9.71	11.32
ENSMUSG00000013997	36	26	25	0.775538	0.507273	0.504023	Nit1	9.82	5.61
ENSMUSG00000006412	91	110	81	1.37531	1.46391	0.976279	Pfdn2	192.56	173.67
ENSMUSG00000045259	15	13	17	1.13985	1.25023	1.43965	Klhdc9	1.04	1.28
ENSMUSG00000006411	137	120	108	1.14146	0.958654	1.09193	Pvrl4	0.19	0.29
ENSMUSG00000048865	181	188	161	1.27081	1.36395	1.11997	Arhgap30	0.03	0.05
ENSMUSG00000038235	222	197	190	1.35131	1.08602	1.08234	F11r	14.66	20.95
ENSMUSG00000060244	15	16	14	2.20355	2.06973	1.64017	Alyref2	3.65	1.2
ENSMUSG00000004707	263	209	208	2.07135	2.08321	1.82563	Ly9	0.04	0
ENSMUSG00000038179	248	157	150	2.30056	1.39644	1.6885	Slamf7	0	0.03
ENSMUSG00000038147	453	508	446	1.47311	1.70703	1.43699	Cd84	1.34	0.63
ENSMUSG00000026556	220	201	205	1.31711	1.08984	1.14859	Vangl2	12.93	12.08
ENSMUSG00000051251	36	31	37	1.27502	0.966801	1.04507	Nhlh1	0	0.09
ENSMUSG00000003458	144	154	157	1.32553	1.79405	1.61056	Ncstn	18.87	20.54
ENSMUSG00000026553	297	343	366	1.15831	1.28263	1.73212	Copa	66.36	92.7
ENSMUSG00000003464	60	77	66	0.992592	1.31629	1.0818	Pex19	18.07	9.23
ENSMUSG00000026554	389	482	426	1.35322	1.51857	1.38688	Dcaf8	27.61	12.91
ENSMUSG00000013698	80	79	72	1.48361	1.29009	1.06486	Pea15a	29.68	38.76
ENSMUSG00000007122	75	80	71	1.16528	1.57307	1.22936	Casq1	0.21	0.06
ENSMUSG00000007107	309	291	262	1.36336	1.23108	1.40275	Atp1a4	0.03	0
ENSMUSG00000007097	249	199	188	1.40794	1.16273	1.05323	Atp1a2	0.42	0.99
ENSMUSG00000038034	73	46	51	1.48843	0.849439	0.973165	Igsf8	18.41	22.67
ENSMUSG00000038026	63	52	62	1.4304	1.03964	1.12264	Kcnj9	0.15	0.1
ENSMUSG00000044708	248	223	227	1.11382	1.26753	1.13616	Kcnj10	0.42	0.29
ENSMUSG00000050229	52	26	33	2.01343	0.965267	1.55052	Pigm	6.04	4.45
ENSMUSG00000026548	38	39	25	1.76907	1.87616	1.15315	Slamf9	0.34	2.32
ENSMUSG00000037995	112	112	102	1.10764	1.00315	0.944037	Igsf9	6.44	3.26
ENSMUSG00000026547	57	63	37	1.45248	1.41364	0.751914	Tagln2	27.54	38.04
ENSMUSG00000026546	185	192	171	1.10449	1.4507	1.13772	Cfap45	0.16	0.12
ENSMUSG00000053318	70	68	56	1.1728	1.09239	1.13853	Slamf8	1.02	1.07
ENSMUSG00000070504	31	30	32	1.08392	1.08392	1.10858	Fcrl6	0.09	0
ENSMUSG00000026544	22	22	9	1.6417	1.48683	0.628527	Dusp23	0.07	0.16
ENSMUSG00000037942	2238	3443	3100	1.22887	1.66473	1.35749	Crp	0.18	0
ENSMUSG00000037872	9	21	9	0.813741	2.40299	0.906852	Ackr1	0.34	0.29
ENSMUSG00000005338	257	250	234	1.18343	1.1038	1.30754	Cadm3	2.03	1.86
ENSMUSG00000037860	39	26	28	1.49597	1.03056	1.06414	Aim2	1.95	1.91
ENSMUSG00000070501	107	176	174	1.21096	1.80396	1.84291	BC094916	0.16	0
ENSMUSG00000043263	120	166	148	1.45069	1.76711	1.42687	Pyhin1	0	0.08
ENSMUSG00000066677	283	297	254	1.70682	2.26697	1.7072	Pydc3	0.06	0.15
ENSMUSG00000026532	376	600	521	0.769956	1.17806	1.29462	Spta1	6.94	2.85
ENSMUSG00000028354	1826	2709	2502	0.84971	1.30263	1.15356	Fmn2	0.35	0.52
ENSMUSG00000026527	2717	3866	3490	1.03508	1.33387	1.24428	Rgs7	0.12	0.18
ENSMUSG00000026526	151	208	198	1.16576	1.41402	1.21906	Fh1	67.92	69.98
ENSMUSG00000026525	183	238	239	0.89579	1.47442	1.30378	Opn3	0.49	0.8
ENSMUSG00000078185	0	0	0	0	0	0	Chml	2.58	1.06
ENSMUSG00000026523	815	1249	1072	1.03683	1.64193	1.35122	Wdr64	0.03	0
ENSMUSG00000039748	190	241	245	1.11878	1.28522	1.3501	Exo1	15.38	20.27
ENSMUSG00000055214	2257	2635	2464	1.3474	1.38519	1.1731	Pld5	0.15	0.13
ENSMUSG00000057335	448	827	712	0.822679	1.92197	1.45708	Cep170	9.3	5.45
ENSMUSG00000026504	1352	1815	1600	0.692846	0.891818	0.994966	Sdccag8	2.6	1.73
ENSMUSG00000019699	782	1236	1217	0.489403	0.799318	0.754626	Akt3	12.49	10.02
ENSMUSG00000063659	50	50	51	1.34894	1.22169	1.28766	Zbtb18	6.32	7.13
ENSMUSG00000015961	234	309	307	1.31185	1.52542	1.37258	Adss	54.21	42.69
ENSMUSG00000026502	671	600	566	1.51996	1.72008	1.42881	Desi2	15.91	19.56
ENSMUSG00000026500	39	39	45	1.69937	1.6294	2.37938	Cox20	38.99	24.87
ENSMUSG00000039630	107	107	85	1.68128	1.73733	1.3233	Hnrnpu	515.77	323.01
ENSMUSG00000026495	644	762	706	1.40291	1.50337	1.43932	Efcab2	1.21	1.41
ENSMUSG00000026494	1231	1348	1262	1.71128	1.65012	1.39911	Kif26b	2.89	2.54
ENSMUSG00000055067	4836	5219	4934	1.26827	1.73221	1.44203	Smyd3	2.68	6.59
ENSMUSG00000026492	143	203	175	1.20918	1.64586	1.79565	Tfb2m	12.17	11.08
ENSMUSG00000038949	555	724	671	1.02068	1.37587	1.22265	Cnst	4.02	7.42
ENSMUSG00000038936	180	186	193	1.56056	1.46045	1.56594	Sccpdh	7.96	8.97
ENSMUSG00000026491	389	658	618	1.26255	1.88056	1.59962	Ahctf1	36.37	39.4
ENSMUSG00000026490	1410	2080	2072	1.01489	1.89474	1.66203	Cdc42bpa	5.45	3.7
ENSMUSG00000026489	245	294	264	1.2856	1.4792	1.68102	Adck3	0.57	0.78
ENSMUSG00000010609	253	263	237	1.28941	1.38506	1.19674	Psen2	4.65	6.53
ENSMUSG00000038855	799	744	758	1.41088	1.18983	1.25263	Itpkb	4.71	6.08
ENSMUSG00000053963	407	442	406	1.68209	1.60857	1.33817	6330403A02Rik	0.12	0.07
ENSMUSG00000026496	280	338	328	1.28891	1.9691	1.68263	Parp1	159.35	146.12
ENSMUSG00000058729	397	548	536	1.23833	1.63895	2.02879	Lin9	10.73	7.03
ENSMUSG00000026497	35	66	46	1.31049	2.55359	1.70649	Mixl1	0.5	0.76
ENSMUSG00000026499	243	291	305	1.42181	1.54204	1.6701	Acbd3	12.99	18.7
ENSMUSG00000038806	143	149	156	1.57684	1.44677	1.37185	Sde2	26.15	34.96
ENSMUSG00000066652	49	39	54	1.20842	1.21723	1.48411	Lefty2	3.64	2.62
ENSMUSG00000026520	49	23	32	1.99721	0.898868	1.58273	Pycr2	73.02	74.2
ENSMUSG00000038793	53	39	48	2.364	1.79754	2.12126	Lefty1	106.94	71.37
ENSMUSG00000026519	271	264	270	1.36628	1.20543	1.27392	Tmem63a	10.2	15.48
ENSMUSG00000038776	223	264	202	1.48742	1.55058	1.07451	Ephx1	3.4	8.42
ENSMUSG00000026516	371	647	554	1.0797	2.383	1.79676	Nvl	17.93	12.78
ENSMUSG00000062169	151	184	199	1.28729	1.50403	2.05864	Cnih4	8.47	16.74
ENSMUSG00000038733	264	403	356	1.15453	1.82115	1.54252	Wdr26	29.9	24.84
ENSMUSG00000026514	966	951	854	1.47183	1.31229	1.21772	Cnih3	0.78	0.13
ENSMUSG00000050625	6	6	4	2.88217	2.53794	1.53235	Ccdc121	0.05	0
ENSMUSG00000004880	183	269	208	1.04691	1.9476	1.32609	Lbr	30.73	34.6
ENSMUSG00000022995	810	1071	1047	1.09271	1.38532	1.71394	Enah	20	17.88
ENSMUSG00000026511	57	69	56	1.18271	1.47943	1.15126	Srp9	48.68	63.46
ENSMUSG00000038633	57	62	58	1.37703	1.35653	1.31131	Degs1	40.71	39.24
ENSMUSG00000047539	242	292	274	1.58645	1.68561	1.43249	Fbxo28	7.02	6.95
ENSMUSG00000026510	375	516	502	1.03943	1.8101	1.55066	Trp53bp2	15.66	21.72
ENSMUSG00000026509	405	407	367	1.24182	1.19657	1.36552	Capn2	8.51	8.6
ENSMUSG00000038576	1352	1162	1115	1.54095	1.36855	1.25913	Susd4	0.95	0.97
ENSMUSG00000044854	3	2	3	1.37501	0.830202	1.28682	1700056E22Rik	0.2	0.23
ENSMUSG00000039384	441	326	304	2.00481	1.30501	1.10214	Dusp10	0.18	2.26
ENSMUSG00000039377	75	65	50	2.02889	2.22535	1.50736	Hlx	0.13	0
ENSMUSG00000073481	263	267	205	1.25954	1.22604	1.19134	Marc2	7.25	10.09
ENSMUSG00000039349	98	101	72	1.3145	1.3999	0.95686	C130074G19Rik	3.03	5.08
ENSMUSG00000026620	802	933	878	1.29534	1.36476	1.32713	Mark1	18.15	12.21
ENSMUSG00000039318	552	746	636	1.29152	1.53696	1.18672	Rab3gap2	9.04	9.26
ENSMUSG00000026618	289	461	439	0.998327	2.01541	1.69001	Iars2	23.55	17.56
ENSMUSG00000026617	171	205	213	1.02747	1.18105	1.55304	Bpnt1	25.88	21.8
ENSMUSG00000026615	396	673	634	0.904266	1.58803	1.43441	Eprs	144.97	194.65
ENSMUSG00000051295	106	133	127	1.39958	1.59042	1.5693	9630028B13Rik	0.49	0.37
ENSMUSG00000026614	105	120	115	1.41012	1.41909	1.23167	Slc30a10	0.37	0.09
ENSMUSG00000039239	675	789	702	1.2104	1.79056	1.40285	Tgfb2	1.82	1.61
ENSMUSG00000001305	218	244	237	1.18902	1.27604	1.56859	Rrp15	88.45	84.28
ENSMUSG00000026611	1186	1579	1493	1.05794	1.45547	1.31953	Spata17	0.37	0
ENSMUSG00000039210	863	1218	1190	1.04498	1.33572	1.34851	Gpatch2	7	4.62
ENSMUSG00000026610	4373	5275	4749	1.34874	1.43263	1.1681	Esrrg	0.27	0.14
ENSMUSG00000026609	5089	6583	6062	1.06882	1.74978	1.41885	Ush2a	0.01	0.01
ENSMUSG00000026608	217	307	279	0.909467	1.23369	1.41893	Kctd3	36.77	37
ENSMUSG00000037624	1154	1467	1284	1.26541	1.66225	1.39499	Kcnk2	0.08	0.5
ENSMUSG00000026605	379	510	424	1.31371	1.60103	1.37542	Cenpf	36.85	17.27
ENSMUSG00000026604	1150	1266	1164	1.44778	1.40346	1.16866	Ptpn14	7.55	9.62
ENSMUSG00000026603	297	335	301	1.04916	1.49768	1.18495	Smyd2	55.32	48.07
ENSMUSG00000010175	459	379	407	1.44545	1.14438	1.55529	Prox1	7.25	4.3
ENSMUSG00000026634	162	223	223	1.10487	1.5716	1.5069	Angel2	11.06	10.74
ENSMUSG00000037568	253	303	309	1.3238	1.43586	1.51311	Vash2	11.18	10.5
ENSMUSG00000066595	155	216	175	1.4227	1.74582	1.28101	Mfsd7b	4.49	4.72
ENSMUSG00000057072	21	27	37	0.923354	1.50245	1.81301	Spata45	0.49	0
ENSMUSG00000026632	122	149	139	1.10076	1.28902	1.52186	Tatdn3	3.15	2.47
ENSMUSG00000062510	171	186	208	1.18386	1.33064	1.42676	Nsl1	11.51	15.73
ENSMUSG00000026630	102	76	84	1.59402	1.07566	1.22852	Batf3	2.53	3.19
ENSMUSG00000026628	123	91	116	1.77619	1.15714	1.33589	Atf3	6.25	33.91
ENSMUSG00000037499	76	94	64	0.992246	1.55318	0.931185	Nenf	5.04	6.59
ENSMUSG00000026627	184	186	219	1.16942	1.13346	1.68899	Tmem206	9.24	13.95
ENSMUSG00000026626	355	453	392	1.17405	1.54809	1.28447	Ppp2r5a	17.61	25.19
ENSMUSG00000037474	292	383	389	1.25879	1.49533	1.56938	Dtl	18.63	13.55
ENSMUSG00000037461	395	437	458	1.57347	1.53287	1.45498	Ints7	18.11	17.04
ENSMUSG00000026623	480	616	616	1.067	1.73298	1.526	Lpgat1	25.16	11.19
ENSMUSG00000026622	62	100	85	0.826608	1.27834	1.37517	Nek2	30.41	37.42
ENSMUSG00000055833	114	111	101	1.26336	1.27112	1.10899	1700034H15Rik	1.18	0.92
ENSMUSG00000037434	50	56	46	1.26962	1.28784	1.09313	Slc30a1	1.59	2.16
ENSMUSG00000049353	75	100	83	1.55977	1.83131	1.3766	Rd3	0.08	0.03
ENSMUSG00000026637	484	436	373	0.75114	0.856349	0.645112	Traf5	0.43	0.58
ENSMUSG00000037395	276	360	376	1.0831	1.35458	1.79051	Rcor3	1.67	0.98
ENSMUSG00000058248	3003	3220	2891	1.40121	1.55255	1.33653	Kcnh1	0.28	0.11
ENSMUSG00000037375	2403	2627	2395	1.51669	1.50166	1.41468	Hhat	0.14	0.15
ENSMUSG00000016262	125	117	98	2.07956	1.71399	1.30022	Sertad4	2.94	1.68
ENSMUSG00000016200	620	945	891	1.01676	1.96132	1.62838	Syt14	2.38	2.15
ENSMUSG00000016181	204	227	220	1.21533	1.29667	1.59043	Diexf	10.62	12.1
ENSMUSG00000026638	132	107	112	1.04034	0.871421	0.874585	Irf6	0.14	0.32
ENSMUSG00000079144	42	33	26	0.837574	0.596013	0.48524	A130010J15Rik	2.4	1.57
ENSMUSG00000037318	210	235	208	1.51042	1.48836	1.19309	Traf3ip3	0.36	0.51
ENSMUSG00000009633	11	9	7	1.71503	1.77587	1.21627	G0s2	1.76	8.11
ENSMUSG00000026639	327	373	315	1.20318	1.31593	1.40645	Lamb3	0.02	0
ENSMUSG00000016179	192	183	205	1.19541	1.17736	1.26459	Camk1g	2.11	1.51
ENSMUSG00000026640	1403	1685	1511	1.17171	1.27447	1.18096	Plxna2	0.54	0.72
ENSMUSG00000016493	327	456	469	1.21362	1.49026	1.38816	Cd46	0.1	0.06
ENSMUSG00000016481	148	291	228	0.787063	1.95852	1.35124	Cr1l	16.64	14.28
ENSMUSG00000026616	296	437	379	1.14226	1.61694	1.77477	Cr2	0.14	0.1
ENSMUSG00000015202	791	830	752	1.2651	1.37173	1.19165	Cnksr3	13.47	21.57
ENSMUSG00000064065	121	141	136	0.119445	0.126058	0.125641	Ipcef1	0.05	0
ENSMUSG00000000766	1061	1187	1030	0.709041	0.698504	0.548938	Oprm1	0.11	0.06
ENSMUSG00000019775	718	796	797	1.17534	1.64907	1.45394	Rgs17	0.72	0.69
ENSMUSG00000019774	68	98	68	0.967054	1.33631	1.17349	Mtrf1l	3.16	1.96
ENSMUSG00000019773	79	72	59	2.0025	1.8859	1.48176	Fbxo5	66.54	60.47
ENSMUSG00000019772	47	117	90	0.921098	2.07664	1.65067	Vip	0	0.07
ENSMUSG00000019768	3373	4600	4109	1.60122	1.92289	1.55561	Esr1	0.12	0.09
ENSMUSG00000019767	391	493	448	1.19239	1.90273	1.52254	Ccdc170	1.84	0.25
ENSMUSG00000061759	197	223	210	1.34069	1.45515	1.73425	Armt1	20.77	15.77
ENSMUSG00000019763	248	347	310	1.26744	1.83251	1.56971	Rmnd1	11.47	4.58
ENSMUSG00000075327	164	179	167	1.28342	1.26866	1.22307	Zbtb2	7.2	12.83
ENSMUSG00000038587	772	937	902	1.5494	1.65595	1.44372	Akap12	92.74	93.46
ENSMUSG00000040675	1498	2143	2070	1.14028	2.06448	1.75598	Mthfd1l	53.02	51.04
ENSMUSG00000040624	1632	1996	2019	1.10739	1.29862	1.66244	Plekhg1	7.13	2.8
ENSMUSG00000040653	756	952	886	1.13897	1.48207	1.32253	Ppp1r14c	1.68	2.37
ENSMUSG00000019796	305	277	305	1.40955	1.15939	1.31914	Lrp11	8.59	7.28
ENSMUSG00000019795	258	292	290	1.45817	1.45323	1.30712	Pcmt1	27.47	37.3
ENSMUSG00000040034	106	106	87	1.38099	1.74775	1.26315	Nup43	65.97	81.4
ENSMUSG00000040021	171	205	198	1.20414	1.38412	1.6919	Lats1	10.12	12.52
ENSMUSG00000019794	286	359	351	1.14994	1.49157	1.39829	Katna1	29.44	33.59
ENSMUSG00000040006	94	125	130	1.19336	1.43721	1.54452	Ginm1	16.3	19.63
ENSMUSG00000015757	234	333	285	1.47571	1.84924	1.43338	Ppil4	49.79	43.05
ENSMUSG00000015755	120	199	209	0.946416	1.98629	1.83695	Tab2	42.87	39.6
ENSMUSG00000047712	2596	3077	2756	1.27282	1.44653	1.63971	Ust	0.83	0.74
ENSMUSG00000015305	1234	1483	1421	1.12231	1.39374	1.28049	Sash1	10.54	6.43
ENSMUSG00000060487	418	484	443	1.43442	1.50423	1.4227	Samd5	2.05	0.13
ENSMUSG00000019790	1028	1276	1298	1.32354	1.44662	1.33275	Stxbp5	1.7	1.57
ENSMUSG00000019832	96	135	126	1.10169	1.96069	1.61141	Rab32	0.38	0.75
ENSMUSG00000019828	2805	4004	3774	1.09712	1.50161	1.79123	Grm1	0.07	0.04
ENSMUSG00000047648	104	132	116	1.1125	1.45909	1.22943	Fbxo30	8	9.65
ENSMUSG00000055493	987	1278	1174	1.42064	1.66596	1.58141	Epm2a	0.18	0
ENSMUSG00000019820	3445	4374	4127	1.34238	1.50082	1.28248	Utrn	14.81	16.37
ENSMUSG00000039232	195	271	234	1.19477	2.10139	1.59777	Stx11	0.08	0
ENSMUSG00000078348	8	1	6	1.75987	0.210927	1.60166	Sf3b5	81.04	74.3
ENSMUSG00000019817	347	379	387	1.26413	1.42673	1.39686	Plagl1	30.95	34.11
ENSMUSG00000019815	219	291	261	1.26656	1.52421	1.41264	Zc2hc1b	0.09	0
ENSMUSG00000019814	98	120	118	1.26318	1.36202	1.21298	Ltv1	70.19	50.25
ENSMUSG00000062866	1841	2630	2411	1.04146	1.88292	1.51997	Phactr2	2.68	1.59
ENSMUSG00000019810	126	170	145	1.09428	1.41562	1.5281	Fuca2	3.34	4.1
ENSMUSG00000019809	156	276	277	0.794155	1.45188	1.39715	Pex3	10.31	7.05
ENSMUSG00000019808	70	98	71	1.17172	1.48566	1.11223	Adat2	13.07	11.18
ENSMUSG00000019806	1407	2075	1867	1.18879	1.5438	1.25801	Aig1	3.92	9.95
ENSMUSG00000015501	1187	1685	1547	0.947362	1.70198	1.37596	Hivep2	0.44	0.23
ENSMUSG00000039116	931	1471	1264	1.00641	1.52467	1.65806	Adgrg6	0.6	0.97
ENSMUSG00000019868	321	396	421	0.953779	1.21585	1.23939	Vta1	27.25	24.58
ENSMUSG00000019867	7	25	18	0.445055	1.43954	1.07102	Gje1	1.38	1.08
ENSMUSG00000019865	67	105	108	1.20823	1.66735	1.5532	Nmbr	0.08	0
ENSMUSG00000039910	18	13	13	1.54696	1.41396	1.24509	Cited2	31.85	17.3
ENSMUSG00000039891	390	453	419	1.21612	1.35441	1.58546	Txlnb	0.17	0.1
ENSMUSG00000039879	352	501	475	1.10198	1.62073	1.47335	Heca	3.79	4.57
ENSMUSG00000078453	103	141	111	1.4205	1.76113	1.43264	Abracl	65.78	66.33
ENSMUSG00000019854	529	678	632	1.43144	1.61551	1.36384	Reps1	36.25	60.76
ENSMUSG00000071392	411	511	472	1.30694	2.05647	1.67265	Ect2l	0.03	0.04
ENSMUSG00000059554	163	191	173	1.17864	1.32424	1.51798	Ccdc28a	4.79	4.87
ENSMUSG00000039835	950	1090	1161	1.12167	1.32987	1.35817	Nhsl1	24.45	19.91
ENSMUSG00000019853	41	45	45	1.28623	1.27854	1.32116	Hebp2	12.26	13.17
ENSMUSG00000019852	1438	1637	1571	1.72527	1.72946	1.50316	Arfgef3	0.06	0.05
ENSMUSG00000044624	51	74	65	1.06538	1.95638	1.5132	Gm4922	0.16	0
ENSMUSG00000019851	107	102	105	1.38032	1.26164	1.64366	Perp	1.93	3
ENSMUSG00000019850	124	140	137	1.27465	1.4871	1.39531	Tnfaip3	3.82	1.2
ENSMUSG00000045591	876	1050	973	1.24667	1.35333	1.29589	Olig3	0.05	0
ENSMUSG00000020009	161	195	164	1.65164	1.76151	1.34172	Ifngr1	7.87	11.23
ENSMUSG00000020007	399	480	397	1.24114	1.88963	1.37622	Il20ra	2.22	1.1
ENSMUSG00000050473	52	47	37	2.26071	1.9592	1.95196	Slc35d3	12.12	4.07
ENSMUSG00000020003	376	439	428	1.18878	1.43423	1.34072	Pex7	5.93	3.89
ENSMUSG00000071369	1887	2048	1934	1.49815	1.47259	1.43698	Map3k5	4.29	2.59
ENSMUSG00000019996	1118	1270	1160	1.61089	1.61135	1.33295	Map7	9.06	8.11
ENSMUSG00000037608	208	335	330	1.02261	2.08439	1.80805	Bclaf1	62.71	49.45
ENSMUSG00000019992	96	104	95	1.42157	1.47663	1.70707	Mtfr2	5.69	9.5
ENSMUSG00000019986	922	1323	1249	1.07536	1.5945	1.44333	Ahi1	2.74	5.42
ENSMUSG00000019982	320	360	306	1.46042	1.48798	1.30695	Myb	10.86	3.22
ENSMUSG00000019977	554	815	691	1.4207	1.8404	1.41319	Hbs1l	52.96	62.27
ENSMUSG00000037542	165	218	197	1.26372	2.11306	1.68145	Aldh8a1	0.09	0.1
ENSMUSG00000019970	1011	1056	1039	1.32255	1.32454	1.64932	Sgk1	12.74	5.22
ENSMUSG00000069712	20	17	17	2.00432	1.76047	1.68798	4930444G20Rik	0.3	0
ENSMUSG00000053219	1959	1999	1819	1.49529	1.38189	1.29937	Raet1e	9.25	12.44
ENSMUSG00000075297	0	0	0	0	0	0	H60b	0	0.15
ENSMUSG00000037490	564	546	468	1.40775	1.72475	1.30179	Slc2a12	0.23	0.03
ENSMUSG00000071359	211	226	230	1.2519	1.28568	1.65593	Tbpl1	17.7	25.05
ENSMUSG00000010461	1690	2370	2182	1.0249	1.4852	1.31109	Eya4	0.63	0.13
ENSMUSG00000061983	26	14	20	2.13693	1.04211	1.53835	Rps12	2798.54	3574.08
ENSMUSG00000070063	0	0	0	0	0	0	Snora33	5.54	11.01
ENSMUSG00000080486	0	0	0	0	0	0	Snord100	0	6.43
ENSMUSG00000037455	253	266	211	1.25748	1.26766	1.2726	Slc18b1	3.69	2.14
ENSMUSG00000020010	249	193	175	2.02115	1.61882	1.4074	Vnn3	0	0.06
ENSMUSG00000059763	26	19	25	1.42083	0.940353	1.27855	Taar2	0	0.11
ENSMUSG00000019998	290	387	365	1.36698	1.60633	1.3721	Stx7	11.75	13.82
ENSMUSG00000020000	625	893	791	1.16419	2.10515	1.64199	Moxd1	5.2	10.89
ENSMUSG00000019997	38	22	23	1.84418	1.02372	1.35449	Ctgf	1.08	0.5
ENSMUSG00000037370	682	799	700	1.3689	1.6572	1.39209	Enpp1	0.23	0.18
ENSMUSG00000019989	466	608	639	1.22912	1.45237	1.57731	Enpp3	93.83	86.2
ENSMUSG00000019984	324	479	480	1.39461	1.81554	1.64771	Med23	25.51	20.7
ENSMUSG00000019987	97	114	136	1.17297	1.74465	1.83275	Arg1	0.13	0
ENSMUSG00000039166	1040	1350	1274	1.23757	1.54031	1.83964	Akap7	3.73	1.9
ENSMUSG00000019978	1236	1592	1463	1.12506	1.49741	1.31942	Epb41l2	37.81	35.83
ENSMUSG00000049420	751	840	786	1.40637	1.42464	1.3775	Tmem200a	1.09	0.77
ENSMUSG00000039098	5	3	3	0.783812	0.414119	0.375053	Gm9767	0.08	0.28
ENSMUSG00000051354	321	398	373	1.12136	1.75958	1.4521	Samd3	0.05	0
ENSMUSG00000039089	714	976	910	1.10243	1.44491	1.70499	L3mbtl3	9.79	4.15
ENSMUSG00000039031	1066	1405	1327	1.08705	1.4805	1.34074	Arhgap18	3.5	2.05
ENSMUSG00000019889	3329	4823	4606	1.05053	1.37841	1.36027	Ptprk	14.46	25.79
ENSMUSG00000049109	1380	2296	2125	1.203	1.76247	1.47732	Themis	0.92	0.37
ENSMUSG00000038916	416	618	581	1.10404	2.07571	1.71837	Soga3	3.25	4.57
ENSMUSG00000004360	113	125	130	1.26038	1.33682	1.75952	9330159F19Rik	13.33	3.65
ENSMUSG00000019883	201	322	294	0.90611	1.49997	1.31315	Echdc1	6.62	6.74
ENSMUSG00000038876	9	14	10	1.37629	1.93894	1.43113	Rnf146	11.36	15.48
ENSMUSG00000019880	498	939	888	1.12501	1.86791	1.59982	Rspo3	2	0.59
ENSMUSG00000075266	22	30	23	0.948124	1.63626	1.10464	Cenpw	17.84	16.63
ENSMUSG00000019792	485	675	596	1.13253	1.5113	1.68882	Trmt11	8.58	4.36
ENSMUSG00000019791	76	85	99	1.13381	1.31035	1.46333	Hint3	1.58	1.14
ENSMUSG00000039697	1149	1709	1655	1.13617	1.53049	1.53154	Ncoa7	1.29	0.99
ENSMUSG00000019789	91	111	105	1.63127	1.75214	1.50108	Hey2	0.11	0
ENSMUSG00000000295	85	130	121	0.854856	1.65465	1.35616	Hddc2	26.75	38.26
ENSMUSG00000000296	869	1186	1047	1.17857	1.54227	1.72311	Tpd52l1	6.94	18.91
ENSMUSG00000063760	755	1049	979	1.0625	1.52545	1.36504	Rnf217	6.23	7.29
ENSMUSG00000069670	7	5	5	2.06787	1.33771	1.38231	Nkain2	0.08	0.1
ENSMUSG00000019785	867	1265	1147	1.44029	1.85048	1.51958	Clvs2	0.42	1.27
ENSMUSG00000069668	117	163	167	1.10872	1.95484	1.76361	Sult3a1	0	0.1
ENSMUSG00000039552	100	102	126	1.48095	1.44837	2.26433	Rsph4a	0.14	0.03
ENSMUSG00000039531	263	325	315	1.2205	1.5585	1.44835	Zufsp	5.59	3.75
ENSMUSG00000019782	179	261	213	1.28013	1.69048	1.42558	Rwdd1	120.69	107.69
ENSMUSG00000049872	58	77	70	1.49716	1.75022	1.44101	Fam26e	0.05	0.12
ENSMUSG00000039497	408	567	597	1.06954	1.88108	1.74406	Dse	9.55	9.96
ENSMUSG00000047514	36	27	28	2.09826	1.5089	1.98036	Tspyl1	19.88	19.83
ENSMUSG00000039485	33	37	37	1.26517	1.46581	1.40546	Tspyl4	6.07	4.64
ENSMUSG00000039480	747	1040	988	1.06947	1.34849	1.32377	Nt5dc1	2.48	1.53
ENSMUSG00000039462	0	0	0	0	0	0	Col10a1	0	0.03
ENSMUSG00000019779	863	1532	1419	1.00388	2.25536	1.83951	Frk	0	0.05
ENSMUSG00000063953	9	11	8	1.38038	1.61767	1.48893	Amd2	2.47	2.91
ENSMUSG00000044499	2457	3208	2904	1.11776	1.50807	1.30895	Hs3st5	0	0.04
ENSMUSG00000019777	205	277	223	1.23359	1.50961	1.25584	Hdac2	77.01	95.78
ENSMUSG00000069662	32	38	39	1.47062	1.53779	1.42937	Marcks	29.36	18.49
ENSMUSG00000019846	1148	1642	1426	1.17217	2.12183	1.62263	Lama4	0.19	0.18
ENSMUSG00000051736	112	142	131	1.14315	1.38968	1.62251	Fam229b	1.37	1.24
ENSMUSG00000019845	140	195	164	1.28999	1.85667	1.49721	Tube1	4.2	2.2
ENSMUSG00000062074	88	106	119	1.14701	1.25129	1.45158	Wisp3	0.34	0.16
ENSMUSG00000019843	1781	2033	1944	1.70427	1.71306	1.48354	Fyn	11.89	22.59
ENSMUSG00000019842	391	361	399	1.38876	1.62273	1.57933	Traf3ip2	0.23	0.04
ENSMUSG00000019841	1086	1585	1471	1.16908	1.636	1.92157	Rev3l	7.42	3
ENSMUSG00000039339	60	61	67	1.36696	1.43607	1.51238	Mfsd4b2	0.18	0
ENSMUSG00000071335	86	114	118	1.06887	1.28321	1.37251	Mfsd4b3	0	0.03
ENSMUSG00000038528	270	267	251	1.765	1.53693	1.30853	Mfsd4b5	0.46	0.46
ENSMUSG00000038522	236	198	212	1.471	1.56191	1.47261	Mfsd4b1	0.15	0.17
ENSMUSG00000019838	863	1163	1109	1.25625	1.62325	1.95896	Slc16a10	5.31	8.56
ENSMUSG00000038510	190	236	244	1.19302	1.53126	1.51798	Rpf2	56.15	29.43
ENSMUSG00000019837	60	80	59	1.21404	1.46602	1.11723	Gtf3c6	71.05	54.12
ENSMUSG00000075232	163	160	174	2.07002	1.78924	1.76225	Amd1	73.23	47.3
ENSMUSG00000038481	1144	1241	1267	1.25574	1.72399	1.5499	Cdk19	2.9	1.65
ENSMUSG00000063428	434	453	428	1.52789	1.52911	1.82841	Ddo	0.3	0.15
ENSMUSG00000038446	387	465	497	1.1202	1.39085	1.42535	Cdc40	19.34	16.26
ENSMUSG00000019831	413	533	519	1.23564	1.44423	1.45318	Wasf1	15.13	11.86
ENSMUSG00000038417	957	1079	1052	1.55407	1.54292	1.3624	Fig4	11.16	18.15
ENSMUSG00000019826	141	152	120	1.37189	1.87169	1.30117	Zbtb24	8.21	5.13
ENSMUSG00000019823	93	98	81	1.33616	1.35003	1.41218	Mical1	10.1	9.9
ENSMUSG00000019822	38	26	35	1.78525	1.26221	1.62916	Smpd2	7.19	7.34
ENSMUSG00000078451	194	214	173	1.34078	1.33949	1.11896	Ppil6	0.45	1.53
ENSMUSG00000019818	128	119	143	2.07461	1.69838	1.84839	Cd164	55.67	75.71
ENSMUSG00000075225	515	419	469	1.57731	1.6241	1.60079	Ccdc162	0.03	0.03
ENSMUSG00000019813	1037	1004	925	1.75418	1.62843	1.89874	Cep57l1	12	5.67
ENSMUSG00000038332	924	990	917	1.41373	1.5652	1.3901	Sesn1	6.7	6.05
ENSMUSG00000071324	944	1083	1000	1.5025	1.56113	1.48954	Armc2	0.02	0.15
ENSMUSG00000048756	880	917	931	1.73249	1.58972	1.46173	Foxo3	10.75	19.83
ENSMUSG00000038302	1565	1757	1726	1.39344	1.97986	1.71264	Lace1	1.6	0.65
ENSMUSG00000019804	307	378	330	1.41749	1.67345	1.84894	Snx3	54.46	80.86
ENSMUSG00000019803	302	237	239	2.07757	1.68477	1.62903	Nr2e1	0.03	0
ENSMUSG00000038280	1448	1252	1150	2.00859	1.57288	1.4929	Ostm1	5.78	6.13
ENSMUSG00000019802	511	741	738	1.34461	1.71694	1.54868	Sec63	22.69	28.61
ENSMUSG00000044770	834	936	936	1.23003	1.74708	1.53842	Scml4	0.1	0.09
ENSMUSG00000038248	1530	1765	1646	1.36956	1.51486	1.78791	Sobp	3.26	3.17
ENSMUSG00000045008	33	15	15	2.64677	1.24318	1.192	9030612E09Rik	0.16	0.06
ENSMUSG00000038240	1846	2343	2148	1.39106	1.59902	1.51481	Pdss2	5.03	3.1
ENSMUSG00000038214	298	364	341	1.53587	1.65197	1.4016	Bend3	42.1	26.73
ENSMUSG00000019797	156	147	148	1.45109	1.73052	1.5342	1700021F05Rik	31.96	20.26
ENSMUSG00000047139	66	63	55	1.99711	1.82784	2.01952	Cd24a	61.58	51.99
ENSMUSG00000019863	253	248	240	1.37149	1.38921	1.28904	Qrsl1	7.91	6.24
ENSMUSG00000019864	342	452	454	1.22241	1.46318	1.51865	Rtn4ip1	7.32	4.83
ENSMUSG00000019866	405	449	437	1.59266	1.55481	1.3705	Aim1	0.3	0.35
ENSMUSG00000038160	658	916	875	1.01272	1.78421	1.50079	Atg5	12.43	15.62
ENSMUSG00000038151	214	173	185	1.52768	1.18415	1.60258	Prdm1	0.51	0.54
ENSMUSG00000019849	672	776	737	1.09098	1.30182	1.18549	Prep	49.67	57.27
ENSMUSG00000019848	260	293	286	1.46788	1.49814	1.5111	Popdc3	0.1	0.18
ENSMUSG00000071317	260	312	292	1.43121	1.51233	1.28187	Bves	0.48	0.48
ENSMUSG00000063804	749	1029	929	1.00753	1.75179	1.39266	Lin28b	28.01	11.59
ENSMUSG00000038822	854	1358	1272	0.978538	1.49197	1.76862	Hace1	4.61	4.08
ENSMUSG00000056073	4034	6862	6044	0.872111	1.53295	1.29462	Grik2	0.4	0.64
ENSMUSG00000038774	1487	2591	2409	0.946544	1.49371	1.43508	Ascc3	10.99	10.53
ENSMUSG00000019913	733	912	874	1.46489	1.60494	1.39297	Sim1	0.12	0.02
ENSMUSG00000019900	331	622	506	0.928785	2.20885	1.5823	Rfx6	0	0.06
ENSMUSG00000049641	87	62	50	2.30309	1.5737	1.60616	Vgll2	0.12	0.07
ENSMUSG00000019891	652	781	770	1.12124	1.38785	1.31196	Dcbld1	4.99	5.73
ENSMUSG00000019861	272	418	450	0.994794	1.38455	1.54023	Gopc	9.97	11.61
ENSMUSG00000023068	149	149	183	1.44974	1.27659	1.41999	Nus1	25.74	30.97
ENSMUSG00000049576	19	16	24	1.25912	1.34191	1.77246	Zfa-ps	0	0.06
ENSMUSG00000038602	2859	4332	3950	1.04727	1.5215	1.75577	Slc35f1	1.4	1.86
ENSMUSG00000038594	268	525	491	0.755308	1.52894	1.37105	Cep85l	1.65	1.66
ENSMUSG00000058298	553	753	774	0.966874	1.19236	1.26647	Mcm9	3.74	2.67
ENSMUSG00000019857	0	0	0	0	0	0	Asf1a	21.63	32.54
ENSMUSG00000019856	915	1120	1049	1.1472	1.77715	1.46569	Fam184a	3.64	5.23
ENSMUSG00000003746	1056	1838	1668	0.951228	1.58747	1.82325	Man1a	1.11	0.89
ENSMUSG00000038122	611	1074	1013	0.798547	1.45046	1.31175	Tbc1d32	1.89	0.8
ENSMUSG00000047669	0	0	0	0	0	0	Msl3l2	0.14	1.84
ENSMUSG00000050953	138	139	108	1.97071	1.74792	1.22998	Gja1	120.08	81.04
ENSMUSG00000019878	170	255	241	0.941885	1.78804	1.48805	Hsf2	24.26	21.66
ENSMUSG00000019877	112	190	144	1.03305	1.68034	1.61174	Serinc1	31.99	30.86
ENSMUSG00000019876	754	1257	1139	1.03055	1.77531	1.54242	Pkib	0.02	0.02
ENSMUSG00000019874	23	26	24	1.07301	1.09854	1.04784	Fabp7	0.26	0.3
ENSMUSG00000038039	366	593	504	1.3661	1.94903	1.50024	Gcc2	8.6	3.78
ENSMUSG00000019920	760	1039	951	1.10946	1.91956	1.54714	Lims1	17.03	13.99
ENSMUSG00000003226	327	518	490	1.06451	1.61685	1.93564	Ranbp2	45.21	36.67
ENSMUSG00000038010	584	798	694	1.11491	1.57424	1.3127	Ccdc138	3.44	1.29
ENSMUSG00000003227	667	707	604	1.46516	1.40652	1.24166	Edar	0.1	0
ENSMUSG00000037990	2860	3435	3004	1.64534	1.74011	1.37822	Sh3rf3	0.15	0.19
ENSMUSG00000019917	382	593	517	1.06982	2.10179	1.61357	Sept10	15.64	7.56
ENSMUSG00000019916	344	573	495	1.06868	1.7068	1.86604	P4ha1	17.95	9.31
ENSMUSG00000009647	1514	1656	1622	1.34238	1.51723	1.42489	Mcu	4.55	4.75
ENSMUSG00000020111	1469	1733	1560	1.49639	1.59879	1.48716	Micu1	6.01	4.46
ENSMUSG00000020109	149	165	153	1.47353	1.43687	1.20668	Dnajb12	30.72	24.59
ENSMUSG00000020108	26	27	16	1.8324	2.40823	1.25666	Ddit4	15.72	23.01
ENSMUSG00000020107	126	117	131	1.27624	1.13628	1.61013	Anapc16	19.51	22.77
ENSMUSG00000044475	894	986	911	1.37146	1.56302	1.38467	Ascc1	16.22	18.17
ENSMUSG00000058297	262	260	221	1.48764	1.33702	1.17435	Spock2	5.23	6.39
ENSMUSG00000057337	64	58	59	1.66724	1.33048	1.22574	Chst3	1.5	1.58
ENSMUSG00000004207	238	250	230	1.40747	1.87108	1.5158	Psap	76.84	153.09
ENSMUSG00000012819	4004	3641	3331	1.56593	1.36533	1.58081	Cdh23	0.01	0.04
ENSMUSG00000020101	0	0	0	0	0	0	Vsir	0.26	0.22
ENSMUSG00000020100	490	331	313	1.98031	1.21152	1.18383	Slc29a3	1.77	1.51
ENSMUSG00000020099	598	504	521	1.62014	1.20239	1.12569	Unc5b	13.13	16.54
ENSMUSG00000020098	27	68	58	0.803733	2.5618	1.9241	Pcbd1	0.97	0.69
ENSMUSG00000020097	463	554	596	1.45498	1.66927	2.27274	Sgpl1	29.27	36.1
ENSMUSG00000059901	879	666	671	1.71619	1.34367	1.29802	Adamts14	0.43	0.21
ENSMUSG00000020092	691	577	600	1.78204	1.34767	1.4481	Pald1	24.98	27.97
ENSMUSG00000037171	101	75	75	2.67739	1.75071	1.58556	Nodal	64.28	40.95
ENSMUSG00000020091	225	200	178	1.63828	1.84299	1.44436	Eif4ebp2	81.4	68.79
ENSMUSG00000037151	1009	1014	951	1.45225	1.39936	1.66096	Lrrc20	3.22	2.23
ENSMUSG00000020089	227	250	282	1.3243	1.5071	1.63001	Ppa1	248.49	210.86
ENSMUSG00000020088	92	117	113	1.35937	1.56569	1.56257	Sar1a	41.71	57.54
ENSMUSG00000020087	72	57	69	1.85521	1.29329	1.41788	Tysnd1	10.36	10.88
ENSMUSG00000020085	209	222	210	1.28604	1.72882	1.44005	Aifm2	4.8	5.03
ENSMUSG00000020086	398	463	424	1.35284	1.50898	1.74887	H2afy2	40.74	40.72
ENSMUSG00000058806	1688	1296	1326	1.78565	1.41667	1.38979	Col13a1	0.03	0.1
ENSMUSG00000020083	23	9	13	1.59886	0.566621	0.845736	2010107G23Rik	1.4	2.1
ENSMUSG00000044312	29	13	20	3.23907	1.27858	1.78148	Neurog3	0.06	0
ENSMUSG00000037031	436	406	379	1.40489	1.65566	1.36096	Tspan15	2.16	3.76
ENSMUSG00000020081	98	122	108	1.14031	1.36113	1.52493	Tacr2	0.13	0.05
ENSMUSG00000037012	1070	1033	1051	1.43943	1.43598	1.40085	Hk1	13.86	15.95
ENSMUSG00000020079	177	232	203	1.4337	1.70193	1.53883	Supv3l1	28.53	21.06
ENSMUSG00000020078	278	347	323	1.65012	1.81368	1.52898	Vps26a	18.58	14.18
ENSMUSG00000020077	282	341	320	1.23853	1.8954	1.56624	Srgn	0	0.24
ENSMUSG00000036955	174	220	212	1.34071	1.62536	1.98221	Kif1bp	14.36	25.62
ENSMUSG00000020075	170	218	174	1.25681	1.66541	1.27454	Ddx21	229.72	157.82
ENSMUSG00000020076	309	395	415	1.44463	1.67249	1.81575	Ddx50	23.83	20.67
ENSMUSG00000036923	634	686	661	1.77688	1.69299	1.4774	Stox1	0.03	0.07
ENSMUSG00000020074	387	593	575	1.19555	2.31846	1.97959	Ccar1	40.25	42.72
ENSMUSG00000047146	198	276	312	1.17821	1.57474	2.2529	Tet1	14.61	6.02
ENSMUSG00000071253	221	269	268	1.27349	1.60176	1.5301	Slc25a16	4.1	2.08
ENSMUSG00000036875	186	274	248	1.1648	1.55402	1.45345	Dna2	11.69	9.31
ENSMUSG00000020070	259	374	361	1.25625	1.59738	1.39641	Rufy2	7.26	4.08
ENSMUSG00000020069	64	43	57	1.02378	0.870532	1.01614	Hnrnph3	38.72	27.67
ENSMUSG00000020067	738	955	870	1.28911	1.59947	1.84408	Mypn	0.02	0
ENSMUSG00000020064	521	799	784	1.04971	1.6635	1.56506	Herc4	17.9	11.33
ENSMUSG00000020063	590	630	588	1.54836	1.49737	1.44413	Sirt1	22.87	40.84
ENSMUSG00000036764	251	251	213	2.11251	1.86021	1.42967	Dnajc12	3.07	4.08
ENSMUSG00000042846	1196	1667	1548	1.09138	1.92517	1.57423	Lrrtm3	0.1	0
ENSMUSG00000019873	768	806	755	1.42104	1.42995	1.6952	Reep3	13.5	9
ENSMUSG00000037876	529	751	773	1.12076	1.64414	1.62263	Jmjd1c	47.73	27.97
ENSMUSG00000075000	164	201	179	1.45151	1.61117	1.48266	Nrbf2	22.37	30.49
ENSMUSG00000037868	45	31	37	1.94692	1.18102	1.27663	Egr2	3.69	2.9
ENSMUSG00000057134	9	11	17	1.72576	2.66944	3.63278	Ado	13	9.68
ENSMUSG00000037855	254	228	204	1.47291	1.26771	1.4355	Zfp365	0.6	0.81
ENSMUSG00000037846	575	692	600	1.07668	1.33895	1.11314	Rtkn2	8.4	6.71
ENSMUSG00000019947	1428	1653	1605	1.28305	1.3451	1.34958	Arid5b	10.44	5.34
ENSMUSG00000019945	865	1056	976	1.45719	1.56649	1.31123	1700040L02Rik	0.08	0.18
ENSMUSG00000019944	711	614	624	1.32677	1.45005	1.29766	Rhobtb1	2.61	1.15
ENSMUSG00000019942	137	130	113	1.44398	1.31378	1.44526	Cdk1	67.86	55.29
ENSMUSG00000069601	4147	4786	4425	1.25299	1.49426	1.32467	Ank3	14.71	5.37
ENSMUSG00000048701	740	718	696	1.3215	1.16126	1.1632	Ccdc6	28.11	27.44
ENSMUSG00000037762	329	350	337	1.53559	1.4385	1.25441	Slc16a9	0	0.12
ENSMUSG00000043259	1011	1064	897	1.26476	1.68456	1.25054	Fam13c	2.76	4.19
ENSMUSG00000014329	1940	2216	2057	1.27346	1.39474	1.6385	Bicc1	1.45	1.58
ENSMUSG00000003923	96	97	101	1.38732	1.4485	1.44613	Tfam	23.95	22.08
ENSMUSG00000019927	232	249	264	1.26279	1.22747	1.34479	Ube2d1	27.24	31.53
ENSMUSG00000037710	115	110	133	1.52081	1.28095	1.40268	Cisd1	18.92	27.5
ENSMUSG00000060733	319	342	319	1.23654	1.67777	1.37803	Ipmk	9.89	12.5
ENSMUSG00000019923	133	175	165	1.02025	1.28716	1.53592	Zwint	73.24	66.4
ENSMUSG00000052613	4010	6057	5275	0.725049	1.13168	0.94499	Pcdh15	0.02	0.1
ENSMUSG00000040009	281	277	264	0.950472	0.848556	0.835693	Gnaz	3.52	3.14
ENSMUSG00000020175	78	92	91	0.856807	0.889894	0.797186	Rab36	0.37	0.17
ENSMUSG00000009681	716	766	706	0.866145	1.17272	0.951772	Bcr	9.65	13.89
ENSMUSG00000033444	511	697	659	0.784382	1.02584	1.2275	Specc1l	10.35	12.54
ENSMUSG00000020178	116	128	126	0.968701	1.10454	1.04252	Adora2a	0.22	0.5
ENSMUSG00000033427	229	240	242	1.08702	1.03176	1.07504	Upb1	0.87	1.84
ENSMUSG00000033416	71	79	58	1.1902	1.16614	0.775386	Gucd1	3.8	3.53
ENSMUSG00000020180	119	128	107	0.980918	1.33532	0.982924	Snrpd3	223.34	222.33
ENSMUSG00000046807	64	59	56	0.96649	0.854298	1.0262	Lrrc75b	0.34	0.26
ENSMUSG00000006345	72	105	87	0.852294	1.28436	1.02037	Ggt1	2.71	2.82
ENSMUSG00000006342	42	47	30	0.939992	0.952666	0.628356	Susd2	0.37	0.3
ENSMUSG00000020196	631	843	850	0.997143	1.17305	1.07122	Cabin1	12.62	13.95
ENSMUSG00000001666	15	13	12	1.03444	1.13461	0.922242	Ddt	35.49	65.68
ENSMUSG00000001665	44	35	43	0.968762	0.738877	1.14884	Gstt3	1.86	1.47
ENSMUSG00000001663	83	88	67	0.841126	0.921526	0.672728	Gstt1	0.38	1.28
ENSMUSG00000033318	6	18	12	0.385498	1.0474	0.721542	Gstt2	1.57	1.29
ENSMUSG00000033307	10	13	9	2.17028	2.48439	1.55771	Mif	718.99	998.55
ENSMUSG00000009092	33	16	15	1.93734	1.18878	0.981372	Derl3	2.34	3.32
ENSMUSG00000000902	154	190	160	0.95449	1.12913	1.20337	Smarcb1	68.47	57.17
ENSMUSG00000000901	52	53	46	0.837469	0.88203	0.734015	Mmp11	11.78	11.45
ENSMUSG00000049422	25	8	20	2.22236	0.644068	1.66385	Chchd10	349.98	388.31
ENSMUSG00000050157	18	19	25	1.13978	1.05941	1.26246	Gm867	0.88	0.27
ENSMUSG00000000903	42	42	34	0.941152	1.1911	0.849063	Vpreb3	2.01	0.38
ENSMUSG00000033255	343	399	371	0.959059	1.0697	1.25879	Gm5134	0.17	0.04
ENSMUSG00000049764	57	68	79	0.810516	0.999166	1.113	Zfp280b	10.7	11.65
ENSMUSG00000020226	366	382	374	1.12636	1.0647	1.07715	Slc5a4b	0.05	0.15
ENSMUSG00000020230	191	184	203	1.16472	0.988023	0.987218	Prmt2	6.12	7.2
ENSMUSG00000020231	396	577	526	0.711751	1.31249	1.05358	Dip2a	1.23	1.04
ENSMUSG00000001151	437	664	647	0.734177	1.06962	1.31902	Pcnt	12.29	10.64
ENSMUSG00000009114	64	66	61	0.795841	0.848071	0.75155	2610028H24Rik	0.34	0.19
ENSMUSG00000033126	48	40	53	0.827457	0.6245	0.855047	Ybey	2.85	2.98
ENSMUSG00000001150	230	335	331	0.915867	1.17466	1.05114	Mcm3ap	10.58	6.93
ENSMUSG00000033105	143	178	177	0.884791	1.39384	1.22047	Lss	7.22	12.52
ENSMUSG00000009115	56	63	47	1.08771	1.17329	1.10778	Spatc1l	0.07	0
ENSMUSG00000001155	68	108	77	0.729549	1.19732	0.818499	Ftcd	0.18	0.08
ENSMUSG00000020241	183	176	165	1.09238	0.951487	0.921756	Col6a2	1	1.43
ENSMUSG00000001119	106	95	97	1.14811	0.906076	0.837877	Col6a1	0.46	0.49
ENSMUSG00000001120	1140	1369	1326	0.841472	1.27887	1.09076	Pcbp3	11.01	12.65
ENSMUSG00000001436	89	102	127	0.798336	0.877275	1.38238	Slc19a1	3.81	4.14
ENSMUSG00000001435	694	723	726	0.90466	0.973881	0.937657	Col18a1	51.66	72.89
ENSMUSG00000078444	16	5	6	2.0314	0.574928	0.712912	Gm10941	0.5	0.57
ENSMUSG00000020260	52	71	52	0.946776	1.13832	0.755052	Pofut2	14.27	12.24
ENSMUSG00000020262	771	1000	945	0.892512	1.46503	1.21911	Adarb1	1.89	1.61
ENSMUSG00000032977	185	207	178	0.978262	1.04953	1.14217	Fam207a	18.93	19.29
ENSMUSG00000000290	260	223	219	1.0968	0.972076	0.915334	Itgb2	0	0.04
ENSMUSG00000009291	110	108	91	1.06607	0.94795	0.825362	Pttg1ip	8.86	16.94
ENSMUSG00000020265	80	53	71	1.33639	0.779617	0.94587	Sumo3	58.69	79.03
ENSMUSG00000009293	128	145	123	0.836352	1.19904	0.895642	Ube2g2	19.91	33.28
ENSMUSG00000069581	460	338	296	1.23076	0.867104	0.961024	Tspear	0.79	0.54
ENSMUSG00000051652	15	13	7	0.839399	0.75173	0.388112	Lrrc3	2.01	1.75
ENSMUSG00000020284	46	48	41	0.918456	0.867979	0.766115	1810043G02Rik	3.2	2.47
ENSMUSG00000020277	119	109	122	1.01811	0.821172	0.832406	Pfkl	49.73	65.84
ENSMUSG00000000730	93	92	84	0.996975	1.24818	1.00353	Dnmt3l	0.38	0.92
ENSMUSG00000000732	94	84	72	1.04174	0.892587	0.96826	Icosl	1.79	2.26
ENSMUSG00000032834	103	68	79	1.08055	0.737153	0.821137	Pwp2	21.47	23.8
ENSMUSG00000000374	298	439	365	0.846624	1.12955	0.970458	Trappc10	5.38	5.16
ENSMUSG00000001211	474	512	489	1.09509	1.04161	0.90097	Agpat3	10.91	9.69
ENSMUSG00000061032	83	82	69	0.97199	1.21531	0.900499	Rrp1	157.76	156.8
ENSMUSG00000005054	22	7	9	1.7382	0.530293	0.862877	Cstb	26.68	34.9
ENSMUSG00000032788	146	126	134	0.894728	0.797904	0.813626	Pdxk	6.29	7.3
ENSMUSG00000032763	58	49	60	1.01182	0.774177	0.979574	Ilvbl	0.7	0.93
ENSMUSG00000032714	34	50	44	0.854163	1.1061	0.881545	Syde1	6.66	5.77
ENSMUSG00000078442	32	32	24	0.785366	0.99394	0.656423	Ccdc105	0.11	0.13
ENSMUSG00000005357	218	248	235	0.979763	1.0687	1.28162	Slc1a6	1.16	3.25
ENSMUSG00000060301	246	230	237	1.10476	1.06734	1.05454	2610008E11Rik	5.07	2.75
ENSMUSG00000052151	49	47	41	1.09576	0.951889	0.858053	Plpp2	6.5	5.31
ENSMUSG00000042570	79	84	98	0.993806	0.9305	0.983175	Mier2	8.49	9.01
ENSMUSG00000045912	51	49	33	1.05419	1.28184	0.760175	C2cd4c	0.04	0.05
ENSMUSG00000020312	113	86	98	0.952318	0.694932	1.00221	Shc2	2.42	2.79
ENSMUSG00000020310	22	24	19	0.827478	0.932796	0.708058	Madcam1	1.65	3.19
ENSMUSG00000020308	51	34	44	1.24951	0.754425	1.00886	Tpgs1	7.58	4.35
ENSMUSG00000020307	53	28	35	1.59762	0.743219	0.841384	Cdc34	95.73	104.19
ENSMUSG00000054206	42	46	37	0.99379	1.3775	0.975658	Gzmm	0.43	0.28
ENSMUSG00000023175	44	37	32	0.908246	0.732306	0.801548	Bsg	288.23	312.1
ENSMUSG00000020331	133	98	97	1.01776	0.774927	0.735439	Hcn2	2.89	2.59
ENSMUSG00000020329	60	44	49	0.94538	0.627878	0.722538	Polrmt	6.78	3.07
ENSMUSG00000020327	34	28	21	1.8246	1.32315	0.898749	Fgf22	0	0.24
ENSMUSG00000035890	49	56	48	0.863959	1.24961	0.943167	Rnf126	57.61	43.62
ENSMUSG00000020325	44	16	28	1.32309	0.461312	1.0217	Fstl3	0	0.06
ENSMUSG00000035863	178	168	139	0.970787	0.946793	0.751104	Palm	19.41	17.88
ENSMUSG00000035852	44	49	38	0.927123	0.93508	0.749338	Misp	0.04	0.09
ENSMUSG00000006498	55	52	46	1.04583	0.870688	0.697565	Ptbp1	243.63	241.66
ENSMUSG00000035835	68	61	73	0.774521	0.879311	0.926611	Plppr3	31.63	27.57
ENSMUSG00000057729	17	21	19	0.747306	0.885134	1.01352	Prtn3	0.1	0.11
ENSMUSG00000013833	85	65	84	0.892972	0.705625	0.874339	Med16	16.25	10.36
ENSMUSG00000035781	44	32	34	1.05446	0.694535	0.762544	R3hdm4	13.35	15.16
ENSMUSG00000019564	181	146	162	1.21052	0.859818	0.864046	Arid3a	5.85	7.36
ENSMUSG00000035754	62	59	45	1.21457	1.46276	0.982413	Wdr18	24.67	23.19
ENSMUSG00000035745	41	33	37	0.975066	0.752496	1.06778	Grin3b	0.15	0.1
ENSMUSG00000013858	30	24	32	0.620061	0.512585	0.655307	Tmem259	15.89	12.42
ENSMUSG00000004665	42	35	32	1.02231	0.77156	0.728942	Cnn2	25.14	38.98
ENSMUSG00000035722	116	79	85	1.20737	0.724053	0.705554	Abca7	0.69	0.71
ENSMUSG00000035697	84	74	54	0.838176	0.934493	0.600483	Hmha1	6.18	4.13
ENSMUSG00000004667	30	16	17	1.22798	0.627959	0.8444	Polr2e	120.33	107.14
ENSMUSG00000075706	21	16	26	1.06047	0.834912	1.30087	Gpx4	396.37	421.54
ENSMUSG00000035673	267	250	237	0.961715	0.815536	0.798901	Sbno2	5.71	2.85
ENSMUSG00000003068	104	55	88	1.30672	0.608518	0.881782	Stk11	26.96	24.14
ENSMUSG00000035640	55	41	47	0.92113	0.869021	0.877216	Cbarp	3.73	3.59
ENSMUSG00000003072	33	26	21	1.16658	0.881283	0.900844	Atp5d	76.21	104.43
ENSMUSG00000035621	60	58	54	0.887295	0.886312	0.791211	Midn	55.29	33.75
ENSMUSG00000045193	34	17	19	1.13088	0.5121	0.591428	Cirbp	8.1	5.92
ENSMUSG00000035595	15	14	15	1.29286	1.06255	1.03105	1600002K03Rik	3.4	5.08
ENSMUSG00000003070	78	54	50	1.13319	0.992864	0.809522	Efna2	6.37	6.67
ENSMUSG00000020156	120	106	114	0.99637	0.843889	1.14861	Mum1	17.51	10.76
ENSMUSG00000020153	60	38	45	1.16544	0.76272	0.866032	Ndufs7	34.08	36.44
ENSMUSG00000020150	17	15	32	0.977713	0.781307	1.72235	Gamt	5.35	2.33
ENSMUSG00000069565	161	168	139	1.28435	1.18013	0.884305	Dazap1	99.46	74.6
ENSMUSG00000063457	19	15	13	1.69711	1.69565	1.29405	Rps15	1699.89	2234.52
ENSMUSG00000020135	118	97	118	0.815342	0.642642	0.989391	Apc2	0.19	0.12
ENSMUSG00000020133	14	4	7	1.14569	0.338252	0.567568	2310011J03Rik	11.76	11.36
ENSMUSG00000020131	36	27	40	0.725393	0.492723	0.754294	Pcsk4	0.19	0
ENSMUSG00000035504	51	35	32	1.46885	0.887641	0.735	Reep6	16.85	24.83
ENSMUSG00000043822	63	42	55	1.07923	0.910564	1.04999	Adamtsl5	0.19	0.04
ENSMUSG00000035486	59	62	34	1.00613	1.01376	0.703573	Plk5	0.78	1.61
ENSMUSG00000048696	54	33	33	1.10175	0.695734	0.667088	Mex3d	9.87	5.27
ENSMUSG00000035478	46	55	44	1.07959	1.16904	0.966413	Mbd3	72.37	48.64
ENSMUSG00000020163	33	16	14	1.62831	0.695192	0.55091	Uqcr11	160.41	177.19
ENSMUSG00000020167	169	122	131	1.03396	0.944641	0.893183	Tcf3	37.01	32.49
ENSMUSG00000045518	176	152	120	1.21251	1.00405	1.00319	Onecut3	0.1	0.14
ENSMUSG00000003341	111	86	80	0.846581	0.677776	0.604529	Atp8b3	0.89	0.62
ENSMUSG00000047417	101	117	80	0.867917	0.910564	0.643364	Rexo1	20.2	16.93
ENSMUSG00000035397	74	48	36	1.35672	0.774929	0.52637	Klf16	8.39	9.31
ENSMUSG00000003346	50	35	24	1.11031	0.983626	0.59393	Abhd17a	11.1	8.03
ENSMUSG00000078441	18	14	16	0.215018	0.160351	0.231927	Scamp4	10.11	7.86
ENSMUSG00000035370	0	0	0	0	0	0	Adat3	3.31	2.13
ENSMUSG00000003345	107	98	92	0.981828	0.814414	0.79004	Csnk1g2	66.81	55.93
ENSMUSG00000003344	29	31	48	0.894809	0.842279	1.18115	Btbd2	18.01	10.63
ENSMUSG00000020190	92	49	52	1.23927	0.835341	0.780609	Mknk2	15.95	14.47
ENSMUSG00000003348	30	23	25	1.06322	0.78157	1.07515	Mob3a	2.26	1.75
ENSMUSG00000055862	27	26	12	1.49631	1.48892	0.658901	Izumo4	0.32	0.24
ENSMUSG00000020198	238	229	246	1.1115	0.968577	1.07517	Ap3d1	23.89	27.48
ENSMUSG00000061589	240	246	224	1.14448	1.03299	0.851876	Dot1l	29.84	23.75
ENSMUSG00000035278	22	16	17	1.51788	1.39709	1.30712	Plekhj1	26.96	25.38
ENSMUSG00000020211	43	26	26	1.06285	0.616191	0.779836	Sf3a2	110.74	79.55
ENSMUSG00000035262	8	7	9	0.496737	0.449135	0.553683	Amh	0.29	0.13
ENSMUSG00000020216	29	30	26	0.955498	0.895202	0.801705	Jsrp1	1.14	0.8
ENSMUSG00000035242	25	16	10	1.77355	0.999504	0.56576	Oaz1	32.82	32.18
ENSMUSG00000051067	56	50	43	0.736731	0.83249	0.630434	Lingo3	0.67	0.57
ENSMUSG00000035215	12	5	11	0.78101	0.312022	0.868753	Lsm7	66.81	49.51
ENSMUSG00000035206	69	81	66	0.768495	0.932221	0.728312	Sppl2b	3.6	1.17
ENSMUSG00000020219	9	6	10	1.71797	1.03727	1.78642	Timm13	42.1	36.35
ENSMUSG00000062075	93	112	79	1.02944	1.09169	0.697392	Lmnb2	20.42	15.78
ENSMUSG00000015312	27	7	10	2.41607	0.792743	0.997232	Gadd45b	4.49	10.87
ENSMUSG00000048240	413	382	339	0.958934	0.850437	0.955139	Gng7	2.71	0.81
ENSMUSG00000043670	32	34	17	0.824033	0.904722	0.433736	Diras1	0.36	0.07
ENSMUSG00000046822	45	42	35	0.844486	0.713833	0.614692	Slc39a3	0.44	0.09
ENSMUSG00000004937	110	93	103	1.27645	0.950291	0.953188	Sgta	45.56	40.6
ENSMUSG00000004929	71	70	52	0.866226	1.08083	0.707012	Thop1	43.85	33.32
ENSMUSG00000035041	78	78	71	0.825508	0.791519	0.911829	Creb3l3	0.04	0
ENSMUSG00000035027	119	100	89	0.988711	0.858547	0.732646	Map2k2	31.11	26.13
ENSMUSG00000035011	101	74	90	0.993714	0.659386	0.82869	Zbtb7a	4	2.6
ENSMUSG00000004934	84	75	78	1.08057	0.849563	0.800197	Pias4	23.34	15.44
ENSMUSG00000034994	104	76	58	2.62532	2.42801	1.63165	Eef2	1141.48	1375.04
ENSMUSG00000034974	56	38	49	0.951179	0.618868	1.00995	Dapk3	17.06	13.63
ENSMUSG00000004939	27	23	24	1.04049	0.91589	0.916362	Nmrk2	0.28	0.2
ENSMUSG00000034958	161	149	157	1.00858	0.845358	0.92044	Atcay	4.75	4.41
ENSMUSG00000034949	100	96	111	0.985137	0.832779	0.872066	Zfr2	0.34	0.29
ENSMUSG00000004933	39	43	60	0.572965	0.799504	0.982348	Matk	0.11	0.11
ENSMUSG00000034932	14	9	10	0.978152	0.602921	0.847826	Mrpl54	70.71	47.56
ENSMUSG00000004931	49	23	23	1.44709	0.701892	0.672993	Apba3	12.28	13.68
ENSMUSG00000034917	90	95	97	0.819983	0.783888	0.827073	Tjp3	1.15	1.02
ENSMUSG00000034902	138	109	108	1.02471	0.712705	0.639551	Pip5k1c	11.25	7.26
ENSMUSG00000034889	23	15	14	0.673126	0.555582	0.456612	Cactin	31.58	28.75
ENSMUSG00000034881	42	28	30	1.00443	0.642051	0.870605	Tbxa2r	0.05	0.12
ENSMUSG00000034872	31	23	19	0.839327	0.643486	0.509689	Gipc3	0.19	0.11
ENSMUSG00000020232	29	16	27	1.07666	0.537983	0.93811	Hmg20b	21.39	16.84
ENSMUSG00000034854	36	24	42	0.777956	0.456695	0.723822	Mfsd12	0.74	0.65
ENSMUSG00000020234	0	0	0	0	0	0	4930404N11Rik	0.72	0.82
ENSMUSG00000020235	73	95	244	0.971246	1.21191	3.93935	Fzr1	28.04	21.58
ENSMUSG00000078440	64	27	29	1.34575	0.586666	0.604179	Dohh	35.14	30.61
ENSMUSG00000078439	12	8	10	0.843452	0.509257	0.657792	Smim24	0.53	0.2
ENSMUSG00000055053	195	139	136	1.21044	0.759776	0.673251	Nfic	1.54	1.39
ENSMUSG00000034818	144	80	99	0.905435	0.636609	0.693714	Celf5	1.68	1.04
ENSMUSG00000020238	76	53	46	1.1813	0.789884	0.867628	Ncln	20.51	12.26
ENSMUSG00000044199	4	6	3	0.513866	0.796495	0.38185	S1pr4	0.17	0
ENSMUSG00000034792	146	132	107	1.09681	0.898087	0.752264	Gna15	0.05	0
ENSMUSG00000034781	116	99	81	1.32867	0.998516	0.739899	Gna11	16.34	26.06
ENSMUSG00000054452	41	38	45	0.922664	1.08226	1.12856	Aes	51.35	53.89
ENSMUSG00000034771	112	83	86	1.139	0.809328	1.06129	Tle2	0.05	0.08
ENSMUSG00000034758	83	67	60	1.23749	1.03224	0.886336	Tle6	0.58	0.54
ENSMUSG00000074862	24	18	25	1.11776	0.759236	1.08965	BC025920	0.76	0
ENSMUSG00000034748	34	23	22	1.1007	0.655665	0.567995	Sirt6	4.51	1.36
ENSMUSG00000054708	127	99	80	0.988216	0.974926	0.693727	Ankrd24	0.52	0.57
ENSMUSG00000078435	20	17	15	1.40629	1.14613	1.27987	AU041133	1.17	0.38
ENSMUSG00000061371	35	26	18	1.79112	1.3749	0.912664	Zfp873	3.23	1.62
ENSMUSG00000062931	171	122	141	1.71399	1.10749	1.32264	Zfp938	3.25	2.15
ENSMUSG00000063320	19	19	13	1.09141	0.961059	0.595535	1190007I07Rik	7.39	3.76
ENSMUSG00000020251	231	292	253	0.848071	1.35672	1.03512	Glt8d2	0.28	0.31
ENSMUSG00000020246	227	312	315	0.824714	1.08686	1.38873	Hcfc2	1.33	0.69
ENSMUSG00000020248	92	112	97	0.924225	1.16265	0.96548	Nfyb	21.36	17.22
ENSMUSG00000056821	37	32	41	0.871347	0.682507	0.903614	1700028I16Rik	0.09	0
ENSMUSG00000020250	237	256	271	1.14975	1.0936	1.04846	Txnrd1	107.62	135.09
ENSMUSG00000034612	1443	1349	1270	1.0127	1.19816	0.99327	Chst11	3.09	4.45
ENSMUSG00000034591	665	712	714	0.959924	0.985451	1.25067	Slc41a2	0.44	0.2
ENSMUSG00000020255	63	75	56	1.09129	1.34246	0.961099	D10Wsu102e	22.25	37.54
ENSMUSG00000020256	317	387	350	1.11855	1.23673	1.15578	Aldh1l2	3.77	7.37
ENSMUSG00000034560	279	375	425	0.992502	1.17468	1.20572	A230046K03Rik	16.36	9.88
ENSMUSG00000020263	258	298	321	0.783363	1.14511	1.08617	Appl2	4.39	2.32
ENSMUSG00000020032	394	396	357	0.877507	0.845647	0.96483	Nuak1	5.59	4.16
ENSMUSG00000046841	49	42	54	0.962949	0.8529	1.05144	Ckap4	20.85	27.4
ENSMUSG00000020034	205	221	261	0.894637	0.87348	1.06596	Tcp11l2	0.06	0
ENSMUSG00000034453	535	656	707	0.954464	1.03056	1.0059	Polr3b	16.54	18.15
ENSMUSG00000020037	1004	918	1006	0.985058	1.13988	1.09996	Rfx4	0.27	0.25
ENSMUSG00000035620	624	744	653	0.972267	1.11151	1.23465	Ric8b	3.73	6.48
ENSMUSG00000050035	37	29	61	0.888174	0.719343	1.4508	Fhl4	0.4	0.04
ENSMUSG00000060935	83	90	95	0.922341	0.905782	0.987976	Tmem263	11.76	10.68
ENSMUSG00000049038	50	62	69	1.09084	1.19109	1.20052	Mterf2	5.85	1.68
ENSMUSG00000020038	282	342	346	0.780449	1.19787	1.06714	Cry1	11.72	8.98
ENSMUSG00000020042	1597	1690	1468	0.899233	0.912419	1.00305	Btbd11	1.67	2.36
ENSMUSG00000001785	99	158	123	0.856195	1.41201	1.05396	Pwp1	36.03	30.09
ENSMUSG00000035529	134	161	196	0.882835	0.960657	1.20848	Prdm4	11.08	9.17
ENSMUSG00000001783	116	153	125	1.13154	1.31422	0.972419	Rtcb	95.31	105.83
ENSMUSG00000001786	143	199	166	0.799794	1.40859	1.03467	Fbxo7	2.46	4.43
ENSMUSG00000059602	2432	2428	2266	0.843907	0.807829	0.954155	Syn3	0.24	0.29
ENSMUSG00000020044	0	0	0	0	0	0	Timp3	5.58	5
ENSMUSG00000020048	103	94	101	1.15741	0.956634	1.06214	Hsp90b1	263.95	679.84
ENSMUSG00000044937	412	433	398	1.08478	1.00391	0.835711	Ttc41	0.68	0.29
ENSMUSG00000054027	341	354	312	0.847842	1.11391	0.864501	Nt5dc3	4.01	5.77
ENSMUSG00000035459	1034	1107	1048	0.954504	0.979817	1.17394	Stab2	0.02	0.03
ENSMUSG00000020052	21	22	21	1.1949	1.29353	1.1839	Ascl1	0.34	0.1
ENSMUSG00000035383	4	7	4	0.50551	0.801189	0.473085	Pmch	3.2	0.76
ENSMUSG00000035365	248	376	344	0.844738	1.12777	0.934456	Parpbp	4.78	2.16
ENSMUSG00000035351	126	228	205	0.59361	1.35942	1.0763	Nup37	34.67	25.05
ENSMUSG00000020056	228	327	305	0.783572	1.07754	1.27196	Ccdc53	14.35	17.26
ENSMUSG00000020057	217	197	199	0.943585	0.885175	0.857346	Dram1	0.14	0.08
ENSMUSG00000035311	322	517	462	0.780113	1.13438	1.0475	Gnptab	7.02	4.69
ENSMUSG00000020059	50	51	64	0.688456	0.618356	0.702775	Sycp3	0.61	0.59
ENSMUSG00000060002	147	198	196	0.628038	1.07059	0.933201	Chpt1	3.14	3.91
ENSMUSG00000020061	431	556	523	0.763981	0.944974	1.12495	Mybpc1	0.24	0.08
ENSMUSG00000060904	70	95	92	0.820343	1.15044	1.06824	Arl1	39.13	41.47
ENSMUSG00000004356	367	626	588	0.754447	1.16548	1.13123	Utp20	26.61	17.59
ENSMUSG00000020062	169	281	271	0.725748	1.06259	0.928108	Slc5a8	0	0.02
ENSMUSG00000035189	1566	2343	2091	0.748775	1.41782	1.1142	Ano4	0.76	0.37
ENSMUSG00000074802	167	192	205	0.731737	0.80664	1.08999	Gas2l3	11.35	8.58
ENSMUSG00000047638	475	565	547	0.893616	1.09837	1.01959	Nr1h4	0.05	0
ENSMUSG00000019935	246	377	313	0.856997	1.18947	1.02046	Slc17a8	1.04	1.21
ENSMUSG00000069539	191	363	310	0.770552	1.28955	0.997378	Scyl2	9.21	14.1
ENSMUSG00000019948	108	128	166	0.78467	1.17696	1.34407	Actr6	10.65	8.34
ENSMUSG00000019951	370	506	508	0.776514	1.01821	1.29372	Uhrf1bp1l	9.45	5.43
ENSMUSG00000058589	2327	2799	2472	0.878051	1.09136	0.924174	Anks1b	0.01	0
ENSMUSG00000019979	448	653	609	0.789033	1.04159	1.00379	Apaf1	2.25	2.69
ENSMUSG00000019975	128	142	139	1.222	1.19374	1.05829	Ikbip	2.99	4.05
ENSMUSG00000019961	142	150	133	0.93328	1.24768	0.974149	Tmpo	68.95	69.7
ENSMUSG00000019988	162	224	180	0.66216	0.877882	0.892789	Nedd1	6.09	4
ENSMUSG00000020015	352	465	421	0.656095	0.89561	0.777478	Cdk17	6.74	7.02
ENSMUSG00000008398	302	319	322	0.799461	0.764802	0.79773	Elk3	1.83	0.56
ENSMUSG00000015889	164	246	187	0.974007	1.28652	0.885706	Lta4h	29.95	25.6
ENSMUSG00000020017	127	128	155	0.68177	0.869625	0.927291	Hal	0.1	0
ENSMUSG00000015890	58	83	82	0.535357	0.734571	0.918455	Amdhd1	0.08	0.05
ENSMUSG00000036168	210	259	222	0.716219	0.912784	0.750172	Ccdc38	3.23	2.92
ENSMUSG00000020018	32	42	30	0.798875	0.949612	0.700906	Snrpf	184.41	165.4
ENSMUSG00000020019	563	619	545	1.00494	0.972941	0.775819	Ntn4	0.24	0
ENSMUSG00000020020	72	94	78	0.625962	1.03426	0.755719	Usp44	16.32	14.42
ENSMUSG00000036112	175	215	235	0.823773	0.970394	1.34235	Metap2	70.23	54.23
ENSMUSG00000036099	357	512	478	0.716072	1.06121	0.949944	Vezt	1.42	1.64
ENSMUSG00000020021	510	631	620	0.768634	0.861284	0.874481	Fgd6	1.03	1.09
ENSMUSG00000005897	221	304	266	0.839525	1.0169	0.805848	Nr2c1	2.91	1.88
ENSMUSG00000020022	105	135	105	0.707421	1.15109	0.788366	Ndufa12	138.84	177.49
ENSMUSG00000020023	489	518	455	0.989821	1.00535	1.1176	Tmcc3	0.99	1.53
ENSMUSG00000020024	489	712	707	0.717619	1.07971	1.02798	Cep83	16.02	7.98
ENSMUSG00000074785	984	1176	1077	1.07026	1.15843	1.09628	Plxnc1	1.8	0.46
ENSMUSG00000045867	814	883	885	1.02566	0.979715	0.889304	Cradd	2.06	1.54
ENSMUSG00000020027	191	229	205	0.896434	1.36022	1.07223	Socs2	4.42	6.4
ENSMUSG00000062981	117	140	132	0.853024	0.978686	1.16782	Mrpl42	131.36	85.92
ENSMUSG00000074781	24	43	35	0.793193	1.46851	1.14609	Ube2n	43.71	40.17
ENSMUSG00000020029	92	99	102	0.898024	0.875191	0.931772	Nudt4	32.81	21.45
ENSMUSG00000036499	491	785	706	0.875005	1.23186	1.00338	Eea1	3.27	1.78
ENSMUSG00000036478	16	19	12	0.902016	1.35561	0.753921	Btg1	4.01	4.85
ENSMUSG00000019929	149	260	227	0.595463	0.99628	1.10084	Dcn	0.81	0.78
ENSMUSG00000019943	495	653	664	0.67914	0.925783	0.902618	Atp2b1	15	13.2
ENSMUSG00000019952	486	585	511	0.882611	0.962181	0.868487	Poc1b	8.43	8.29
ENSMUSG00000019960	30	25	29	1.31809	0.967219	1.01613	Dusp6	13.26	15.01
ENSMUSG00000046934	11	9	13	1.1601	1.20125	1.5279	Csl	0.15	0.35
ENSMUSG00000019966	341	487	420	0.619349	0.848106	0.925675	Kitl	0.47	0.44
ENSMUSG00000036676	124	245	192	0.457664	0.9344	0.702114	Tmtc3	5.23	3.69
ENSMUSG00000019971	302	485	435	0.582229	0.84683	0.784848	Cep290	5.28	1.18
ENSMUSG00000046567	138	127	98	1.52521	1.236	0.863789	4930430F08Rik	5.46	2.8
ENSMUSG00000019888	1028	1784	1607	0.653569	1.43543	1.13858	Mgat4c	0.03	0.03
ENSMUSG00000019890	28	53	52	0.496911	0.901854	1.11983	Nts	0	0.09
ENSMUSG00000044921	128	260	243	0.555499	1.16597	1.04487	Rassf9	0	0.05
ENSMUSG00000036602	103	112	105	0.809745	0.797438	0.77252	Alx1	1.58	2.72
ENSMUSG00000019892	78	152	139	0.66538	1.14178	0.945627	Lrriq1	0	0.04
ENSMUSG00000019894	202	338	310	0.578745	1.22558	0.989802	Slc6a15	7.82	4.89
ENSMUSG00000036019	1816	2604	2304	0.722953	0.993975	1.11303	Tmtc2	0.35	0.23
ENSMUSG00000036009	307	544	451	0.585654	1.07237	0.852434	Mettl25	2.32	2.37
ENSMUSG00000019897	38	29	47	1.05388	0.728403	1.21987	Ccdc59	38.38	31.97
ENSMUSG00000053825	1860	3600	3171	0.752048	1.28173	1.02249	Ppfia2	0.01	0
ENSMUSG00000035948	690	1068	974	0.642413	1.25842	1.01059	Acss3	0.23	0.19
ENSMUSG00000019906	580	956	880	0.601653	0.950859	1.10772	Lin7a	0.1	0.11
ENSMUSG00000000435	17	20	21	0.785295	0.954675	0.961136	Myf5	0	0.05
ENSMUSG00000019907	553	757	764	0.788619	0.977701	1.01964	Ppp1r12a	30.18	25.86
ENSMUSG00000035873	386	495	461	0.877451	0.990839	0.835731	Pawr	22.05	34.64
ENSMUSG00000035864	2119	3393	3180	0.609493	1.23512	1.01933	Syt1	1.21	1.12
ENSMUSG00000020181	1228	2107	1957	0.59694	0.982057	1.15439	Nav3	0.01	0.03
ENSMUSG00000020185	169	224	220	0.600792	0.822862	0.774893	E2f7	5.6	4.65
ENSMUSG00000020186	92	87	98	0.778583	0.666813	0.776162	Csrp2	32.07	54.47
ENSMUSG00000035798	278	429	362	0.774997	1.05311	0.804811	Zdhhc17	2.83	2.14
ENSMUSG00000020189	610	785	801	0.680024	1.10752	0.995124	Osbpl8	5.95	5.95
ENSMUSG00000035759	16	12	21	0.989488	0.71156	1.57593	Bbs10	1.78	0.16
ENSMUSG00000058799	126	162	151	0.796263	1.0579	0.945463	Nap1l1	737.66	582.79
ENSMUSG00000020205	21	15	14	1.70722	1.10441	1.06514	Phlda1	4.11	3.65
ENSMUSG00000063334	73	82	66	1.02133	1.01022	0.736403	Krr1	26.97	28.39
ENSMUSG00000056888	45	94	65	0.564646	1.49273	0.908925	Glipr1	9.64	7.94
ENSMUSG00000035694	254	312	279	0.738905	0.870261	0.98489	Caps2	0.07	0
ENSMUSG00000035681	911	1303	1196	0.695551	1.02801	0.904739	Kcnc2	0.02	0.02
ENSMUSG00000074748	3	1	1	1.68474	0.508605	0.52556	Atxn7l3b	24.17	16.84
ENSMUSG00000006764	591	661	621	1.03813	1.02241	0.869929	Tph2	0.04	0.04
ENSMUSG00000020130	242	294	313	0.674068	1.03639	0.97159	Tbc1d15	14.84	9.01
ENSMUSG00000020132	109	162	148	0.652395	0.929691	1.07491	Rab21	10.54	7.76
ENSMUSG00000069520	112	123	121	0.775395	0.879937	0.829988	Tmem19	1.66	1.92
ENSMUSG00000020137	61	102	85	0.6937	1.05053	0.904628	Thap2	1.83	1.04
ENSMUSG00000034163	213	370	319	0.832455	1.27334	0.994264	Zfc3h1	4.21	0.76
ENSMUSG00000020140	738	829	741	0.792667	1.12688	0.886958	Lgr5	0.28	0.09
ENSMUSG00000020154	559	636	570	0.79245	0.864484	0.980535	Ptprb	0.01	0.01
ENSMUSG00000054934	364	316	288	0.969833	0.87001	0.760273	Kcnmb4	0.76	0.65
ENSMUSG00000020164	0	0	0	0	0	0	Kcnmb4os1	0.13	0
ENSMUSG00000020166	415	517	524	0.804975	0.883053	0.810579	Cnot2	37.37	21.9
ENSMUSG00000064181	182	243	229	0.61557	1.04016	0.863161	Rab3ip	8.01	10.27
ENSMUSG00000034024	81	80	80	0.976369	0.924611	1.17017	Cct2	283.67	282.86
ENSMUSG00000020170	391	489	466	0.743727	0.961142	0.878222	Frs2	6.99	9.45
ENSMUSG00000020171	51	54	53	0.905352	0.868178	0.880507	Yeats4	56.22	38.84
ENSMUSG00000069516	31	59	43	1.16953	1.96004	1.29374	Lyz2	4.32	2.76
ENSMUSG00000069515	30	40	30	0.870913	1.46961	0.970566	Lyz1	0.95	1.11
ENSMUSG00000055531	111	137	110	0.812588	0.96163	0.977166	Cpsf6	30.28	10.72
ENSMUSG00000020183	347	349	309	0.926759	0.963173	0.817669	Cpm	0.3	0.36
ENSMUSG00000020184	125	156	133	0.940463	1.06298	0.936468	Mdm2	21.38	29.98
ENSMUSG00000060181	80	54	54	1.17903	0.700792	0.634683	Slc35e3	6.62	9.31
ENSMUSG00000052798	245	284	245	0.860015	1.26167	0.958421	Nup107	37.32	30.15
ENSMUSG00000052681	158	233	174	0.774603	1.09526	1.03514	Rap1b	34.67	36.28
ENSMUSG00000020212	167	151	129	0.916125	0.855967	0.701148	Mdm1	6.97	4.47
ENSMUSG00000028630	43	42	45	0.737247	0.652172	0.722049	Dyrk2	6.73	8.26
ENSMUSG00000020114	171	254	226	0.855049	1.11838	0.901225	Cand1	22.93	25.55
ENSMUSG00000034813	3171	3830	3474	0.739766	1.1308	0.903189	Grip1	7.26	5.1
ENSMUSG00000020228	129	133	145	0.67631	0.668572	0.922471	Helb	5.64	3.68
ENSMUSG00000020227	375	368	332	0.933202	0.946312	0.818586	Irak3	0.39	0.22
ENSMUSG00000020224	21	23	15	0.755116	0.749014	0.504772	Llph	50.62	47.54
ENSMUSG00000056758	561	587	615	0.927607	0.854676	0.810973	Hmga2	13.37	9.13
ENSMUSG00000044544	65	92	69	0.731938	1.3111	0.865886	4921513I03Rik	0.31	0.07
ENSMUSG00000051236	593	642	683	0.775536	0.805049	1.08392	Msrb3	0.41	0.5
ENSMUSG00000048661	253	294	298	0.674232	0.809614	0.78684	Lemd3	6.14	3.65
ENSMUSG00000020218	352	418	330	0.86915	0.934751	0.762562	Wif1	0.47	0.98
ENSMUSG00000052302	268	250	237	1.07477	0.882838	0.757979	Tbc1d30	0.12	0.02
ENSMUSG00000034707	170	190	146	0.780943	1.10462	0.747436	Gns	9.42	9.4
ENSMUSG00000025795	330	370	350	0.770856	0.828707	0.992101	Rassf3	11.52	12.15
ENSMUSG00000020115	198	240	254	0.7324	0.917352	0.930891	Tbk1	6.12	4.68
ENSMUSG00000034667	207	252	206	0.874781	0.964489	0.814715	Xpot	27.37	34.55
ENSMUSG00000047642	351	335	287	1.25689	1.05632	0.819598	D930020B18Rik	0.06	0.03
ENSMUSG00000053684	68	87	63	0.777039	1.25818	0.802278	BC048403	3.58	2.42
ENSMUSG00000020121	1309	1494	1388	0.769164	0.841724	0.989685	Srgap1	1.26	0.65
ENSMUSG00000034620	147	119	106	1.3499	1.1292	0.96443	Tmem5	13.51	13.58
ENSMUSG00000034613	1455	1377	1366	0.907773	0.778065	0.79758	Ppm1h	0.44	1.08
ENSMUSG00000034602	400	527	559	0.918889	1.06605	1.02411	Mon2	4.65	4.3
ENSMUSG00000020124	296	557	531	0.522045	1.24325	1.04367	Usp15	8.36	4.73
ENSMUSG00000020102	514	726	638	0.772206	1.0458	1.16311	Slc16a7	0	0.14
ENSMUSG00000020105	224	296	289	0.681824	0.931018	0.871573	Lrig3	9.94	17.64
ENSMUSG00000025436	179	222	167	0.895154	1.00546	0.781575	Xrcc6bp1	3.08	2.26
ENSMUSG00000078429	130	110	95	1.14352	0.852034	0.666432	Ctdsp2	29.22	23.99
ENSMUSG00000072837	0	0	0	0	0	0	Mir546	37.07	4.06
ENSMUSG00000025432	120	121	111	0.912573	0.882291	1.02432	Avil	0.06	0
ENSMUSG00000040521	43	61	42	0.755472	1.10744	0.731107	Tsfm	20.92	25.44
ENSMUSG00000080115	81	66	53	1.2901	0.952028	0.789993	Mettl21b	0.43	0.65
ENSMUSG00000006732	25	24	15	1.16905	0.988248	0.559389	Mettl1	25.9	16.85
ENSMUSG00000006724	19	36	29	0.589974	1.41472	1.00352	Cyp27b1	0.16	0.58
ENSMUSG00000040502	32	17	14	1.19198	0.607167	0.632813	March9	6.73	6.21
ENSMUSG00000006728	48	34	21	1.9464	1.42466	0.843707	Cdk4	296.15	290.59
ENSMUSG00000006736	14	20	19	0.771986	0.998802	0.980493	Tspan31	9.42	16.01
ENSMUSG00000040462	161	161	138	1.18104	1.03998	0.807323	Os9	6.4	5.78
ENSMUSG00000006731	44	32	27	0.914363	0.841597	0.625288	B4galnt1	4.02	3.46
ENSMUSG00000040441	41	50	32	0.687077	0.8034	0.650729	Slc26a10	1.18	0.99
ENSMUSG00000019467	62	52	47	1.23355	1.06908	0.926501	Arhgef25	15.78	10.21
ENSMUSG00000040415	32	22	29	0.984553	0.613027	0.835019	Dtx3	12.34	25.51
ENSMUSG00000025417	77	80	74	0.993186	0.90864	0.761205	Pip4k2c	10.13	19.01
ENSMUSG00000074657	185	206	164	0.72546	1.02234	0.716698	Kif5a	3.43	3
ENSMUSG00000025410	108	78	78	1.07943	0.747492	0.946008	Dctn2	45.23	55.03
ENSMUSG00000025409	42	21	30	0.886277	0.457911	0.627225	Mbd6	11.01	8.95
ENSMUSG00000025408	39	43	33	1.16953	1.16784	0.926123	Ddit3	11.34	50.56
ENSMUSG00000040354	101	73	76	1.22464	0.779421	0.734904	Mars	37.08	51.55
ENSMUSG00000040345	49	29	38	0.924337	0.692342	0.798856	Arhgap9	0.11	0.06
ENSMUSG00000025407	64	55	59	0.842333	0.694075	0.942289	Gli1	0.26	0.59
ENSMUSG00000047492	14	15	8	0.94147	1.04234	0.533028	Inhbe	0.06	0.45
ENSMUSG00000025404	505	677	656	0.8374	1.01671	1.01802	R3hdm2	12.27	5.66
ENSMUSG00000040287	28	44	37	0.737123	1.01999	0.776808	Stac3	0.05	0.06
ENSMUSG00000040280	17	14	20	1.15457	1.20334	1.51374	Ndufa4l2	0.6	0.45
ENSMUSG00000025403	49	26	21	1.48855	0.757323	0.774132	Shmt2	89.3	123.84
ENSMUSG00000040258	90	56	43	1.47611	0.949085	0.698756	Nxph4	0.75	0.99
ENSMUSG00000040249	437	466	460	0.866811	0.837137	0.853907	Lrp1	16.19	19.51
ENSMUSG00000002147	131	86	114	1.35986	0.786108	0.943749	Stat6	12.6	9.61
ENSMUSG00000025402	39	21	27	0.999879	0.681382	0.771431	Nab2	25.21	11.45
ENSMUSG00000025401	95	79	55	0.93285	0.743799	0.655359	Myo1a	0.57	0.16
ENSMUSG00000025400	52	27	52	1.06312	0.570408	1.05333	Tac2	0.14	0.16
ENSMUSG00000044617	60	47	36	1.26621	0.898294	0.710992	Zbtb39	5.44	7.06
ENSMUSG00000058396	14	26	14	1.19128	1.94815	0.950044	Gpr182	0.11	0.07
ENSMUSG00000056148	171	135	117	1.54971	1.54838	1.18166	Rdh9	0.25	0.08
ENSMUSG00000069456	137	111	109	1.4366	1.11604	1.38698	Rdh16	0.03	0
ENSMUSG00000025395	84	87	103	0.846082	0.905512	1.0279	Prim1	30.14	22.25
ENSMUSG00000061315	101	78	84	1.27965	0.895022	0.996002	Naca	655.01	657.15
ENSMUSG00000040054	388	430	405	1.03113	1.00627	0.858356	Baz2a	27.73	22.25
ENSMUSG00000025393	0	0	0	0	0	0	Atp5b	771.02	985.29
ENSMUSG00000040043	289	305	314	0.875575	0.886003	1.15439	Rbms2	6.67	4.85
ENSMUSG00000044005	105	109	82	1.02578	1.10035	0.793706	Gls2	1.53	2.13
ENSMUSG00000051346	8	10	12	0.698698	0.790983	0.980822	Spryd4	8.73	11.59
ENSMUSG00000025389	47	27	28	1.46962	0.743419	0.698225	Mip	0.44	0.65
ENSMUSG00000039994	106	136	130	0.750564	1.21874	1.02583	Timeless	16.21	10.84
ENSMUSG00000051716	11	15	18	0.956994	1.25126	1.90028	Apon	0.12	0.34
ENSMUSG00000047631	18	9	10	1.2453	0.643408	0.685463	Apof	0.19	0.24
ENSMUSG00000040033	115	107	136	0.849571	0.715901	0.940265	Stat2	1.87	1.31
ENSMUSG00000025383	9	8	9	0.865096	0.677133	0.689913	Il23a	0	0.16
ENSMUSG00000005682	94	106	96	0.770541	1.09967	0.87698	Pan2	5.49	5.42
ENSMUSG00000025381	31	25	25	0.961656	0.743598	0.94108	Cnpy2	41.93	70.77
ENSMUSG00000005683	132	150	132	0.794973	0.933493	0.787651	Cs	68.8	93.05
ENSMUSG00000039914	40	45	48	0.94906	0.966973	1.06582	Coq10a	0.65	0.79
ENSMUSG00000014498	75	87	73	0.830148	0.847961	0.644387	Ankrd52	5.97	2.16
ENSMUSG00000025374	44	58	44	0.773398	1.29023	0.861894	Nabp2	61.7	80.7
ENSMUSG00000025373	165	194	149	0.917197	1.034	1.00506	Rnf41	7.36	7.89
ENSMUSG00000025369	169	193	169	0.815616	0.962494	0.808104	Smarcc2	9.57	4.18
ENSMUSG00000039824	36	21	23	1.30821	0.691132	0.782188	Myl6b	4.39	8.25
ENSMUSG00000025366	106	80	74	1.26791	0.842624	0.7059	Esyt1	1.46	3.36
ENSMUSG00000039810	33	25	20	1.17663	1.12811	0.794703	Zc3h10	9.7	10.9
ENSMUSG00000025364	50	40	50	1.05342	0.808038	1.27829	Pa2g4	315.4	235.69
ENSMUSG00000018166	132	110	94	0.936437	0.806379	0.660715	Erbb3	1.14	1.27
ENSMUSG00000002578	78	71	73	0.945234	0.779239	0.827898	Ikzf4	2.14	0.3
ENSMUSG00000049858	35	18	17	1.63218	0.739152	0.632234	Suox	2.18	1.77
ENSMUSG00000000711	114	103	124	0.915427	1.04675	1.10966	Rab5b	11.6	4.9
ENSMUSG00000025358	48	31	32	1.1524	0.713613	0.932265	Cdk2	22.04	23.53
ENSMUSG00000025359	81	78	76	0.870526	0.86623	0.809268	Pmel	1.18	2.01
ENSMUSG00000025357	149	150	143	1.02517	0.934693	0.920779	Dgka	0.78	1.15
ENSMUSG00000064030	81	95	110	0.839195	0.86669	0.908867	Pym1	31.89	21.95
ENSMUSG00000025355	57	68	61	0.853288	1.2883	1.01766	Mmp19	1.47	1.66
ENSMUSG00000047090	35	24	17	1.24385	0.81781	0.733126	Tmem198b	3.63	4.67
ENSMUSG00000025354	92	101	76	0.992612	1.12604	0.812432	Dnajc14	15.87	18.12
ENSMUSG00000025353	20	7	10	1.06294	0.336934	0.497381	Ormdl2	20.74	34.16
ENSMUSG00000078427	270	399	344	0.905593	1.17843	0.920148	Sarnp	91.01	86.09
ENSMUSG00000025352	53	40	41	1.0911	1.04217	0.940641	Gdf11	0.37	0.36
ENSMUSG00000025351	23	23	18	0.90884	0.871419	0.863098	Cd63	46.53	89.23
ENSMUSG00000025350	31	32	24	0.809898	0.863894	0.621243	Rdh5	0.16	0
ENSMUSG00000025348	170	166	130	1.14341	1.01118	0.818287	Itga7	0	0.13
ENSMUSG00000023764	24210	12173	11030	73.4244	32.5091	26.6779	Sfi1	1.59	0.59
ENSMUSG00000020454	333	496	429	1.16521	2.19649	1.67289	Eif4enif1	61.11	44.88
ENSMUSG00000020457	147	205	167	1.37282	1.83565	1.89252	Drg1	84.44	87.79
ENSMUSG00000020453	183	196	209	1.42854	1.58103	1.61648	Patz1	19.26	20.82
ENSMUSG00000034614	106	108	116	1.43199	1.32137	1.46656	Pik3ip1	1.11	1.3
ENSMUSG00000020451	599	597	516	1.6975	1.48977	1.16617	Limk2	10.31	13.78
ENSMUSG00000020448	338	346	336	1.37174	1.77713	1.51965	Rnf185	12.12	23.64
ENSMUSG00000034587	219	254	226	1.23263	1.37077	1.54357	8430429K09Rik	10.56	9.99
ENSMUSG00000034579	54	52	50	0.728183	0.724589	0.668034	Pla2g3	0.15	0.04
ENSMUSG00000034570	54	41	61	0.842292	0.579189	0.890448	Inpp5j	0.41	0.53
ENSMUSG00000075702	28	28	29	1.97587	1.73988	1.63203	Selm	11.93	15.69
ENSMUSG00000020439	183	196	188	1.24354	1.6856	1.4237	Smtn	16.57	13.69
ENSMUSG00000056579	102	65	70	3.3102	2.02259	2.75664	Tug1	26.23	8.79
ENSMUSG00000034543	323	494	413	1.17448	1.85615	1.48791	Morc2a	48.46	32.62
ENSMUSG00000020435	1594	1541	1339	1.63753	1.43375	1.28734	Osbp2	0.13	0.24
ENSMUSG00000020434	78	71	69	1.63674	1.31191	1.15468	4921536K21Rik	0.2	0
ENSMUSG00000047205	54	55	52	1.31655	1.69705	1.41286	Dusp18	0.52	0.38
ENSMUSG00000048807	70	70	73	1.41034	1.35227	1.78475	Slc35e4	0.6	2.64
ENSMUSG00000020432	124	123	112	1.23462	1.26549	1.10487	Tcn2	9.53	17.36
ENSMUSG00000020430	142	149	134	1.45768	1.38525	1.28733	Pes1	118.97	112.75
ENSMUSG00000049721	140	155	141	1.66734	1.62551	1.3392	Gal3st1	0.1	0.07
ENSMUSG00000019368	161	170	139	1.46511	1.95786	1.40965	Sec14l4	0.03	0
ENSMUSG00000054986	129	112	124	1.68701	1.40439	1.96779	Sec14l3	0.08	0
ENSMUSG00000004748	35	35	31	1.32346	1.36758	1.16141	Mtfp1	10.2	12.76
ENSMUSG00000003585	227	171	168	1.72205	1.17486	1.19272	Sec14l2	3.69	3.72
ENSMUSG00000003581	54	44	56	1.69988	1.21966	1.40586	Rnf215	1.73	1.24
ENSMUSG00000051427	158	187	177	1.21693	1.82279	1.51926	Ccdc157	2.01	1.11
ENSMUSG00000002129	190	192	206	1.44405	1.39917	1.89987	Sf3a1	100.09	77.02
ENSMUSG00000034412	245	269	286	1.27156	1.44266	1.47068	Tbc1d10a	5.47	14.06
ENSMUSG00000020424	32	35	36	1.27153	1.25954	1.33871	Gatsl3	3.71	2.25
ENSMUSG00000034394	132	111	112	1.65032	1.22202	1.11671	Lif	0.05	0
ENSMUSG00000020419	769	1048	912	1.19155	2.05512	1.57483	Hormad2	0	0.08
ENSMUSG00000034354	891	1285	1125	1.20435	1.6654	1.84525	Mtmr3	10.66	15.61
ENSMUSG00000056288	66	73	92	1.31296	1.50063	1.81333	Gm11961	0.15	0.08
ENSMUSG00000020412	392	514	494	1.35674	1.61118	1.60011	Ascc2	28.96	20.41
ENSMUSG00000059534	40	20	15	3.16982	1.39562	0.947972	Uqcr10	167.28	227.92
ENSMUSG00000009076	254	319	303	1.14174	1.81473	1.51784	Zmat5	31.29	32.65
ENSMUSG00000009075	83	79	77	1.60627	1.46591	1.80825	Cabp7	0.86	0
ENSMUSG00000009073	671	931	848	1.19496	1.71326	1.49627	Nf2	94.8	51.98
ENSMUSG00000034285	164	191	190	1.33609	1.40927	1.44863	Nipsnap1	33.48	27.74
ENSMUSG00000034274	265	328	294	1.47608	1.60879	1.306	Thoc5	48.54	45.68
ENSMUSG00000084381	0	0	0	0	0	0	AA413626	0.78	0
ENSMUSG00000020396	110	82	89	1.82098	1.30157	1.78785	Nefh	10.05	7.36
ENSMUSG00000009090	522	632	564	1.39145	1.74083	1.48956	Ap1b1	25.67	27.79
ENSMUSG00000034201	73	46	40	1.39104	0.793859	0.713325	Gas2l1	12.42	6.65
ENSMUSG00000034209	0	0	0	0	0	0	Rasl10a	0.35	0.6
ENSMUSG00000009079	251	327	310	1.2602	2.07778	1.73451	Ewsr1	288.67	243.48
ENSMUSG00000034175	64	56	62	1.48133	1.2428	1.74138	Rhbdd3	6.01	4.58
ENSMUSG00000020393	615	701	655	1.30806	1.54068	1.38031	Kremen1	4.1	4.04
ENSMUSG00000041961	1461	1712	1730	1.4265	1.51388	1.5808	Znrf3	4.34	4.16
ENSMUSG00000020484	43	59	46	1.64382	1.9861	1.40241	Xbp1	8.88	30.53
ENSMUSG00000020482	129	140	139	1.43241	1.9674	1.72005	Ccdc117	12.24	25.75
ENSMUSG00000020481	1164	1325	1232	1.49803	1.63502	1.924	Ankrd36	0.15	0.44
ENSMUSG00000020477	61	35	45	2.70464	1.60358	1.97685	Mrps24	14.69	12.21
ENSMUSG00000049680	456	488	441	1.53254	1.48537	1.38706	Urgcp	1.06	0.92
ENSMUSG00000083844	198	213	187	1.70343	1.61362	1.28301	Ube2d-ps	0.95	0.72
ENSMUSG00000020476	105	107	105	1.27692	1.64683	1.42303	Dbnl	34.5	18.1
ENSMUSG00000020475	16	17	20	1.1851	1.20733	1.7976	Pgam2	0.66	0.5
ENSMUSG00000020474	81	81	92	1.21485	1.25535	1.36712	Polm	2.55	1.85
ENSMUSG00000020473	64	86	102	1.03639	1.26128	1.5458	Aebp1	0.49	0.51
ENSMUSG00000020471	66	48	35	2.04456	1.30936	0.864679	Pold2	81.48	95.3
ENSMUSG00000002741	123	131	114	1.5177	2.04569	1.5676	Ykt6	34.43	55.49
ENSMUSG00000057897	876	853	857	1.40398	1.31083	1.66673	Camk2b	6.04	6.83
ENSMUSG00000053838	879	903	895	1.39061	1.4762	1.40288	Nudcd3	27.54	28.46
ENSMUSG00000020447	221	183	167	1.90089	1.42556	1.34429	Npc1l1	0.06	0.05
ENSMUSG00000004393	88	55	52	1.87137	1.02992	0.881883	Ddx56	43.37	22.64
ENSMUSG00000004394	42	34	31	1.50042	1.5372	1.23417	Tmed4	22.25	20.23
ENSMUSG00000020456	503	719	686	1.19153	1.63307	1.97192	Ogdh	46.12	35.18
ENSMUSG00000041164	135	143	153	1.17731	1.28865	1.322	Zmiz2	35.3	27.13
ENSMUSG00000071866	50	43	45	2.08335	1.62267	1.75475	Ppia	2323.12	2615.31
ENSMUSG00000041126	145	172	161	1.57382	1.6439	1.39361	H2afv	40.24	75.71
ENSMUSG00000020437	152	147	131	1.55787	1.90674	1.49626	Myo1g	0.03	0.03
ENSMUSG00000000378	363	483	438	1.12182	1.43121	1.64255	Ccm2	20.66	18.66
ENSMUSG00000041073	62	69	85	1.12264	1.29104	1.52493	Nacad	0.12	0.11
ENSMUSG00000000384	78	107	102	1.22676	1.52411	1.50133	Tbrg4	44.42	57.25
ENSMUSG00000041046	166	156	151	1.6406	1.35763	1.19015	Ramp3	12.58	14.19
ENSMUSG00000020431	907	1053	1049	1.16433	1.71074	1.5007	Adcy1	9.8	3.04
ENSMUSG00000020427	74	66	73	1.4557	1.24487	1.74257	Igfbp3	8	15.9
ENSMUSG00000020422	1969	2042	2080	1.27556	1.36695	1.33506	Tns3	14.2	8.06
ENSMUSG00000020413	140	160	184	1.27928	1.32412	1.5735	Hus1	7.66	9.2
ENSMUSG00000040985	219	300	286	1.24245	1.49871	1.29399	Sun3	0.09	0
ENSMUSG00000040978	166	183	175	1.18051	1.64702	1.38691	Gm11992	0.04	0
ENSMUSG00000020407	189	163	162	1.61089	1.33208	1.67551	Upp1	5.62	4.02
ENSMUSG00000004668	3495	4766	4292	1.05791	1.49073	1.2872	Abca13	0.01	0.02
ENSMUSG00000050830	1129	1526	1383	1.21022	1.48147	1.38741	Vwc2	0.08	0.24
ENSMUSG00000020193	1349	2015	1791	1.40124	1.84305	1.48363	Zpbp	0.08	0.08
ENSMUSG00000062511	385	469	406	1.47262	2.27035	1.73064	4930512M02Rik	1.39	1.86
ENSMUSG00000018654	787	1107	960	1.39297	1.87868	2.06189	Ikzf1	0.31	0.1
ENSMUSG00000035455	88	83	88	1.51711	1.47861	1.50313	Fignl1	33.71	23.41
ENSMUSG00000020182	703	742	714	1.37801	1.31725	1.3098	Ddc	6.2	1.67
ENSMUSG00000020176	1001	1200	1189	1.74986	1.84719	1.6576	Grb10	30.97	44.84
ENSMUSG00000020173	1788	2529	2262	1.15695	2.07102	1.63113	Cobl	3.07	2.37
ENSMUSG00000048834	1231	1812	1559	1.11778	1.5776	1.71781	Vstm2a	0.16	0.22
ENSMUSG00000020122	1205	1635	1442	1.11059	1.55713	1.31678	Egfr	1.11	2.63
ENSMUSG00000044966	35	28	31	1.69532	1.22832	1.40526	Fbxo48	1.23	0.31
ENSMUSG00000020120	601	856	802	1.38766	1.74038	1.47677	Plek	0.09	0
ENSMUSG00000044629	144	263	205	0.773677	1.7883	1.22744	Cnrip1	0.37	0.42
ENSMUSG00000033953	294	327	372	1.10265	1.17593	1.69302	Ppp3r1	41.27	41.44
ENSMUSG00000020116	78	91	69	1.39272	1.67901	1.22068	Pno1	89.24	61.58
ENSMUSG00000078970	180	205	206	1.27077	1.31074	1.36104	Wdr92	12.61	12.41
ENSMUSG00000000581	91	92	84	1.47122	1.30974	1.08304	C1d	8.65	4.69
ENSMUSG00000016984	110	132	117	1.16309	1.76637	1.37866	Etaa1	12.02	10.63
ENSMUSG00000020160	1205	1300	1189	1.34179	1.38798	1.60661	Meis1	2.89	1.17
ENSMUSG00000045671	988	1008	944	1.50031	1.58171	1.42029	Spred2	33.38	26.18
ENSMUSG00000020152	405	507	468	1.31687	1.49301	1.42411	Actr2	47.14	43.26
ENSMUSG00000020149	225	258	227	1.6537	1.66977	1.33055	Rab1a	54.23	69.71
ENSMUSG00000044066	157	214	189	1.1085	1.91221	1.48712	Cep68	12.97	4.54
ENSMUSG00000020142	328	291	286	1.65422	1.40719	1.75031	Slc1a4	12.5	21.88
ENSMUSG00000049800	939	998	962	1.27476	1.40003	1.29396	Sertad2	6.02	7.41
ENSMUSG00000049659	396	612	592	1.15516	1.61684	1.61614	Aftph	10.41	9.87
ENSMUSG00000042363	70	96	73	1.7581	2.12314	1.46217	Lgalsl	5.38	6.05
ENSMUSG00000020134	401	619	579	1.00348	1.96039	1.6147	Peli1	7.78	10.76
ENSMUSG00000020128	487	845	765	0.916198	1.52425	1.74643	Vps54	11.16	4.43
ENSMUSG00000001891	345	512	515	1.03805	1.59188	1.53528	Ugp2	7.15	7.11
ENSMUSG00000078962	145	224	179	1.45038	2.02923	1.67563	4932414J04Rik	0	0.07
ENSMUSG00000020321	119	143	128	1.52649	1.61527	1.30945	Mdh1	74.86	110.02
ENSMUSG00000020319	2583	3518	3229	1.16842	2.01399	1.62776	Wdpcp	1.03	1.43
ENSMUSG00000005917	132	90	74	2.97389	1.94417	2.02307	Otx1	0	0.04
ENSMUSG00000042302	1749	2669	2573	0.930817	1.46779	1.35674	Ehbp1	6.46	3.25
ENSMUSG00000049904	68	62	56	1.61178	1.33093	1.24221	Tmem17	2.49	2.1
ENSMUSG00000051650	218	211	215	1.59879	1.36264	1.25749	B3gnt2	3.42	4.73
ENSMUSG00000051355	629	712	675	1.12495	1.61157	1.34535	Commd1	45.8	57.35
ENSMUSG00000044068	0	0	0	0	0	0	Zrsr1	5.37	3.75
ENSMUSG00000007739	106	151	116	1.24282	1.82945	1.34754	Cct4	258.33	322.54
ENSMUSG00000049811	192	234	229	1.3584	1.49937	1.51625	Fam161a	0.5	0.45
ENSMUSG00000020290	337	434	430	1.49195	1.6919	1.51817	Xpo1	98.95	86.44
ENSMUSG00000056342	887	1617	1708	0.842616	1.94404	1.80819	Usp34	22.59	9.55
ENSMUSG00000020288	77	109	103	1.17818	1.59914	1.91243	Ahsa2	14.62	9.94
ENSMUSG00000042208	431	663	607	1.07328	1.70604	1.49763	0610010F05Rik	3.45	1.52
ENSMUSG00000020283	133	154	144	1.28121	1.34356	1.29819	Pex13	8.51	10.71
ENSMUSG00000020280	516	723	605	1.43478	1.77026	1.34159	Pus10	8.01	6.18
ENSMUSG00000020275	222	330	308	1.12096	2.10882	1.73316	Rel	0.11	0.17
ENSMUSG00000020273	200	364	336	0.944255	1.64778	1.92498	Papolg	9.34	7.49
ENSMUSG00000000861	849	913	925	1.31782	1.46441	1.42257	Bcl11a	8.97	2.77
ENSMUSG00000004018	475	742	639	0.921763	1.30406	1.16048	Fancl	13.15	10.5
ENSMUSG00000064090	718	1072	1022	1.09694	1.44217	1.2452	Vrk2	6.96	5.36
ENSMUSG00000032878	1207	1803	1632	0.911659	1.72349	1.37371	Ccdc85a	1	1.76
ENSMUSG00000020467	470	748	709	0.984304	1.50201	1.8018	Efemp1	0.14	0.11
ENSMUSG00000020464	188	274	272	0.905845	1.36423	1.29851	Pnpt1	41.46	25.81
ENSMUSG00000020463	257	446	443	0.903775	1.42046	1.45794	Smek2	20.36	11.02
ENSMUSG00000020462	151	231	236	1.09538	1.47558	1.36531	Cfap36	20.31	16.45
ENSMUSG00000032740	780	1317	1262	0.840401	1.79583	1.51531	Ccdc88a	5.55	2.32
ENSMUSG00000032673	19	15	22	1.37814	1.04321	1.93638	Prorsd1	10.97	4.62
ENSMUSG00000020459	143	158	172	1.13165	1.29203	1.34861	Mtif2	20.17	8.25
ENSMUSG00000020461	180	328	286	0.97427	1.60786	1.44871	Clhc1	0.54	0.1
ENSMUSG00000020458	310	394	407	1.15905	1.29717	1.21357	Rtn4	37.64	32.05
ENSMUSG00000044072	2053	2730	2447	1.07117	1.80269	1.42284	Eml6	0.17	0.12
ENSMUSG00000020315	1090	1662	1448	0.994478	1.45392	1.60312	Sptbn1	40.9	46.94
ENSMUSG00000060923	1132	1509	1414	1.17627	1.62028	1.45576	Acyp2	1.65	0.85
ENSMUSG00000040850	706	1175	1169	1.07009	1.61295	1.65821	Psme4	55.46	47.03
ENSMUSG00000043999	64	105	90	1.42863	2.06392	1.60219	Gpr75	0.03	0
ENSMUSG00000020311	160	278	267	0.970296	2.13362	1.80446	Erlec1	7.21	5.75
ENSMUSG00000020305	1184	1491	1361	1.22937	1.48439	1.71482	Asb3	2.62	3.58
ENSMUSG00000020309	0	0	0	0	0	0	Chac2	1.32	1.61
ENSMUSG00000020303	114	107	85	1.76628	1.50144	1.23249	Stc2	13.35	30.18
ENSMUSG00000044502	62	45	45	1.71711	1.09744	0.993916	Bod1	39.6	53.66
ENSMUSG00000020300	390	617	555	0.890083	1.78213	1.41159	Cpeb4	2.09	2.4
ENSMUSG00000020297	474	459	440	1.24193	1.15311	1.39894	Nsg2	0.04	0.05
ENSMUSG00000020279	96	102	84	1.27448	1.39928	1.1049	Il9r	0.03	0
ENSMUSG00000040767	43	21	34	2.01577	0.89158	1.49163	Snrnp25	35.42	37.77
ENSMUSG00000020282	107	98	97	1.57521	1.2704	1.13882	Rhbdf1	0.81	0.96
ENSMUSG00000020287	36	43	46	0.858978	1.29848	1.22317	Mpg	8.11	6.5
ENSMUSG00000020289	266	368	355	1.12395	1.49091	1.82021	Nprl3	6.66	3.79
ENSMUSG00000069919	3	6	12	0.552613	1.14207	2.19009	Hba-a1	0.36	0
ENSMUSG00000040711	645	754	714	1.32049	1.39802	1.36799	Sh3pxd2b	4.96	4.92
ENSMUSG00000044949	497	650	633	1.46628	1.68864	1.48934	Ubtd2	20.37	19.05
ENSMUSG00000020272	776	768	708	1.25456	1.57138	1.2756	Stk10	2.74	3.51
ENSMUSG00000020271	748	1093	992	1.10821	1.55267	1.78344	Fbxw11	18.63	24.39
ENSMUSG00000057967	305	295	248	1.51657	1.51574	1.22178	Fgf18	0.69	0.21
ENSMUSG00000057113	116	137	149	1.8068	1.93259	2.17194	Npm1	4221.47	2742.32
ENSMUSG00000040610	23	19	27	1.51544	1.10237	1.41875	Tlx3	14.09	15.99
ENSMUSG00000040594	2152	3337	3054	1.05487	2.07014	1.66831	Ranbp17	4.02	4.34
ENSMUSG00000053519	3294	3514	3278	1.39544	1.42735	1.6851	Kcnip1	0.05	0.22
ENSMUSG00000020155	0	0	0	0	0	0	Kcnmb1	0.02	0.08
ENSMUSG00000020143	2775	3034	2793	0.970412	0.960896	0.914057	Dock2	0.1	0.05
ENSMUSG00000069911	0	0	0	0	0	0	Fam196b	1.14	0.26
ENSMUSG00000069910	159	236	220	0.960799	1.80483	1.48152	Spdl1	20.56	17.7
ENSMUSG00000056427	5349	5422	4905	1.40254	1.36314	1.56067	Slit3	0.51	0.43
ENSMUSG00000018846	153	163	162	1.33851	1.47354	1.4042	Pank3	10.14	10.08
ENSMUSG00000051062	4	8	2	0.697218	1.26289	0.326248	Fbll1	0.06	0.07
ENSMUSG00000018848	236	321	261	1.68839	2.02222	1.48913	Rars	169.12	156.18
ENSMUSG00000018849	1128	1336	1295	1.17235	1.75729	1.49992	Wwc1	23.54	12.59
ENSMUSG00000049336	8975	12192	11337	1.12433	1.46444	1.72339	Tenm2	1.3	0.66
ENSMUSG00000042032	149	130	123	1.43188	1.29094	1.17114	Mat2b	43.07	23.38
ENSMUSG00000020330	232	318	327	1.20545	1.49642	1.59007	Hmmr	44.89	32.84
ENSMUSG00000020328	55	58	67	1.6684	1.54927	1.62085	Nudcd2	64.8	60.09
ENSMUSG00000020326	45	77	67	0.989161	2.14207	1.64127	Ccng1	4.71	2.64
ENSMUSG00000010803	278	499	454	0.825726	1.42112	1.63635	Gabra1	0.31	0.12
ENSMUSG00000007653	1282	2139	1882	0.89763	1.54761	1.3056	Gabrb2	0.84	0.31
ENSMUSG00000055415	861	1127	950	1.27989	1.51726	1.3216	Atp10b	0.03	0.07
ENSMUSG00000020415	51	50	45	1.59177	1.37417	1.12009	Pttg1	244.01	257.99
ENSMUSG00000020409	122	153	125	1.26408	2.00629	1.44336	Slu7	19.19	25.95
ENSMUSG00000044707	430	475	464	1.13747	1.20477	1.48942	Ccnjl	3.98	1.37
ENSMUSG00000044950	283	374	398	1.09141	1.49044	1.52077	Pwwp2a	22.61	20.21
ENSMUSG00000041278	151	191	159	1.34332	1.53888	1.32376	Ttc1	46.53	46.63
ENSMUSG00000050541	1050	1297	1181	1.54995	1.6859	1.3903	Adra1b	0.03	0
ENSMUSG00000004296	119	133	110	1.25978	1.78192	1.29775	Il12b	0	0.04
ENSMUSG00000041231	120	136	168	1.17984	1.2821	2.00438	Ublcp1	24.07	10.83
ENSMUSG00000019189	312	421	398	0.999046	1.39301	1.26269	Rnf145	45.61	17.56
ENSMUSG00000057098	2866	3436	3242	1.21475	1.31896	1.28598	Ebf1	3.8	2.52
ENSMUSG00000006169	382	606	522	1.21756	1.70084	1.32687	Clint1	59.59	67.6
ENSMUSG00000044847	87	104	104	1.13036	1.7101	1.50585	Lsm11	2.95	2.21
ENSMUSG00000011254	58	95	83	1.03134	1.6197	1.79093	Thg1l	19.79	13.13
ENSMUSG00000011256	795	921	873	1.29682	1.55243	1.41093	Adam19	2.67	2.17
ENSMUSG00000020411	157	173	164	1.4191	1.41621	1.38729	Nipal4	0.13	0.09
ENSMUSG00000020340	848	996	976	1.33729	1.38309	1.22746	Cyfip2	19.43	23.63
ENSMUSG00000048721	0	0	0	0	0	0	Fndc9	2.26	4.4
ENSMUSG00000020397	45	48	42	1.51465	1.5491	1.71544	Med7	13.57	24.62
ENSMUSG00000020399	224	333	265	1.26822	1.94819	1.48653	Havcr2	0.11	0
ENSMUSG00000046974	112	218	166	1.04077	1.83468	1.44362	BC053393	0.05	0
ENSMUSG00000020354	5075	6596	6258	1.38905	1.58973	1.36599	Sgcd	0	0.16
ENSMUSG00000020372	83	64	57	2.12906	2.07767	1.62943	Rack1	951.29	1540.47
ENSMUSG00000064725	0	0	0	0	0	0	Snord96a	32.82	26.6
ENSMUSG00000040365	91	106	104	1.23427	1.48565	1.3976	Trim41	12.5	11.66
ENSMUSG00000040350	274	215	199	1.87627	1.33337	1.27528	Trim7	7	5.43
ENSMUSG00000046879	71	70	59	2.15026	1.86678	1.425	Irgm1	1.08	0.51
ENSMUSG00000058163	129	177	173	1.29305	2.24537	1.93252	Gm5431	0.36	0.26
ENSMUSG00000048852	453	643	602	0.796586	1.08414	1.28457	Gm12185	0.21	0.06
ENSMUSG00000078153	0	0	0	0	0	0	Psme2b	0.22	0.73
ENSMUSG00000069893	0	0	0	0	0	0	9930111J21Rik1	0.21	0.16
ENSMUSG00000040283	165	197	167	1.64315	1.72751	1.32629	Btnl9	0.04	0
ENSMUSG00000046311	151	167	167	1.43616	2.01016	1.77008	Zfp62	15.13	6.69
ENSMUSG00000020346	189	164	136	1.54965	1.2893	1.35313	Mgat1	5.76	6.53
ENSMUSG00000020357	379	366	397	1.32886	1.32606	1.37915	Flt4	1.81	1.41
ENSMUSG00000064057	9	25	23	0.982023	2.47051	2.34864	Scgb3a1	0.19	0
ENSMUSG00000020362	265	437	436	1.30321	1.8924	1.70996	Cnot6	21.68	10.29
ENSMUSG00000020363	373	407	451	1.23966	1.71189	1.6704	Gfpt2	7.73	12.6
ENSMUSG00000020366	314	401	388	1.21927	1.49298	1.82823	Mapk9	8.71	7.96
ENSMUSG00000020376	626	938	867	1.17473	1.81889	1.61199	Rnf130	16.56	23.73
ENSMUSG00000036644	344	390	370	1.39293	1.43022	1.40211	Tbc1d9b	3.8	4.85
ENSMUSG00000020381	212	218	247	1.56982	1.42146	1.45862	3010026O09Rik	18.38	6.76
ENSMUSG00000015837	81	118	111	1.04679	1.92994	1.59863	Sqstm1	71.3	182.07
ENSMUSG00000036620	77	82	54	1.31498	1.34271	1.11905	Mgat4b	8.29	9.41
ENSMUSG00000050567	346	351	372	1.40575	1.4736	1.49746	Maml1	12.59	16.37
ENSMUSG00000020368	265	387	315	1.40107	1.85307	1.55859	Canx	147.04	253.5
ENSMUSG00000007850	88	118	93	1.72402	2.03566	1.45303	Hnrnph1	209.54	140.46
ENSMUSG00000020375	372	381	415	1.31375	1.70288	1.63331	Rufy1	10.87	6.66
ENSMUSG00000036545	2054	1918	1761	1.56609	1.40218	1.62931	Adamts2	0.72	0.42
ENSMUSG00000044807	184	175	172	1.65031	1.62191	1.52847	Zfp354c	6.98	5.62
ENSMUSG00000000617	163	148	127	1.78044	1.4641	1.29823	Grm6	0.2	0
ENSMUSG00000048728	158	136	139	1.97736	1.49875	1.38731	Zfp454	5.16	4.96
ENSMUSG00000049321	238	206	194	2.01343	2.20554	1.82899	Zfp2	4.87	1.91
ENSMUSG00000020335	97	73	87	1.51659	1.09436	1.65061	Zfp354b	0.79	0.08
ENSMUSG00000044542	30	17	19	1.58197	0.926332	0.992685	Prop1	0.1	0
ENSMUSG00000020364	126	111	122	1.53097	1.22149	1.38729	Zfp354a	2.17	1.89
ENSMUSG00000045942	80	101	74	1.5903	1.76797	1.17315	BC049762	0.11	0
ENSMUSG00000020385	129	153	178	1.02429	1.53749	1.57509	Clk4	13.86	31.13
ENSMUSG00000063564	3101	2995	2661	1.62423	1.50412	1.69129	Col23a1	0.29	0.21
ENSMUSG00000020359	146	160	155	1.19426	1.35241	1.25621	Phykpl	6.99	5.45
ENSMUSG00000020358	54	43	30	1.31693	0.949742	0.6847	Hnrnpab	592.98	549.84
ENSMUSG00000001056	55	29	23	2.82112	1.30984	0.940842	Nhp2	232.86	220.39
ENSMUSG00000001054	95	124	128	1.16143	1.91858	1.74394	Rmnd5b	7.46	8.58
ENSMUSG00000001053	81	66	63	1.60385	1.25303	1.51372	N4bp3	7.28	5.9
ENSMUSG00000052563	51	79	50	1.12979	1.8084	1.09743	D930048N14Rik	2.31	0.41
ENSMUSG00000007777	37	34	33	1.74494	1.4522	1.45647	0610009B22Rik	10.14	8.52
ENSMUSG00000036391	454	710	710	1.31382	1.80926	1.63858	Sec24a	4.73	4.4
ENSMUSG00000020386	245	250	287	1.28136	1.65475	1.67277	Sar1b	33.25	42.43
ENSMUSG00000020387	393	406	367	1.36924	1.35629	1.55161	Jade2	7.2	3.86
ENSMUSG00000020392	101	106	77	1.56181	1.69377	1.17972	Cdkn2aipnl	26.83	16.89
ENSMUSG00000020390	121	153	156	1.37299	1.57232	1.6566	Ube2b	23.91	12.08
ENSMUSG00000020389	591	766	689	1.37278	1.56677	1.27633	Cdkl3	1.22	0.32
ENSMUSG00000020349	225	248	222	1.38855	1.93695	1.5268	Ppp2ca	176.5	211.85
ENSMUSG00000036309	139	164	122	1.4442	1.63379	1.53816	Skp1a	152.51	135.53
ENSMUSG00000000782	246	248	264	1.19899	1.24904	1.27487	Tcf7	38.72	35.5
ENSMUSG00000020402	208	226	203	1.19932	1.18018	1.09541	Vdac1	196.82	197.33
ENSMUSG00000036275	92	117	111	1.39766	1.56517	1.34483	9530068E07Rik	12.07	7.8
ENSMUSG00000036264	4012	3953	3678	1.40158	1.74773	1.43193	Fstl4	0.03	0
ENSMUSG00000020361	316	420	357	1.25262	1.59633	1.71723	Hspa4	205.52	189.56
ENSMUSG00000018239	69	66	65	1.1948	1.18095	1.11517	Zcchc10	27.93	26.75
ENSMUSG00000049470	504	842	750	1.16791	1.76709	1.62648	Aff4	28.09	24.62
ENSMUSG00000036216	5	15	13	0.978329	2.58445	2.02856	Leap2	0.41	0
ENSMUSG00000044894	36	28	38	1.82973	1.80107	2.15237	Uqcrq	57.88	101.26
ENSMUSG00000018238	32	33	45	1.08898	1.07678	1.85828	Gdf9	0	0.06
ENSMUSG00000044352	41	23	15	1.65087	0.956971	0.598414	Sowaha	0.03	0.03
ENSMUSG00000018398	243	221	233	1.34089	1.10445	1.20324	Sept8	15.95	18.21
ENSMUSG00000018395	249	304	237	1.26206	1.3568	0.957985	Kif3a	8.11	5.99
ENSMUSG00000020380	428	641	578	1.09515	2.07576	1.6482	Rad50	19.45	12.09
ENSMUSG00000036117	38	50	38	1.35799	1.71326	1.64788	Il5	0.13	0
ENSMUSG00000018899	74	68	72	1.32495	1.25811	1.27727	Irf1	9.48	2.35
ENSMUSG00000018900	221	250	224	1.33928	1.3721	1.27039	Slc22a5	2.68	2.75
ENSMUSG00000063652	258	276	289	1.65086	1.55511	1.47475	Slc22a21	0.76	1.25
ENSMUSG00000020388	132	116	106	1.38855	1.5443	1.24263	Pdlim4	7.91	11.41
ENSMUSG00000018906	262	273	229	1.3152	1.314	1.39494	P4ha2	11.14	12.45
ENSMUSG00000020333	448	456	433	1.15674	1.21665	1.10772	Acsl6	2.17	2.26
ENSMUSG00000035992	500	843	765	1.0278	1.56941	1.47167	Fnip1	7.28	6.57
ENSMUSG00000037533	1170	1821	1760	1.23913	1.69826	1.48653	Rapgef6	7.83	6.08
ENSMUSG00000052298	489	656	678	1.02946	1.74781	1.59067	Cdc42se2	10.5	24.7
ENSMUSG00000020268	253	313	305	1.14424	1.35732	1.67389	Lyrm7	5.33	2.07
ENSMUSG00000020267	36	29	31	1.3289	1.10619	1.13379	Hint1	193.93	258.63
ENSMUSG00000018339	59	83	64	1.30187	1.65868	1.32162	Gpx3	0.26	0.29
ENSMUSG00000020400	442	455	445	1.58436	1.43616	1.2721	Tnip1	23.67	14.1
ENSMUSG00000018340	422	402	417	1.14669	1.38245	1.26276	Anxa6	20.73	20.38
ENSMUSG00000000594	114	102	120	1.37093	1.17612	1.75114	Gm2a	4.95	9.39
ENSMUSG00000049491	288	214	254	1.59636	1.22573	1.39493	Slc36a3	0.06	0
ENSMUSG00000020264	233	211	188	1.44179	1.18249	1.08871	Slc36a2	0.17	0.51
ENSMUSG00000020261	286	291	245	1.67111	1.49725	1.14166	Slc36a1	1.11	0.85
ENSMUSG00000018593	212	204	214	1.23244	1.50089	1.38642	Sparc	83.79	122.52
ENSMUSG00000018585	127	114	144	1.33968	1.15303	1.84326	Atox1	39.65	47.78
ENSMUSG00000018583	257	297	288	1.24241	1.48364	1.37945	G3bp1	222.32	240.88
ENSMUSG00000065061	0	0	0	0	0	0	Gm12238	2.17	4.93
ENSMUSG00000000263	768	848	804	1.52734	1.48502	1.27515	Glra1	0.2	0.09
ENSMUSG00000037393	135	136	94	1.24602	1.58861	0.966873	Nmur2	0	0.03
ENSMUSG00000020524	2839	2906	2753	1.37352	1.34805	1.61624	Gria1	0.02	0.04
ENSMUSG00000020523	256	294	291	1.07098	1.27096	1.20619	Fam114a2	11.13	8.23
ENSMUSG00000020522	142	180	138	1.54215	1.77043	1.40258	Mfap3	16.88	9.44
ENSMUSG00000020520	1187	1127	1117	1.56138	1.3054	1.17177	Galnt10	6.74	7.15
ENSMUSG00000020519	86	75	51	1.48045	1.63397	0.978397	Sap30l	22.6	25.43
ENSMUSG00000037331	500	526	452	1.53232	1.54563	1.68092	Larp1	122.23	110.32
ENSMUSG00000020515	128	134	142	1.3135	1.42092	1.44375	Cnot8	26.37	24.21
ENSMUSG00000037275	322	533	469	1.12136	1.68106	1.52852	Gemin5	50.78	46.33
ENSMUSG00000020514	64	68	63	1.51304	1.41561	1.1878	Mrpl22	48.5	43.76
ENSMUSG00000078853	0	0	0	0	0	0	Igtp	0.14	0.41
ENSMUSG00000069874	108	155	119	0.718394	0.988577	0.960537	Irgm2	0	0.12
ENSMUSG00000037243	62	56	55	1.22537	1.14369	1.07701	Zfp692	5.83	3.03
ENSMUSG00000049755	86	87	72	1.72591	1.58127	1.35226	Zfp672	1.25	1.28
ENSMUSG00000013646	129	154	145	1.42003	1.49276	1.27294	Sh3bp5l	12.53	11.03
ENSMUSG00000058287	95	90	103	1.54768	1.85562	1.87002	Gm12253	0.39	0.14
ENSMUSG00000020491	109	136	155	0.980306	1.17277	1.69159	2810021J22Rik	0.29	0.16
ENSMUSG00000037001	113	140	158	1.04775	1.34137	1.4515	Zfp39	5.51	2.86
ENSMUSG00000020496	56	41	45	1.39317	0.923778	1.0477	Rnf187	69.54	86.33
ENSMUSG00000056895	6	8	11	1.80542	2.11972	2.63967	Hist3h2ba	3.8	8.36
ENSMUSG00000036964	144	154	140	1.1547	1.56284	1.25108	Trim17	0.74	0.13
ENSMUSG00000078851	0	0	0	0	0	0	Hist3h2a	1.49	1.3
ENSMUSG00000020455	125	113	111	1.39387	1.30206	1.22636	Trim11	9.02	6.15
ENSMUSG00000061462	1027	1223	1025	1.35993	1.46669	1.27022	Obscn	0.07	0.04
ENSMUSG00000049287	67	67	63	1.49524	1.31666	1.12126	Iba57	1.5	1.91
ENSMUSG00000043448	57	45	54	1.10056	1.09961	1.16194	Gjc2	0.04	0.2
ENSMUSG00000020444	74	50	53	1.43534	0.929895	1.24746	Guk1	43.22	47.25
ENSMUSG00000036860	33	23	23	1.34805	0.970874	0.9309	Mrpl55	45.42	42.3
ENSMUSG00000020441	18	26	20	1.24707	1.63139	1.29675	2310033P09Rik	15.42	10.36
ENSMUSG00000048076	156	145	152	1.74344	1.42696	1.35474	Arf1	275.76	346.2
ENSMUSG00000009900	488	400	381	1.68749	1.75053	1.46824	Wnt3a	0	0.08
ENSMUSG00000000126	239	247	195	1.38234	1.36979	1.36861	Wnt9a	0.17	0.16
ENSMUSG00000049291	19	20	28	0.947591	1.03072	1.38359	Prss38	0	0.18
ENSMUSG00000009894	380	451	405	1.45868	1.56791	1.45493	Snap47	25.79	25.01
ENSMUSG00000036819	80	78	66	1.77371	1.52283	1.16699	Jmjd4	8.14	6.48
ENSMUSG00000054519	124	108	107	1.62352	1.78957	1.56124	Zfp867	6.53	6.48
ENSMUSG00000020472	176	201	158	1.283	1.40491	1.39765	Zkscan17	26.16	37.91
ENSMUSG00000072893	46	41	45	1.20495	1.10978	1.1679	4933439C10Rik	2.38	1.87
ENSMUSG00000032691	214	215	214	1.38697	1.262	1.298	Nlrp3	0	0.03
ENSMUSG00000005417	918	1255	1123	1.44945	1.74488	1.41407	Mprip	29.84	27.66
ENSMUSG00000043648	38	44	31	1.49937	2.19719	1.36313	Pld6	1.04	1.43
ENSMUSG00000032633	131	162	151	1.08677	1.28861	1.52009	Flcn	12.58	9.49
ENSMUSG00000019373	169	213	265	1.14632	1.49293	1.78093	Cops3	116.95	110.29
ENSMUSG00000032615	243	262	262	1.40789	1.37477	1.4206	Nt5m	2.84	3.65
ENSMUSG00000061650	115	99	109	1.66944	1.26552	1.26191	Med9	11.96	12.67
ENSMUSG00000049892	10	13	19	0.840346	1.38258	1.77935	Rasd1	0.06	0.07
ENSMUSG00000000301	609	716	704	1.23617	1.39352	1.73405	Pemt	5.69	5.2
ENSMUSG00000062115	828	951	825	1.31009	1.55487	1.29332	Rai1	12.47	5.93
ENSMUSG00000020538	192	180	181	1.46839	1.24675	1.29547	Srebf1	20.55	20.57
ENSMUSG00000000538	965	1116	1132	1.42938	1.45562	1.3372	Tom1l2	3.73	1.9
ENSMUSG00000056598	346	362	322	1.24583	1.6496	1.29208	Lrrc48	0.05	0.18
ENSMUSG00000042709	151	186	136	1.41567	1.672	1.54722	Atpaf2	26.62	22.71
ENSMUSG00000018415	236	270	214	1.25846	1.48776	1.13064	Gid4	11.93	5.82
ENSMUSG00000020537	105	115	110	1.22637	1.21646	1.20236	Drg2	95.71	77.64
ENSMUSG00000042678	558	555	510	1.76636	1.54704	1.28749	Myo15	0.1	0.01
ENSMUSG00000042650	200	172	196	1.65628	1.80268	1.80888	Alkbh5	25.33	25.06
ENSMUSG00000020536	128	123	129	1.36283	1.25567	1.66667	Llgl1	13.38	7.19
ENSMUSG00000002812	123	112	100	1.4022	1.31937	1.1295	Flii	19.25	21.1
ENSMUSG00000018599	31	46	35	1.14832	1.54322	1.21333	Mief2	2.29	4.01
ENSMUSG00000002814	283	366	316	1.41751	1.61429	1.26228	Top3a	11.05	13.18
ENSMUSG00000049323	127	75	72	2.40064	1.79421	1.51672	Smcr8	13.21	11.63
ENSMUSG00000020534	203	219	248	1.40405	1.45235	2.08145	Shmt1	74.94	43.94
ENSMUSG00000042569	222	245	269	1.12084	1.2782	1.34563	Dhrs7b	21.56	28.33
ENSMUSG00000043284	144	123	116	1.65416	1.27964	1.24705	Tmem11	49.73	59.74
ENSMUSG00000018931	107	101	86	1.73199	1.43961	1.11017	Natd1	7.69	8.29
ENSMUSG00000042549	89	88	67	1.20535	1.50832	1.01123	Map2k3os	5.02	0.88
ENSMUSG00000018932	162	205	174	1.20385	1.46067	1.56905	Map2k3	10.88	15.53
ENSMUSG00000042529	438	455	434	1.344	1.44271	1.31946	Kcnj12	0.94	0.53
ENSMUSG00000042506	187	215	213	1.33208	1.38705	1.41996	Usp22	30.65	38.32
ENSMUSG00000010025	357	311	357	1.56393	1.19969	1.24723	Aldh3a2	5.14	11.5
ENSMUSG00000069855	351	338	308	1.257	1.53191	1.22922	Slc47a2	0.04	0.05
ENSMUSG00000010122	289	289	282	1.28383	1.23097	1.52016	Slc47a1	0	0.04
ENSMUSG00000010086	50	37	44	1.36918	1.04697	1.19378	Rnf112	0.63	0.58
ENSMUSG00000042436	27	31	19	1.36613	1.42056	0.89969	Mfap4	5.79	12.77
ENSMUSG00000001034	52	39	33	1.77184	1.17017	0.896736	Mapk7	9.63	8.9
ENSMUSG00000001039	59	80	71	1.11956	1.9212	1.50142	B9d1	12.3	19.07
ENSMUSG00000001036	476	622	557	1.17398	1.47091	1.66701	Epn2	14.46	21.86
ENSMUSG00000042377	227	254	226	1.30816	1.51256	1.29041	Fam83g	0.14	0.07
ENSMUSG00000020528	246	318	331	1.24904	1.4623	1.57282	Prpsap2	24.34	22.3
ENSMUSG00000004798	485	719	681	1.16805	1.52479	1.30796	Ulk2	1.33	0.69
ENSMUSG00000047804	447	599	591	1.12016	1.89972	1.65049	Akap10	8.4	4.27
ENSMUSG00000042331	2051	2475	2292	1.18622	1.37251	1.60858	Specc1	1.02	1.5
ENSMUSG00000018500	148	153	143	1.2626	1.34877	1.20871	Adora2b	0.63	3.04
ENSMUSG00000014243	89	121	97	1.0353	1.27477	1.05599	Zswim7	6.55	9.18
ENSMUSG00000042298	279	364	354	1.54389	1.77368	1.56223	Ttc19	5.34	6.38
ENSMUSG00000018501	931	1531	1437	0.977382	2.03413	1.68121	Ncor1	40.41	17
ENSMUSG00000014245	433	486	418	1.20269	1.29432	1.40887	Pigl	6.27	4.65
ENSMUSG00000018509	90	119	123	0.936913	1.2801	1.26866	Cenpv	11.4	16.68
ENSMUSG00000019505	21	14	14	2.02307	1.22149	1.26221	Ubb	1336.05	2531.85
ENSMUSG00000018507	171	213	198	1.23975	1.35981	1.1448	Trpv2	0.03	0
ENSMUSG00000064437	1	4	4	2.02259	10.2389	9.01607	Snord49b	0	12.2
ENSMUSG00000065734	3	1	4	6.50658	2.07956	10.5274	Snord49a	0	4.23
ENSMUSG00000046417	317	361	347	1.08256	1.27392	1.1741	Lrrc75a	2.6	4.45
ENSMUSG00000048497	165	175	148	1.53605	1.47546	1.28941	Mmgt2	1.29	1.34
ENSMUSG00000005267	168	262	225	1.32896	1.82501	1.41943	Zfp287	2.02	3.38
ENSMUSG00000047342	101	90	119	1.35126	1.52387	1.77425	Zfp286	0.42	0.51
ENSMUSG00000014177	103	121	109	1.01115	1.13895	1.29847	Tvp23b	10.87	14.48
ENSMUSG00000042200	390	358	313	1.387	1.31564	1.10291	Cdrt4	0.28	0.16
ENSMUSG00000018217	265	204	241	1.42665	0.994645	1.21422	Pmp22	2.71	1.9
ENSMUSG00000070407	303	255	276	1.50618	1.11619	1.09414	Hs3st3b1	0.18	0.25
ENSMUSG00000042148	848	981	948	1.08338	1.58614	1.34972	Cox10	15.31	21.29
ENSMUSG00000047759	708	679	685	1.24511	1.14494	1.46182	Hs3st3a1	0.16	0.11
ENSMUSG00000020549	125	196	177	0.808457	1.30992	1.13423	Elac2	60.47	45.07
ENSMUSG00000033389	1097	1214	1159	1.12169	1.12423	1.10907	Arhgap44	2.13	2.18
ENSMUSG00000020542	631	816	703	1.26233	1.43746	1.12158	Myocd	0.02	0
ENSMUSG00000033352	591	937	788	0.872142	1.74996	1.29591	Map2k4	15.79	14.73
ENSMUSG00000018347	149	173	164	1.03995	1.15774	1.38898	Zkscan6	4.74	6.83
ENSMUSG00000056752	2760	3239	2951	1.21996	1.47942	1.29238	Dnah9	0.03	0.02
ENSMUSG00000053930	2319	2756	2623	1.2143	1.30699	1.28539	Shisa6	3.56	3.08
ENSMUSG00000048070	103	110	118	1.15187	1.08323	1.0524	Pirt	0.13	0.15
ENSMUSG00000050270	79	96	83	1.14862	1.76648	1.34486	Tmem220	1.36	0.35
ENSMUSG00000020910	107	133	125	1.12171	1.33687	1.59014	Adprm	11.22	7.33
ENSMUSG00000069844	96	103	114	1.10882	1.22933	1.3046	Sco1	8.04	10.71
ENSMUSG00000020908	163	162	149	1.11818	1.00648	0.956573	Myh3	0.11	0.2
ENSMUSG00000055775	305	302	279	1.80871	1.57703	1.31948	Myh8	0.06	0.05
ENSMUSG00000060180	380	467	415	1.12375	1.7478	1.36768	Myh13	0.02	0
ENSMUSG00000033066	1656	1788	1742	1.11096	1.15012	1.41812	Gas7	1.31	1.87
[truncated: 12,814 more rows]
