# Supplementary material for: Elevated H3K79 homocysteinylation causes abnormal gene expression during neural development and subsequent neural tube defects
Source: Nat Commun. 2018 Aug 24;9:3436. doi: 10.1038/s41467-018-05451-7 (PMC6109101; doi:10.1038/s41467-018-05451-7)
Supplement: Supplementary file 10 — Supplementary Data 7 [file 41467_2018_5451_MOESM10_ESM.xls]

## Sheet: control-VS-HTLtreatment.GeneDif
Supplementary Data 7. gene expression level detected by RNA-seq
geneID	geneLength	control-Expression	HTLtreatment-Expression	control-FPKM	HTLtreatment-FPKM	log2 Ratio(HTLtreatment/control)	Up-Down-Regulation(HTLtreatment/control)	P-value	FDR	Symbol	Description	KEGG Orthology	GO Component	GO Function	GO Process	Blast nr
433406	2790	0	300.23	0.01	11.75	10.1984	Up	1.04482e-99	7.40764e-98	Gm13363	predicted gene 13363	K18041|1|2e-97|359|mcf:102114839|protein tyrosine phosphatase type IVA [EC:3.1.3.48]	GO:0015630//microtubule cytoskeleton;GO:0044459;GO:0005768//endosome	GO:0004725//protein tyrosine phosphatase activity	GO:0016477//cell migration;GO:0006470//protein dephosphorylation;GO:0032502//developmental process	gi|148682476|gb|EDL14423.1|/1.07587e-96/protein tyrosine phosphatase 4a1, isoform CRA_b, partial [Mus musculus]
319171	452	0	17.37	0.01	4.5	8.81378	Up	2.31154e-06	9.89827e-06	Hist1h2ap	histone cluster 1, H2ap	K11251|1|1e-54|213|ocu:100348744|histone H2A	GO:0000785//chromatin;GO:0043231//intracellular membrane-bounded organelle	GO:0003676//nucleic acid binding;GO:0046983//protein dimerization activity	GO:0034728//nucleosome organization	gi|655839886|ref|XP_002714260.2|/9.56752e-54/PREDICTED: histone H2A type 1-like [Oryctolagus cuniculus]
22144	1540	0	47.11	0.01	3.38	8.40088	Up	2.9423e-16	2.86772e-15	Tuba3a	tubulin, alpha 3A	K07374|1|0.0|861|ocu:100349209|tubulin alpha	GO:0032991//macromolecular complex;GO:0005815//microtubule organizing center;GO:0043231//intracellular membrane-bounded organelle	GO:0005198//structural molecule activity;GO:0032550;GO:0017111//nucleoside-triphosphatase activity	GO:0044763;GO:0006458//'de novo' protein folding;GO:0043623//cellular protein complex assembly;GO:0009154//purine ribonucleotide catabolic process	gi|291414495|ref|XP_002723497.1|/0/PREDICTED: tubulin alpha-3E chain [Oryctolagus cuniculus]
100190996	1335	0	26.81	0.01	2.22	7.79442	Up	2.48506e-09	1.45798e-08	Gm14436	predicted gene 14436	K09228|1|0.0|655|mmu:100043915|KRAB domain-containing zinc finger protein	-	GO:0043169//cation binding	-	gi|294345440|ref|NP_001170877.1|/0/KRAB box and zinc finger C2H2 type domain containing protein isoform 1 [Mus musculus]
68195	1031	0	14.43	0.01	1.56	7.2854	Up	2.25644e-05	8.56448e-05	Rnaset2b	ribonuclease T2B	K01166|1|9e-159|561|mmu:68195|ribonuclease T2 [EC:3.1.27.1]	GO:0044421;GO:0000323//lytic vacuole;GO:0044432	GO:0016892//endoribonuclease activity, producing 3'-phosphomonoesters	GO:0016070//RNA metabolic process	gi|21311883|ref|NP_080887.1|/8.45232e-158/ribonuclease T2B precursor [Mus musculus]
NM_001324482	2178	0	30.95	0.01	1.56	7.2854	Up	1.19117e-10	7.89557e-10	-	-	K09559|1|0.0|854|mmu:70369|BCL2-associated athanogene 5	GO:0044444//cytoplasmic part	GO:0044389//ubiquitin-like protein ligase binding	GO:0042026//protein refolding;GO:0008219//cell death;GO:0044087;GO:0031397//negative regulation of protein ubiquitination	gi|58037205|ref|NP_081680.1|/0/BAG family molecular chaperone regulator 5 [Mus musculus]
64113	3684	0	51.61	0.01	1.52	7.24793	Up	1.41034e-17	1.51135e-16	Moap1	modulator of apoptosis 1	K17561|1|2e-17|94.4|cge:103164277|coiled-coil domain-containing protein 8;K02183|4|2e-11|74.3|umr:103657204|calmodulin	GO:0044424;GO:0044424	GO:0042802//identical protein binding;GO:0042802//identical protein binding	GO:0006921//cellular component disassembly involved in execution phase of apoptosis;GO:0006921//cellular component disassembly involved in execution phase of apoptosis	gi|11612503|ref|NP_071718.1|/0/modulator of apoptosis 1 [Mus musculus]
102238433	5121	0	38.67	0.01	0.82	6.35755	Up	2.73684e-13	2.21411e-12	Gm28042	predicted gene, 28042	K16342|1|0.0|1491|mmu:211429|cytosolic phospholipase A2 [EC:3.1.1.4]	-	GO:0004620//phospholipase activity	-	gi|167900427|ref|NP_663353.3|/0/cytosolic phospholipase A2 beta [Mus musculus]
30806	4613	0	33	0.01	0.78	6.2854	Up	1.22026e-11	8.72885e-11	Adamts8	a disintegrin-like and metallopeptidase (reprolysin type) with thrombospondin type 1 motif, 8	K08623|1|0.0|1759|mmu:30806|a disintegrin and metalloproteinase with thrombospondin motifs 8 [EC:3.4.24.-]	GO:0031012//extracellular matrix	GO:0005539//glycosaminoglycan binding;GO:0046914//transition metal ion binding;GO:0070011//peptidase activity, acting on L-amino acid peptides	GO:0019538//protein metabolic process	gi|117647243|ref|NP_038934.2|/0/A disintegrin and metalloproteinase with thrombospondin motifs 8 precursor [Mus musculus]
751525	109	0.86	30.37	1.13	45.14	5.32001	Up	1.19117e-10	7.89868e-10	Mir686	microRNA 686	K02737|1|1e-13|76.6|dre:30387|20S proteasome subunit beta 5 [EC:3.4.25.1]	GO:0043231//intracellular membrane-bounded organelle;GO:0000502//proteasome complex	GO:0004175//endopeptidase activity	GO:0006950//response to stress;GO:0006511//ubiquitin-dependent protein catabolic process	gi|169146058|emb|CAQ14651.1|/1.38619e-12/proteasome (prosome, macropain) subunit, beta type, 5 [Danio rerio]
12939	5215	0	16.73	0.01	0.35	5.12928	Up	4.94016e-06	2.03206e-05	Pcdha7	protocadherin alpha 7	K05719|1|0.0|1700|mmu:12939|integrin beta 1;K16493|1|0.0|1700|mmu:12939|protocadherin alpha	GO:0016021//integral component of membrane;GO:0044424	GO:0046872//metal ion binding	GO:0048731//system development;GO:0016337//single organismal cell-cell adhesion	gi|23956046|ref|NP_034087.1|/0/protocadherin alpha-7 precursor [Mus musculus]
76670	3551	0	11	0.01	0.34	5.08746	Up	0.000220264	0.000735951	Cfap70	cilia and flagella associated protein 70	-	-	-	-	gi|254692942|ref|NP_001157110.1|/0/tetratricopeptide repeat protein 18 isoform 1 [Mus musculus]
56338	2798.77	23	621	0.79	24.22	4.9382	Up	7.71402e-170	1.17835e-167	Txnip	thioredoxin interacting protein	-	GO:0005740//mitochondrial envelope;GO:0005740//mitochondrial envelope	GO:0044389//ubiquitin-like protein ligase binding;GO:0030234//enzyme regulator activity;GO:0044389//ubiquitin-like protein ligase binding;GO:0030234//enzyme regulator activity	GO:0009605//response to external stimulus;GO:0006366//transcription from RNA polymerase II promoter;GO:0008283//cell proliferation;GO:0043627//response to estrogen;GO:0009913//epidermal cell differentiation;GO:0006915//apoptotic process;GO:0000302//response to reactive oxygen species;GO:0006886//intracellular protein transport;GO:0007169//transmembrane receptor protein tyrosine kinase signaling p…	gi|148706945|gb|EDL38892.1|/0/thioredoxin interacting protein, isoform CRA_a, partial [Mus musculus]
12937	5242	0	11.23	0.01	0.23	4.52356	Up	0.000220264	0.000735658	Pcdha6	protocadherin alpha 6	K05719|1|0.0|1806|mmu:12937|integrin beta 1;K16493|1|0.0|1806|mmu:12937|protocadherin alpha	GO:0016021//integral component of membrane	GO:0046872//metal ion binding	GO:0048731//system development;GO:0016337//single organismal cell-cell adhesion	gi|148747518|ref|NP_031793.2|/0/protocadherin alpha-6 precursor [Mus musculus]
330627	9255	12	221	0.13	2.58	4.31079	Up	2.72242e-57	9.90148e-56	Trim66	tripartite motif-containing 66	K12032|1|0.0|2318|mmu:330627|tripartite motif-containing protein 66	GO:0043231//intracellular membrane-bounded organelle;GO:0044427;GO:0043231//intracellular membrane-bounded organelle;GO:0044427;GO:0043231//intracellular membrane-bounded organelle;GO:0044427	GO:0046914//transition metal ion binding;GO:0042802//identical protein binding;GO:0046914//transition metal ion binding;GO:0042802//identical protein binding;GO:0046914//transition metal ion binding;GO:0042802//identical protein binding	GO:0006351//transcription, DNA-templated;GO:0006351//transcription, DNA-templated;GO:0006351//transcription, DNA-templated	gi|284004881|ref|NP_001164383.1|/0/tripartite motif-containing protein 66 isoform 1 [Mus musculus]
100038464	1673	9.05	132.12	0.53	8.7	4.03695	Up	4.90724e-33	1.00434e-31	Gm15441	predicted gene 15441	-	GO:0005740//mitochondrial envelope	GO:0044389//ubiquitin-like protein ligase binding;GO:0030234//enzyme regulator activity	GO:0006366//transcription from RNA polymerase II promoter;GO:0008283//cell proliferation;GO:0009913//epidermal cell differentiation;GO:0006915//apoptotic process;GO:0006886//intracellular protein transport;GO:0007169//transmembrane receptor protein tyrosine kinase signaling pathway;GO:0044092//negative regulation of molecular function;GO:0002347//response to tumor cell;GO:0006950//response to str…	gi|148706945|gb|EDL38892.1|/3.43722e-33/thioredoxin interacting protein, isoform CRA_a, partial [Mus musculus]
18218	4839	2	28	0.04	0.63	3.97728	Up	7.59464e-08	3.84607e-07	Dusp8	dual specificity phosphatase 8	K04459|1|0.0|924|mmu:18218|dual specificity MAP kinase phosphatase [EC:3.1.3.16 3.1.3.48]	-	-	-	gi|6679156|ref|NP_032774.1|/0/dual specificity protein phosphatase 8 [Mus musculus]
18214	8306	0	11.04	0.01	0.14	3.80735	Up	0.000220264	0.000735804	Ddr2	discoidin domain receptor family, member 2	K05125|1|0.0|1665|mmu:18214|discoidin domain receptor family member 2 [EC:2.7.10.1]	GO:0031224//intrinsic component of membrane;GO:0044459	GO:0032550;GO:0005515//protein binding;GO:0004714//transmembrane receptor protein tyrosine kinase activity	GO:0001934//positive regulation of protein phosphorylation;GO:0060350//endochondral bone morphogenesis;GO:0009888//tissue development;GO:0030278//regulation of ossification;GO:0001649//osteoblast differentiation;GO:0010761//fibroblast migration;GO:0007169//transmembrane receptor protein tyrosine kinase signaling pathway;GO:0022610;GO:0008284//positive regulation of cell proliferation;GO:0044093;G…	gi|158508514|ref|NP_072075.2|/0/discoidin domain-containing receptor 2 precursor [Mus musculus]
70956	2046	2	23.33	0.09	1.25	3.79586	Up	2.39446e-06	1.02377e-05	Tex19.2	testis expressed gene 19.2	-	GO:0043231//intracellular membrane-bounded organelle	-	GO:0007127//meiosis I;GO:0010528//regulation of transposition;GO:0048232//male gamete generation;GO:0008406//gonad development	gi|13937371|ref|NP_081898.1|/3.60156e-176/testis-expressed protein 19.2 [Mus musculus]
73390	2140	3	36	0.14	1.84	3.71621	Up	1.99572e-09	1.18453e-08	Msl3l2	male-specific lethal 3-like 2 (Drosophila)	K18403|1|2e-138|495|mmu:73390|male-specific lethal 3	GO:0005634//nucleus	GO:0005488	GO:0016568//chromatin modification;GO:0006351//transcription, DNA-templated	gi|255652855|ref|NP_001157305.1|/2.03536e-137/male-specific lethal 3-like 2 [Mus musculus]
73679	1754	3	34.67	0.17	2.17	3.67409	Up	7.81386e-09	4.34756e-08	Tex19.1	testis expressed gene 19.1	-	GO:0043231//intracellular membrane-bounded organelle	-	GO:0007127//meiosis I;GO:0010528//regulation of transposition;GO:0048232//male gamete generation;GO:0008406//gonad development	gi|28077023|ref|NP_082878.2|/0/testis-expressed protein 19.1 [Mus musculus]
63953	2712	5	56	0.18	2.26	3.65025	Up	9.43342e-14	7.89391e-13	Dusp10	dual specificity phosphatase 10	K04459|1|0.0|796|mmu:63953|dual specificity MAP kinase phosphatase [EC:3.1.3.16 3.1.3.48]	-	-	-	gi|148681139|gb|EDL13086.1|/0/dual specificity phosphatase 10, partial [Mus musculus]
27387	2749.21	8	80	0.26	3.18	3.61244	Up	1.90223e-18	2.13515e-17	Sh2d3c	SH2 domain containing 3C	K08889|1|1e-10|72.0|cge:100755838|tyrosine-protein kinase Fer [EC:2.7.10.2]	GO:0044424;GO:0044424;GO:0044424	GO:0030695//GTPase regulator activity;GO:0030695//GTPase regulator activity;GO:0030695//GTPase regulator activity	GO:0007167//enzyme linked receptor protein signaling pathway;GO:0035556//intracellular signal transduction;GO:0007167//enzyme linked receptor protein signaling pathway;GO:0035556//intracellular signal transduction;GO:0007167//enzyme linked receptor protein signaling pathway;GO:0035556//intracellular signal transduction	gi|148676623|gb|EDL08570.1|/0/SH2 domain containing 3C, isoform CRA_a, partial [Mus musculus]
21847	3056	71	706	2.23	25.19	3.49774	Up	3.8704e-151	4.92684e-149	Klf10	Kruppel-like factor 10	K09209|1|0.0|811|rno:81813|krueppel-like factor 10/11	GO:0043231//intracellular membrane-bounded organelle;GO:0043231//intracellular membrane-bounded organelle	GO:0046914//transition metal ion binding;GO:0003676//nucleic acid binding;GO:0046914//transition metal ion binding;GO:0003676//nucleic acid binding	GO:0006351//transcription, DNA-templated;GO:0071417//cellular response to organonitrogen compound;GO:0002763//positive regulation of myeloid leukocyte differentiation;GO:0008283//cell proliferation;GO:0001503//ossification;GO:0019827//stem cell population maintenance;GO:0012502//induction of programmed cell death;GO:0006351//transcription, DNA-templated;GO:0071417//cellular response to organonitr…	gi|7305571|ref|NP_038720.1|/0/Krueppel-like factor 10 isoform 1 [Mus musculus]
14828	2539.78	6184	59487	234.55	2560.42	3.44841	Up	0	0	Hspa5	heat shock protein 5	K09490|1|0.0|1224|mmu:14828|heat shock 70kDa protein 5	GO:0043234//protein complex;GO:0031227//intrinsic component of endoplasmic reticulum membrane;GO:0048770;GO:0043234//protein complex;GO:0031227//intrinsic component of endoplasmic reticulum membrane;GO:0048770	GO:0004869//cysteine-type endopeptidase inhibitor activity;GO:0046872//metal ion binding;GO:0017111//nucleoside-triphosphatase activity;GO:0032550;GO:0043021//ribonucleoprotein complex binding;GO:0044389//ubiquitin-like protein ligase binding;GO:0004869//cysteine-type endopeptidase inhibitor activity;GO:0046872//metal ion binding;GO:0017111//nucleoside-triphosphatase activity;GO:0032550;GO:004302…	GO:0007179//transforming growth factor beta receptor signaling pathway;GO:0001775//cell activation;GO:0070670//response to interleukin-4;GO:0006915//apoptotic process;GO:0006887//exocytosis;GO:0009790//embryo development;GO:0016567//protein ubiquitination;GO:0030968//endoplasmic reticulum unfolded protein response;GO:0009154//purine ribonucleotide catabolic process;GO:0032268//regulation of cellu…	gi|254540166|ref|NP_071705.3|/0/78 kDa glucose-regulated protein precursor [Mus musculus]
14619	2404	17	157	0.68	7.15	3.39434	Up	6.34654e-34	1.32473e-32	Gjb2	gap junction protein, beta 2	K07621|1|8e-132|473|mmu:14619|gap junction protein, beta 2	GO:0031224//intrinsic component of membrane;GO:0043231//intracellular membrane-bounded organelle;GO:0044459;GO:0005921//gap junction	GO:0005488;GO:0022829//wide pore channel activity	GO:0007043//cell-cell junction assembly;GO:0050954//sensory perception of mechanical stimulus;GO:0046546//development of primary male sexual characteristics;GO:0051234//establishment of localization;GO:0007154//cell communication	gi|148704234|gb|EDL36181.1|/1.27628e-167/gap junction membrane channel protein beta 2, isoform CRA_b, partial [Mus musculus]
14412	2150	2	16	0.09	0.82	3.18763	Up	0.000263624	0.000869245	Slc6a13	solute carrier family 6 (neurotransmitter transporter, GABA), member 13	K05039|1|0.0|1223|mmu:14412|solute carrier family 6 (neurotransmitter transporter, GABA) member 6/8/11/12/13	GO:0016021//integral component of membrane	GO:0005488;GO:0005283//sodium:amino acid symporter activity	GO:0044765//single-organism transport	gi|568940660|ref|XP_006505600.1|/0/PREDICTED: sodium- and chloride-dependent GABA transporter 2 isoform X1 [Mus musculus]
228775	2051	173	1297	8.15	69.37	3.08944	Up	4.70462e-246	1.25479e-243	Trib3	tribbles pseudokinase 3	K19518|1|0.0|659|mmu:228775|tribbles homolog 3	GO:0031981//nuclear lumen	GO:0055103//ligase regulator activity;GO:0003712//transcription cofactor activity;GO:0019900//kinase binding;GO:0032550;GO:0019887//protein kinase regulator activity;GO:0016301//kinase activity;GO:0044389//ubiquitin-like protein ligase binding	GO:0006633//fatty acid biosynthetic process;GO:0032868//response to insulin;GO:0034976//response to endoplasmic reticulum stress;GO:0043408//regulation of MAPK cascade;GO:0015758//glucose transport;GO:0006351//transcription, DNA-templated;GO:0031398//positive regulation of protein ubiquitination;GO:0001933//negative regulation of protein phosphorylation;GO:0045444//fat cell differentiation;GO:004…	gi|117553621|ref|NP_780302.2|/0/tribbles homolog 3 [Mus musculus]
56312	639	15	98	2.36	17.53	2.89297	Up	8.24646e-19	9.51031e-18	Nupr1	nuclear protein transcription regulator 1	K15626|1|7e-34|145|mmu:56312|nuclear protein, 1	GO:0043231//intracellular membrane-bounded organelle	GO:0005488	GO:0051726//regulation of cell cycle;GO:2000026//regulation of multicellular organismal development;GO:0040007//growth;GO:0008285//negative regulation of cell proliferation;GO:0042221//response to chemical;GO:0007519//skeletal muscle tissue development;GO:0043543;GO:0008630//intrinsic apoptotic signaling pathway in response to DNA damage;GO:0065003;GO:0008406//gonad development	gi|9790145|ref|NP_062712.1|/5.62804e-33/nuclear protein 1 [Mus musculus]
238680	4868	5	31	0.1	0.69	2.7866	Up	1.18971e-06	5.27041e-06	Cntnap3	contactin associated protein-like 3	K07380|1|0.0|1161|tup:102471737|contactin associated protein-like 2	GO:0031224//intrinsic component of membrane	-	GO:0022610;GO:0044707	gi|124487467|ref|NP_001074598.1|/0/contactin-associated protein-like 3 precursor [Mus musculus]
64209	1871	471	2839	24.38	166.74	2.77383	Up	0	0	Herpud1	homocysteine-inducible, endoplasmic reticulum stress-inducible, ubiquitin-like domain member 1	K14027|1|0.0|679|mmu:64209|homocysteine-responsive endoplasmic reticulum-resident ubiquitin-like domain member 1 protein	GO:0031224//intrinsic component of membrane;GO:0043231//intracellular membrane-bounded organelle;GO:0031090//organelle membrane	-	GO:0043393//regulation of protein binding;GO:0006915//apoptotic process;GO:0019941//modification-dependent protein catabolic process;GO:0006875//cellular metal ion homeostasis;GO:0016567//protein ubiquitination;GO:0035966//response to topologically incorrect protein;GO:0006984//ER-nucleus signaling pathway	gi|50510333|dbj|BAD32152.1|/0/mKIAA0025 protein [Mus musculus]
218440	3956	5	30	0.12	0.82	2.77259	Up	2.20884e-06	9.47782e-06	Ankrd34b	ankyrin repeat domain 34B	K10645|1|4e-10|70.1|xla:444232|E3 ubiquitin-protein ligase mind-bomb [EC:2.3.2.27]	GO:0043231//intracellular membrane-bounded organelle	-	-	gi|148668638|gb|EDL00957.1|/0/RIKEN cDNA 6430502M16, partial [Mus musculus]
98365	1152	4	24	0.34	2.32	2.77052	Up	2.48374e-05	9.37428e-05	Slamf9	SLAM family member 9	K06570|1|1e-30|136|umr:103672034|lymphocyte antigen 9	-	-	-	gi|176866315|ref|NP_083888.3|/1.61831e-107/SLAM family member 9 precursor [Mus musculus]
21928	3590	6	36	0.16	1.09	2.76818	Up	1.99932e-07	9.7122e-07	Tnfaip2	tumor necrosis factor, alpha-induced protein 2	K06110|1|1e-34|151|cmk:103175320|exocyst complex component 3	-	-	GO:0048646//anatomical structure formation involved in morphogenesis;GO:0016192//vesicle-mediated transport;GO:0048869//cellular developmental process	gi|194394239|ref|NP_033422.2|/0/tumor necrosis factor alpha-induced protein 2 [Mus musculus]
105980076	1549	5.11	29.99	0.32	2.14	2.74147	Up	4.0844e-06	1.69583e-05	2310045n01rik-mef2b	2310045N01Rik-mef2b readthrough	K09261|1|6e-163|576|mmu:17259|MADS-box transcription enhancer factor 2B	GO:0043231//intracellular membrane-bounded organelle;GO:0043234//protein complex	GO:0001071//nucleic acid binding transcription factor activity;GO:0019899//enzyme binding	GO:0006351//transcription, DNA-templated	gi|848592463|ref|NP_001296984.1|/3.50344e-170/myocyte-specific enhancer factor 2B [Mus musculus]
13197	1224	19	109	1.52	9.89	2.7019	Up	1.96388e-19	2.35372e-18	Gadd45a	growth arrest and DNA-damage-inducible 45 alpha	K04402|1|3e-90|334|mmu:13197|growth arrest and DNA-damage-inducible protein	GO:0043231//intracellular membrane-bounded organelle	GO:0044212//transcription regulatory region DNA binding	GO:0012501//programmed cell death;GO:0035556//intracellular signal transduction;GO:0006259//DNA metabolic process;GO:0022402//cell cycle process;GO:0010212//response to ionizing radiation;GO:0051726//regulation of cell cycle;GO:0033554//cellular response to stress;GO:0001933//negative regulation of protein phosphorylation;GO:0072593//reactive oxygen species metabolic process;GO:0009612//response …	gi|6681149|ref|NP_031862.1|/2.85634e-89/growth arrest and DNA damage-inducible protein GADD45 alpha [Mus musculus]
66412	1572.83	88	494	5.73	34.65	2.59625	Up	1.24411e-81	6.92212e-80	Arrdc4	arrestin domain containing 4	-	-	-	-	gi|564328892|ref|XP_006229429.1|/0/PREDICTED: arrestin domain-containing protein 4 isoform X1 [Rattus norvegicus]
74840	2206	1636	8683	71.59	431.23	2.59063	Up	0	0	Manf	mesencephalic astrocyte-derived neurotrophic factor	K13190|1|2e-94|349|fca:101090926|RNA-binding protein 15	GO:0044421;GO:0043231//intracellular membrane-bounded organelle;GO:0044444//cytoplasmic part	GO:0005102//receptor binding	GO:0035966//response to topologically incorrect protein;GO:0001980//regulation of systemic arterial blood pressure by ischemic conditions	gi|110625813|ref|NP_083379.2|/3.30674e-98/mesencephalic astrocyte-derived neurotrophic factor precursor [Mus musculus]
16194	3374.14	5	26	0.14	0.84	2.58496	Up	2.51404e-05	9.48225e-05	Il6ra	interleukin 6 receptor, alpha	K05055|1|0.0|830|mmu:16194|interleukin 6 receptor	GO:0043025//neuronal cell body;GO:0044421;GO:0005887//integral component of plasma membrane;GO:0043025//neuronal cell body;GO:0044421;GO:0005887//integral component of plasma membrane	GO:0019838//growth factor binding;GO:0005126//cytokine receptor binding;GO:0004896//cytokine receptor activity;GO:0042802//identical protein binding;GO:0019955//cytokine binding;GO:0019838//growth factor binding;GO:0005126//cytokine receptor binding;GO:0004896//cytokine receptor activity;GO:0042802//identical protein binding;GO:0019955//cytokine binding	GO:0031016//pancreas development;GO:0040007//growth;GO:0010533;GO:0001818//negative regulation of cytokine production;GO:0010558;GO:0051091//positive regulation of sequence-specific DNA binding transcription factor activity;GO:0046683//response to organophosphorus;GO:0042742//defense response to bacterium;GO:0042503//tyrosine phosphorylation of Stat3 protein;GO:0006915//apoptotic process;GO:00192…	gi|110431356|ref|NP_034689.2|/0/interleukin-6 receptor subunit alpha isoform 1 precursor [Mus musculus]
219148	4252	5	25	0.11	0.64	2.54057	Up	4.56202e-05	0.00016686	Fam167a	family with sequence similarity 167, member A	-	-	-	-	gi|41055046|ref|NP_808296.2|/2.32411e-117/protein FAM167A [Mus musculus]
16691	1805	4	20	0.21	1.22	2.53842	Up	0.000283244	0.000929924	Krt8	keratin 8	K07605|1|0.0|776|xla:100037087|type II keratin, basic	GO:0031674//I band;GO:0034399//nuclear periphery;GO:0005882//intermediate filament;GO:0005886//plasma membrane	GO:0005515//protein binding	GO:0012501//programmed cell death;GO:0030239//myofibril assembly;GO:0019221//cytokine-mediated signaling pathway;GO:0001892//embryonic placenta development;GO:0006950//response to stress;GO:0009607//response to biotic stimulus	gi|114145561|ref|NP_112447.2|/0/keratin, type II cytoskeletal 8 [Mus musculus]
105785	1414	11	53	0.76	4.15	2.44904	Up	3.23128e-09	1.86838e-08	Kdelr3	KDEL (Lys-Asp-Glu-Leu) endoplasmic reticulum protein retention receptor 3	K10949|1|2e-109|398|mmu:105785|ER lumen protein retaining receptor	GO:0043231//intracellular membrane-bounded organelle;GO:0031224//intrinsic component of membrane	GO:0005048//signal sequence binding	GO:0035437//maintenance of protein localization in endoplasmic reticulum;GO:0045184//establishment of protein localization;GO:0006810//transport	gi|269914085|ref|NP_598851.2|/1.97966e-108/ER lumen protein-retaining receptor 3 [Mus musculus]
11910	1981	128	612	6.25	33.91	2.43978	Up	6.46096e-91	4.06605e-89	Atf3	activating transcription factor 3	K09032|1|1e-83|313|ssc:100738612|activating transcription factor 3	GO:0031981//nuclear lumen	GO:0001071//nucleic acid binding transcription factor activity;GO:0003677//DNA binding;GO:0005515//protein binding	GO:0050896//response to stimulus;GO:0007519//skeletal muscle tissue development;GO:0006351//transcription, DNA-templated;GO:0006006//glucose metabolic process;GO:0008283//cell proliferation	gi|958821728|ref|XP_014690347.1|/3.1028e-84/PREDICTED: cyclic AMP-dependent transcription factor ATF-3 isoform X1 [Equus asinus]
12064	3954.8	8	37	0.19	1.02	2.4245	Up	1.18869e-06	5.26727e-06	Bdnf	brain derived neurotrophic factor	K04355|1|5e-138|495|rno:24225|brain-derived neurotrophic factor	GO:0030136//clathrin-coated vesicle;GO:0030136//clathrin-coated vesicle;GO:0030136//clathrin-coated vesicle;GO:0030136//clathrin-coated vesicle;GO:0030136//clathrin-coated vesicle;GO:0030136//clathrin-coated vesicle;GO:0030136//clathrin-coated vesicle;GO:0030136//clathrin-coated vesicle;GO:0030136//clathrin-coated vesicle;GO:0030136//clathrin-coated vesicle;GO:0030136//clathrin-coated vesicle;GO:…	GO:0005167;GO:0005167;GO:0005167;GO:0005167;GO:0005167;GO:0005167;GO:0005167;GO:0005167;GO:0005167;GO:0005167;GO:0005167;GO:0005167	GO:0033555//multicellular organismal response to stress;GO:0043066//negative regulation of apoptotic process;GO:0006835//dicarboxylic acid transport;GO:0043583//ear development;GO:0014706//striated muscle tissue development;GO:0007405//neuroblast proliferation;GO:0031175//neuron projection development;GO:0002209//behavioral defense response;GO:0051899//membrane depolarization;GO:0014070//response…	gi|114326463|ref|NP_031566.4|/3.22184e-137/brain-derived neurotrophic factor isoform 1 precursor [Mus musculus]
230784	2677	447	2063	16.07	84.18	2.38911	Up	1.59737e-294	5.59179e-292	Sesn2	sestrin 2	K10141|1|0.0|946|mmu:230784|sestrin	GO:0044424	-	GO:0022402//cell cycle process	gi|21450289|ref|NP_659156.1|/0/sestrin-2 [Mus musculus]
13121	4353	968.89	4470.01	21.31	111.58	2.38848	Up	0	0	Cyp51	cytochrome P450, family 51	K05917|1|0.0|991|mmu:13121|sterol 14-demethylase [EC:1.14.13.70]	GO:0031224//intrinsic component of membrane;GO:0043231//intracellular membrane-bounded organelle;GO:0031090//organelle membrane	GO:0046906//tetrapyrrole binding;GO:0046914//transition metal ion binding;GO:0016709//oxidoreductase activity, acting on paired donors, with incorporation or reduction of molecular oxygen, NAD(P)H as one donor, and incorporation of one atom of oxygen	GO:0006695//cholesterol biosynthetic process	gi|71061451|ref|NP_064394.2|/0/lanosterol 14-alpha demethylase [Mus musculus]
66060	595	13	59	2.21	11.38	2.36438	Up	9.38482e-10	5.73013e-09	Cystm1	cysteine-rich transmembrane module containing 1	-	-	-	-	gi|537236332|gb|ERE85579.1|/3.99017e-24/hypothetical protein H671_2g5148 [Cricetulus griseus]
12123	5366	59.28	268.68	1.06	5.43	2.35689	Up	2.40036e-39	5.80335e-38	Hrk	harakiri, BCL2 interacting protein (contains only BH3 domain)	K02512|1|5e-10|70.5|rno:117271|activator of apoptosis harakiri (neural death protein DP5), BCL2-interacting	-	-	-	gi|148687850|gb|EDL19797.1|/3.16607e-34/harakiri, BCL2 interacting protein (contains only BH3 domain), partial [Mus musculus]
15902	1289	25	111	1.9	9.55	2.3295	Up	6.53646e-17	6.693e-16	Id2	inhibitor of DNA binding 2	K17693|1|5e-71|270|rro:104675219|DNA-binding protein inhibitor ID2	GO:0031981//nuclear lumen;GO:0032991//macromolecular complex;GO:0044444//cytoplasmic part;GO:0044427	GO:0046983//protein dimerization activity	GO:0060644//mammary gland epithelial cell differentiation;GO:0021700//developmental maturation;GO:0003164;GO:0008284//positive regulation of cell proliferation;GO:0021988//olfactory lobe development;GO:0050673//epithelial cell proliferation;GO:0045687//positive regulation of glial cell differentiation;GO:0021782//glial cell development;GO:0048546//digestive tract morphogenesis;GO:0051100//negativ…	gi|109791|pir||A41689/2.16918e-76/DNA-binding protein inhibitor Id-2 - mouse
214855	5575.42	13.1	59.02	0.23	1.15	2.32193	Up	9.38482e-10	5.72805e-09	Arid5a	AT rich interactive domain 5A (MRF1-like)	-	GO:0043231//intracellular membrane-bounded organelle;GO:0043234//protein complex;GO:0043231//intracellular membrane-bounded organelle;GO:0043234//protein complex;GO:0043231//intracellular membrane-bounded organelle;GO:0043234//protein complex;GO:0043231//intracellular membrane-bounded organelle;GO:0043234//protein complex;GO:0043231//intracellular membrane-bounded organelle;GO:0043234//protein co…	GO:0003676//nucleic acid binding;GO:0005515//protein binding;GO:0003676//nucleic acid binding;GO:0005515//protein binding;GO:0003676//nucleic acid binding;GO:0005515//protein binding;GO:0003676//nucleic acid binding;GO:0005515//protein binding;GO:0003676//nucleic acid binding;GO:0005515//protein binding;GO:0003676//nucleic acid binding;GO:0005515//protein binding	GO:0016573//histone acetylation;GO:0006366//transcription from RNA polymerase II promoter;GO:0016573//histone acetylation;GO:0006366//transcription from RNA polymerase II promoter;GO:0016573//histone acetylation;GO:0006366//transcription from RNA polymerase II promoter;GO:0016573//histone acetylation;GO:0006366//transcription from RNA polymerase II promoter;GO:0016573//histone acetylation;GO:0006…	gi|148682529|gb|EDL14476.1|/0/AT rich interactive domain 5A (Mrf1 like), isoform CRA_a, partial [Mus musculus]
107503	1803.61	339	1509	18.42	92.01	2.32052	Up	2.51282e-210	4.9674e-208	Atf5	activating transcription factor 5	K09044|1|2e-57|225|mmu:107503|activating transcription factor 5	GO:0043231//intracellular membrane-bounded organelle;GO:0043231//intracellular membrane-bounded organelle	-	GO:0006351//transcription, DNA-templated;GO:0048699//generation of neurons;GO:0048468//cell development;GO:0021988//olfactory lobe development;GO:0048523//negative regulation of cellular process;GO:0006351//transcription, DNA-templated;GO:0048699//generation of neurons;GO:0048468//cell development;GO:0021988//olfactory lobe development;GO:0048523//negative regulation of cellular process	gi|13507624|ref|NP_109618.1|/2.34102e-56/cyclic AMP-dependent transcription factor ATF-5 [Mus musculus]
12608	1518	52	228	3.33	16.58	2.31585	Up	7.13108e-33	1.44889e-31	Cebpb	CCAAT/enhancer binding protein (C/EBP), beta	K10048|1|1e-77|293|mmu:12608|CCAAT/enhancer binding protein (C/EBP), beta	GO:0034399//nuclear periphery;GO:0034399//nuclear periphery;GO:0034399//nuclear periphery	GO:0000982//transcription factor activity, RNA polymerase II core promoter proximal region sequence-specific binding;GO:0046983//protein dimerization activity;GO:0042802//identical protein binding;GO:0035258//steroid hormone receptor binding;GO:0003677//DNA binding;GO:0000982//transcription factor activity, RNA polymerase II core promoter proximal region sequence-specific binding;GO:0046983//prot…	GO:0051716//cellular response to stimulus;GO:0001649//osteoblast differentiation;GO:0032675//regulation of interleukin-6 production;GO:0006366//transcription from RNA polymerase II promoter;GO:0050673//epithelial cell proliferation;GO:0006915//apoptotic process;GO:0045444//fat cell differentiation;GO:0012502//induction of programmed cell death;GO:0043200//response to amino acid;GO:0006950//respon…	gi|6753404|ref|NP_034013.1|/7.06728e-91/CCAAT/enhancer-binding protein beta isoform a [Mus musculus]
23876	5893	22	96	0.36	1.77	2.29768	Up	1.21519e-14	1.07695e-13	Fbln5	fibulin 5	K17340|1|0.0|911|mmu:23876|fibulin 5	GO:0044420;GO:0044424;GO:0044421	GO:0046872//metal ion binding;GO:0005515//protein binding	GO:0085029//extracellular matrix assembly;GO:0022610;GO:0016049//cell growth;GO:0034613//cellular protein localization;GO:0090322//regulation of superoxide metabolic process	gi|6753824|ref|NP_035942.1|/0/fibulin-5 precursor [Mus musculus]
14766	3555	16	69	0.43	2.11	2.29483	Up	8.0777e-11	5.42051e-10	Adgrg1	adhesion G protein-coupled receptor G1	K08450|1|0.0|1305|mmu:14766|G protein-coupled receptor 56	GO:0031224//intrinsic component of membrane;GO:0031224//intrinsic component of membrane	GO:0004888//transmembrane signaling receptor activity;GO:0004888//transmembrane signaling receptor activity	GO:0007417//central nervous system development;GO:0022610;GO:0007186//G-protein coupled receptor signaling pathway;GO:0007417//central nervous system development;GO:0022610;GO:0007186//G-protein coupled receptor signaling pathway	gi|568956152|ref|XP_006530744.1|/0/PREDICTED: G-protein coupled receptor 56 isoform X3 [Mus musculus]
66293	969.05	143.45	492.64	11.65	56.92	2.28861	Up	2.6512e-56	9.43816e-55	1810032O08Rik	RIKEN cDNA 1810032O08 gene	-	-	-	-	gi|148702644|gb|EDL34591.1|/1.64198e-52/RIKEN cDNA 1810032O08, isoform CRA_b [Mus musculus]
66375	1318	72	308	5.33	25.9	2.28074	Up	4.7279e-43	1.261e-41	Dhrs7	dehydrogenase/reductase (SDR family) member 7	K11165|1|0.0|637|mmu:66375|dehydrogenase/reductase SDR family member 7 [EC:1.1.-.-]	-	-	-	gi|148704579|gb|EDL36526.1|/0/dehydrogenase/reductase (SDR family) member 7, partial [Mus musculus]
20439	2488	32	137	1.24	6.02	2.27942	Up	5.15808e-20	6.37757e-19	Siah2	seven in absentia 2	K08742|1|3e-157|558|rno:140593|E3 ubiquitin-protein ligase SIAH2 [EC:2.3.2.27]	GO:0044297//cell body;GO:0005768//endosome;GO:0042995//cell projection	GO:0046914//transition metal ion binding;GO:0003712//transcription cofactor activity;GO:0044390//ubiquitin-like protein conjugating enzyme binding;GO:0019787//ubiquitin-like protein transferase activity	GO:0030178//negative regulation of Wnt signaling pathway;GO:0016567//protein ubiquitination;GO:0006935//chemotaxis;GO:0019941//modification-dependent protein catabolic process;GO:0032502//developmental process;GO:0097191//extrinsic apoptotic signaling pathway;GO:0035556//intracellular signal transduction	gi|40254613|ref|NP_033200.2|/3.07619e-156/E3 ubiquitin-protein ligase SIAH2 [Mus musculus]
11541	1844	12	51	0.63	3.04	2.27065	Up	2.96152e-08	1.56142e-07	Adora2b	adenosine A2b receptor	K04267|1|1e-178|629|mmu:11541|adenosine receptor A2b	GO:0031224//intrinsic component of membrane;GO:0044464	GO:0004930//G-protein coupled receptor activity	GO:0002545;GO:0035588;GO:0042311//vasodilation;GO:0001819//positive regulation of cytokine production;GO:0007188//adenylate cyclase-modulating G-protein coupled receptor signaling pathway;GO:0006182//cGMP biosynthetic process;GO:0008283//cell proliferation;GO:0001525//angiogenesis;GO:0010558;GO:0033008;GO:0006694//steroid biosynthetic process;GO:0006171//cAMP biosynthetic process;GO:0031281//posi…	gi|31560741|ref|NP_031439.2|/9.83363e-178/adenosine receptor A2b [Mus musculus]
224912	1160	8	34	0.68	3.26	2.26127	Up	6.55948e-06	2.66101e-05	Crb3	crumbs family member 3	K06090|1|1e-49|199|mmu:224912|crumbs 3	GO:0043296//apical junction complex;GO:0031224//intrinsic component of membrane;GO:0032991//macromolecular complex	GO:0019904//protein domain specific binding	GO:0007009//plasma membrane organization	gi|29244038|ref|NP_808306.1|/1.31961e-48/protein crumbs homolog 3 precursor [Mus musculus]
100503199	626	169	711	27.22	129.95	2.25522	Up	6.6981e-96	4.55661e-94	5430416N02Rik	RIKEN cDNA 5430416N02 gene	-	-	-	-	gi|148688347|gb|EDL20294.1|/3.1509e-17/mCG1030747, isoform CRA_a [Mus musculus]
17872	2345	469	1962	19.29	91.57	2.24702	Up	4.04724e-260	1.17251e-257	Ppp1r15a	protein phosphatase 1, regulatory (inhibitor) subunit 15A	K14019|1|0.0|1104|mmu:17872|protein phosphatase 1 regulatory subunit 15A	-	-	GO:0006984//ER-nucleus signaling pathway;GO:0012501//programmed cell death;GO:0006412//translation	gi|6678978|ref|NP_032680.1|/0/protein phosphatase 1 regulatory subunit 15A [Mus musculus]
194655	3982	44	182	1.06	4.97	2.22918	Up	1.94031e-25	3.0188e-24	Klf11	Kruppel-like factor 11	K09209|1|0.0|986|mmu:194655|krueppel-like factor 10/11	GO:0043231//intracellular membrane-bounded organelle	GO:0046914//transition metal ion binding;GO:0000975//regulatory region DNA binding;GO:0003700//transcription factor activity, sequence-specific DNA binding	GO:0006366//transcription from RNA polymerase II promoter;GO:0071417//cellular response to organonitrogen compound;GO:0008283//cell proliferation;GO:0006915//apoptotic process;GO:0048534//hematopoietic or lymphoid organ development;GO:0000084//mitotic S phase	gi|148705045|gb|EDL36992.1|/0/TGFB inducible early growth response 3, isoform CRA_a, partial [Mus musculus]
14373	847	15	61	1.76	8.11	2.20413	Up	2.44316e-09	1.43691e-08	G0s2	G0/G1 switch gene 2	-	GO:0043231//intracellular membrane-bounded organelle;GO:0044444//cytoplasmic part	GO:0005488	GO:0006629//lipid metabolic process;GO:0006915//apoptotic process	gi|6679889|ref|NP_032085.1|/4.75929e-38/G0/G1 switch protein 2 [Mus musculus]
71839	1982	6	24	0.29	1.33	2.1973	Up	0.000235284	0.000781629	Osgin1	oxidative stress induced growth inhibitor 1	-	-	GO:0005102//receptor binding	GO:0016049//cell growth	gi|30794398|ref|NP_082226.1|/0/oxidative stress-induced growth inhibitor 1 [Mus musculus]
67475	4255	16	63	0.36	1.61	2.16099	Up	2.1942e-09	1.29638e-08	Ero1lb	ERO1-like beta (S. cerevisiae)	K10976|1|0.0|881|mmu:67475|ERO1-like protein beta [EC:1.8.4.-]	GO:0031090//organelle membrane;GO:0043231//intracellular membrane-bounded organelle	GO:0016862//intramolecular oxidoreductase activity, interconverting keto- and enol-groups;GO:0016667//oxidoreductase activity, acting on a sulfur group of donors;GO:0000166//nucleotide binding	GO:0051234//establishment of localization;GO:0044710;GO:0006091//generation of precursor metabolites and energy	gi|38348230|ref|NP_080460.2|/0/ERO1-like protein beta precursor [Mus musculus]
13198	856.99	98	385	11.34	50.56	2.15658	Up	6.23264e-50	1.98347e-48	Ddit3	DNA-damage inducible transcript 3	K04452|1|2e-65|251|mmu:13198|DNA damage-inducible transcript 3	GO:0005768//endosome;GO:0005768//endosome	GO:0001071//nucleic acid binding transcription factor activity;GO:0005515//protein binding;GO:0003677//DNA binding;GO:0001071//nucleic acid binding transcription factor activity;GO:0005515//protein binding;GO:0003677//DNA binding	GO:0043065//positive regulation of apoptotic process;GO:0045445//myoblast differentiation;GO:0034976//response to endoplasmic reticulum stress;GO:0014075//response to amine;GO:0009790//embryo development;GO:0031667//response to nutrient levels;GO:0043433//negative regulation of sequence-specific DNA binding transcription factor activity;GO:0001819//positive regulation of cytokine production;GO:00…	gi|148692548|gb|EDL24495.1|/4.04357e-66/DNA-damage inducible transcript 3, isoform CRA_b, partial [Mus musculus]
29867	1057.74	13	54	1.28	5.7	2.15482	Up	1.55171e-08	8.40534e-08	Cabp1	calcium binding protein 1	K01245|1|5e-28|127|amj:102567119|ADP-ribosylarginine hydrolase [EC:3.2.2.19];K02183|2|3e-24|115|tup:102475973|calmodulin	GO:0032991//macromolecular complex;GO:0044327//dendritic spine head;GO:0097060//synaptic membrane;GO:0043231//intracellular membrane-bounded organelle;GO:0044297//cell body;GO:0012505//endomembrane system;GO:0043232;GO:0044459;GO:0044444//cytoplasmic part;GO:0032991//macromolecular complex;GO:0044327//dendritic spine head;GO:0097060//synaptic membrane;GO:0043231//intracellular membrane-bounded or…	GO:0046872//metal ion binding;GO:0042802//identical protein binding;GO:0035256//G-protein coupled glutamate receptor binding;GO:0005048//signal sequence binding;GO:0030234//enzyme regulator activity;GO:0046872//metal ion binding;GO:0042802//identical protein binding;GO:0035256//G-protein coupled glutamate receptor binding;GO:0005048//signal sequence binding;GO:0030234//enzyme regulator activity;G…	GO:1901020//negative regulation of calcium ion transmembrane transporter activity;GO:0050804//modulation of synaptic transmission;GO:0006606//protein import into nucleus;GO:0032502//developmental process;GO:0010644//cell communication by electrical coupling;GO:1901020//negative regulation of calcium ion transmembrane transporter activity;GO:0050804//modulation of synaptic transmission;GO:0006606/…	gi|894216294|ref|NP_001297641.1|/2.48991e-113/calcium-binding protein 1 isoform 1 [Mus musculus]
381199	4007	7.9	31.09	0.19	0.84	2.14439	Up	1.26244e-05	4.95742e-05	Tmem151a	transmembrane protein 151A	-	GO:0031224//intrinsic component of membrane	-	-	gi|49457865|ref|NP_001001885.1|/0/transmembrane protein 151A [Mus musculus]
103710	3059	19	74	0.6	2.64	2.1375	Up	1.04501e-10	6.9652e-10	Slc35e4	solute carrier family 35, member E4	K15286|1|9e-173|610|mmu:103710|solute carrier family 35, member E4	GO:0031224//intrinsic component of membrane	-	-	gi|148708499|gb|EDL40446.1|/0/solute carrier family 35, member E4, isoform CRA_b, partial [Mus musculus]
399603	5563	80	306	1.37	5.97	2.12356	Up	3.76414e-39	9.02266e-38	Fam84b	family with sequence similarity 84, member B	K10461|1|3e-07|61.2|bfo:BRAFLDRAFT_119296|kelch-like protein 24/35;K16817|2|4e-06|57.4|xma:102230685|HRAS-like suppressor 3 [EC:3.1.1.32 3.1.1.4]	GO:0044424;GO:0016020//membrane	GO:0005488	-	gi|242397444|ref|NP_001156398.1|/2.2033e-155/protein FAM84B [Mus musculus]
NR_136926	1779	6.83	26.06	0.37	1.61	2.12146	Up	7.62476e-05	0.000271266	-	-	K10904|1|1e-117|426|mmu:66131|TIMELESS-interacting protein	GO:0031981//nuclear lumen;GO:0000785//chromatin	GO:0005488	GO:0010564//regulation of cell cycle process;GO:0009416//response to light stimulus;GO:0000087//mitotic M phase;GO:0000077//DNA damage checkpoint;GO:0008283//cell proliferation;GO:0045005//DNA-dependent DNA replication maintenance of fidelity	gi|148694115|gb|EDL26062.1|/9.22352e-117/timeless interacting protein, isoform CRA_c, partial [Mus musculus]
15901	934	54	202	5.71	24.25	2.08642	Up	6.7295e-26	1.07691e-24	Id1	inhibitor of DNA binding 1	K04680|1|3e-70|267|mmu:15901|DNA-binding protein inhibitor ID1	GO:0043231//intracellular membrane-bounded organelle	GO:0005515//protein binding;GO:0001071//nucleic acid binding transcription factor activity	GO:0001525//angiogenesis;GO:0044259//multicellular organismal macromolecule metabolic process;GO:0001649//osteoblast differentiation;GO:0007178//transmembrane receptor protein serine/threonine kinase signaling pathway;GO:0006366//transcription from RNA polymerase II promoter;GO:0031647//regulation of protein stability;GO:0012501//programmed cell death;GO:0001885//endothelial cell development;GO:0…	gi|194091|gb|AAA37879.1|/2.35993e-76/helix-loop-helix protein (Id), partial [Mus musculus]
14964	1736	26.08	95.83	1.46	6.08	2.0581	Up	1.04569e-12	8.10084e-12	H2-D1	histocompatibility 2, D region locus 1	K06458|1|0.0|733|mmu:14964|CD8A antigen, alpha polypeptide;K06459|1|0.0|733|mmu:14964|CD8B antigen, beta polypeptide;K06751|1|0.0|733|mmu:14964|major histocompatibility complex, class I	GO:0031224//intrinsic component of membrane;GO:0042611;GO:0009986//cell surface	GO:0005515//protein binding	GO:0002484;GO:0002664//regulation of T cell tolerance induction;GO:0009581//detection of external stimulus;GO:0001817//regulation of cytokine production	gi|133778955|ref|NP_034510.3|/0/H-2 class I histocompatibility antigen, D-B alpha chain precursor [Mus musculus]
15894	2540	23	84	0.87	3.62	2.0569	Up	2.16978e-11	1.52675e-10	Icam1	intercellular adhesion molecule 1	K06464|1|0.0|1016|mmu:15894|integrin beta 2;K06477|1|0.0|1016|mmu:15894|sialophorin;K06490|1|0.0|1016|mmu:15894|intercellular adhesion molecule 1	GO:0009986//cell surface;GO:0031224//intrinsic component of membrane;GO:0044459;GO:0044421	GO:0005102//receptor binding	GO:0002687//positive regulation of leukocyte migration;GO:0070555//response to interleukin-1;GO:0019229//regulation of vasoconstriction;GO:0002286//T cell activation involved in immune response;GO:0014075//response to amine;GO:0006809//nitric oxide biosynthetic process;GO:0051091//positive regulation of sequence-specific DNA binding transcription factor activity;GO:0016337//single organismal cell…	gi|21389311|ref|NP_034623.1|/0/intercellular adhesion molecule 1 precursor [Mus musculus]
66425	1575	8	29	0.49	2.03	2.05063	Up	0.000102277	0.000358109	Pcp4l1	Purkinje cell protein 4-like 1	-	-	-	-	gi|12833000|dbj|BAB22346.1|/5.38039e-49/unnamed protein product [Mus musculus]
13388	3444	24	87	0.67	2.75	2.0372	Up	1.11861e-11	8.02905e-11	Dll1	delta-like 1 (Drosophila)	K06051|1|0.0|1481|mmu:13388|delta;K06816|1|0.0|1481|mmu:13388|golgi apparatus protein 1	GO:0031982//vesicle;GO:0031224//intrinsic component of membrane	GO:0005102//receptor binding;GO:0046872//metal ion binding	GO:0007219//Notch signaling pathway;GO:0006366//transcription from RNA polymerase II promoter;GO:0001756//somitogenesis;GO:0042476//odontogenesis;GO:0009855//determination of bilateral symmetry;GO:0019827//stem cell population maintenance;GO:0003143//embryonic heart tube morphogenesis;GO:0009798//axis specification;GO:0030099//myeloid cell differentiation;GO:0042471//ear morphogenesis;GO:0072080/…	gi|40789272|ref|NP_031891.2|/0/delta-like protein 1 precursor [Mus musculus]
217310	3237	13	47	0.39	1.58	2.01838	Up	6.8499e-07	3.13194e-06	Hid1	HID1 domain containing	-	GO:0031312;GO:0031985//Golgi cisterna;GO:0005874//microtubule	-	GO:0014070//response to organic cyclic compound;GO:0015031//protein transport	gi|148702530|gb|EDL34477.1|/0/RIKEN cDNA C630004H02, isoform CRA_a, partial [Mus musculus]
78781	3565.63	220	755	5.7	23.05	2.01573	Up	3.0151e-85	1.76525e-83	Zc3hav1	zinc finger CCCH type, antiviral 1	K15259|1|0.0|1859|mmu:78781|poly [ADP-ribose] polymerase 7/11/12/13 [EC:2.4.2.30]	GO:0016020//membrane;GO:0043231//intracellular membrane-bounded organelle;GO:0016020//membrane;GO:0043231//intracellular membrane-bounded organelle	GO:0046914//transition metal ion binding;GO:0003676//nucleic acid binding;GO:0019899//enzyme binding;GO:0016763//transferase activity, transferring pentosyl groups;GO:0046914//transition metal ion binding;GO:0003676//nucleic acid binding;GO:0019899//enzyme binding;GO:0016763//transferase activity, transferring pentosyl groups	GO:0043462//regulation of ATPase activity;GO:0032481//positive regulation of type I interferon production;GO:0019079//viral genome replication;GO:0006402//mRNA catabolic process;GO:0007249//I-kappaB kinase/NF-kappaB signaling;GO:0050688//regulation of defense response to virus;GO:0002684//positive regulation of immune system process;GO:0043330//response to exogenous dsRNA;GO:0043462//regulation o…	gi|21746169|ref|NP_083140.1|/0/zinc finger CCCH-type antiviral protein 1 isoform 2 [Mus musculus]
71704	3663	66	234	1.73	6.95	2.00624	Up	2.1251e-28	3.75085e-27	Arhgef3	Rho guanine nucleotide exchange factor (GEF) 3	K16529|1|2e-21|107|mze:101476157|A-kinase anchor protein 13;K07532|2|4e-20|103|amj:102569441|Rho guanine nucleotide exchange factor 12	GO:0044444//cytoplasmic part;GO:0044444//cytoplasmic part;GO:0044424	GO:0008289//lipid binding;GO:0005088//Ras guanyl-nucleotide exchange factor activity;GO:0008289//lipid binding;GO:0005088//Ras guanyl-nucleotide exchange factor activity;GO:0008289//lipid binding	GO:0007266//Rho protein signal transduction;GO:0012501//programmed cell death;GO:0007169//transmembrane receptor protein tyrosine kinase signaling pathway;GO:0007266//Rho protein signal transduction;GO:0012501//programmed cell death;GO:0007169//transmembrane receptor protein tyrosine kinase signaling pathway;GO:0007266//Rho protein signal transduction	gi|148692780|gb|EDL24727.1|/0/Rho guanine nucleotide exchange factor (GEF) 3, partial [Mus musculus]
547349	1187	7.43	26.17	0.61	2.45	2.0059	Up	0.000204446	0.000685827	LOC547349	MHC class I family member	K06458|1|0.0|759|mmu:547349|CD8A antigen, alpha polypeptide;K06459|1|0.0|759|mmu:547349|CD8B antigen, beta polypeptide;K06751|1|0.0|759|mmu:547349|major histocompatibility complex, class I	GO:0031224//intrinsic component of membrane;GO:0044464	-	GO:0045953//negative regulation of natural killer cell mediated cytotoxicity	gi|68534959|ref|NP_001020379.1|/0/MHC class I family member precursor [Mus musculus]
20495	4660	9	31	0.18	0.72	2	Up	8.6763e-05	0.000306148	Slc12a1	solute carrier family 12, member 1	K14425|1|0.0|2021|mmu:20495|solute carrier family 12 (sodium/potassium/chloride transporter), member 1	GO:0031224//intrinsic component of membrane;GO:0044459;GO:0031224//intrinsic component of membrane;GO:0044459	GO:0005488;GO:0046873//metal ion transmembrane transporter activity;GO:0015377//cation:chloride symporter activity;GO:0005488;GO:0046873//metal ion transmembrane transporter activity;GO:0015377//cation:chloride symporter activity	GO:0044763;GO:0003096//renal sodium ion transport;GO:0035828;GO:0042592//homeostatic process;GO:0044767//single-organism developmental process;GO:0015698//inorganic anion transport;GO:0044763;GO:0003096//renal sodium ion transport;GO:0035828;GO:0042592//homeostatic process;GO:0044767//single-organism developmental process;GO:0015698//inorganic anion transport	gi|119226231|ref|NP_899197.2|/0/solute carrier family 12 member 1 isoform A [Mus musculus]
14063	2773	14	49.36	0.49	1.94	1.9852	Up	5.87668e-07	2.71504e-06	F2rl1	coagulation factor II (thrombin) receptor-like 1	K04234|1|0.0|748|mmu:14063|coagulation factor II (thrombin) receptor-like 1	GO:0042995//cell projection;GO:0016021//integral component of membrane	GO:0008528//G-protein coupled peptide receptor activity;GO:0032403//protein complex binding	GO:0002687//positive regulation of leukocyte migration;GO:0050918//positive chemotaxis;GO:0032609//interferon-gamma production;GO:0072567;GO:0032613//interleukin-10 production;GO:0032611//interleukin-1 beta production;GO:2000379//positive regulation of reactive oxygen species metabolic process;GO:0001885//endothelial cell development;GO:0006911//phagocytosis, engulfment;GO:0042311//vasodilation;G…	gi|171542817|ref|NP_032000.3|/0/proteinase-activated receptor 2 precursor [Mus musculus]
20620	2802	9	31	0.31	1.21	1.96467	Up	8.6763e-05	0.000306213	Plk2	polo-like kinase 2	K08861|1|0.0|1297|cge:100753472|polo-like kinase 2 [EC:2.7.11.21]	GO:0043005//neuron projection;GO:0005813//centrosome	GO:0032550;GO:0060089;GO:0004672//protein kinase activity	GO:0007265//Ras protein signal transduction;GO:0000075//cell cycle checkpoint;GO:0007099//centriole replication;GO:0007611//learning or memory;GO:0044772//mitotic cell cycle phase transition;GO:0048167//regulation of synaptic plasticity;GO:0006915//apoptotic process;GO:0006796//phosphate-containing compound metabolic process;GO:0007249//I-kappaB kinase/NF-kappaB signaling;GO:0031331;GO:0006464//c…	gi|625183267|ref|XP_003496249.2|/0/PREDICTED: serine/threonine-protein kinase PLK2 [Cricetulus griseus]
171210	2215	34.85	119.63	1.52	5.92	1.96153	Up	5.24438e-15	4.75817e-14	Acot2	acyl-CoA thioesterase 2	K01068|1|0.0|840|mmu:171210|acyl-coenzyme A thioesterase 1/2/4 [EC:3.1.2.2]	GO:0044429	GO:0047617//acyl-CoA hydrolase activity;GO:0052689//carboxylic ester hydrolase activity;GO:0005515//protein binding	GO:0000038//very long-chain fatty acid metabolic process;GO:0009719;GO:0042221//response to chemical;GO:0009991//response to extracellular stimulus;GO:0006732;GO:0006950//response to stress	gi|238624114|ref|NP_598949.3|/0/acyl-coenzyme A thioesterase 2, mitochondrial precursor [Mus musculus]
59083	1535	7	27	0.5	1.94	1.95606	Up	0.000118548	0.000411647	Fetub	fetuin beta	K03898|1|3e-14|82.4|amj:102561615|kininogen	GO:0044421;GO:0044421;GO:0044421	GO:0004866//endopeptidase inhibitor activity;GO:0004866//endopeptidase inhibitor activity;GO:0004866//endopeptidase inhibitor activity	-	gi|37719755|gb|AAN34519.1|/0/GUGU alpha [Mus musculus]
14461	3258	22	75	0.65	2.51	1.94918	Up	9.46362e-10	5.76986e-09	Gata2	GATA binding protein 2	K17894|1|0.0|873|mmu:14461|GATA-binding protein 2	GO:0031981//nuclear lumen;GO:0032991//macromolecular complex	GO:0019904//protein domain specific binding;GO:0000982//transcription factor activity, RNA polymerase II core promoter proximal region sequence-specific binding;GO:0046914//transition metal ion binding;GO:0000977//RNA polymerase II regulatory region sequence-specific DNA binding	GO:0021700//developmental maturation;GO:0030219//megakaryocyte differentiation;GO:0001894//tissue homeostasis;GO:0001701//in utero embryonic development;GO:0042471//ear morphogenesis;GO:0030222//eosinophil differentiation;GO:0021536//diencephalon development;GO:0002762//negative regulation of myeloid leukocyte differentiation;GO:0045444//fat cell differentiation;GO:0007219//Notch signaling pathwa…	gi|226530726|ref|NP_032116.4|/0/endothelial transcription factor GATA-2 [Mus musculus]
12418	5213	93	316	1.71	6.58	1.94409	Up	2.48678e-36	5.56396e-35	Cbx4	chromobox 4	K11452|1|0.0|900|mmu:12418|chromobox protein 4	GO:0031519//PcG protein complex;GO:0044451	GO:0003723//RNA binding;GO:0042393//histone binding;GO:0000975//regulatory region DNA binding;GO:0003824//catalytic activity;GO:0032182//ubiquitin-like protein binding	GO:0032446//protein modification by small protein conjugation;GO:0006325//chromatin organization;GO:0006366//transcription from RNA polymerase II promoter	gi|161353508|ref|NP_031651.2|/0/E3 SUMO-protein ligase CBX4 [Mus musculus]
64136	1118	109	369	9.57	36.76	1.94155	Up	5.32572e-42	1.37886e-40	Sdf2l1	stromal cell-derived factor 2-like 1	K15692|1|1e-06|56.6|tsp:Tsp_05947|E3 ubiquitin-protein ligase RNF13 [EC:2.3.2.27];K00728|2|9e-06|53.5|dsi:Dsim_GD16529|dolichyl-phosphate-mannose-protein mannosyltransferase [EC:2.4.1.109]	-	-	-	gi|11612505|ref|NP_071719.1|/4.8444e-101/stromal cell-derived factor 2-like protein 1 precursor [Mus musculus]
101197	2776	57	191	1.98	7.51	1.92331	Up	2.72926e-22	3.7406e-21	Zfp956	zinc finger protein 956	K09228|1|0.0|1134|mmu:101197|KRAB domain-containing zinc finger protein	GO:0044464	GO:0046914//transition metal ion binding	GO:0006351//transcription, DNA-templated	gi|242332561|ref|NP_849229.2|/0/uncharacterized protein LOC101197 [Mus musculus]
67887	1914	214	714	10.82	40.97	1.92087	Up	1.58535e-78	8.32459e-77	Saraf	store-operated calcium entry-associated regulatory factor	-	GO:0031227//intrinsic component of endoplasmic reticulum membrane	GO:0005262//calcium channel activity	GO:0051924//regulation of calcium ion transport	gi|19353203|gb|AAH24888.1|/1.27265e-135/Tmem66 protein [Mus musculus]
105171	4102	288	960	6.73	25.44	1.91842	Up	7.47222e-105	5.53109e-103	Arrdc3	arrestin domain containing 3	-	GO:0044424	GO:0031690//adrenergic receptor binding	GO:0040013//negative regulation of locomotion;GO:0031649//heat generation;GO:0009892//negative regulation of metabolic process;GO:0060612//adipose tissue development;GO:0045745//positive regulation of G-protein coupled receptor protein signaling pathway	gi|28972730|dbj|BAC65781.1|/0/mKIAA1376 protein [Mus musculus]
99382	4595	32	107	0.67	2.53	1.9169	Up	4.2109e-13	3.35018e-12	Abtb2	ankyrin repeat and BTB (POZ) domain containing 2	K10521|1|0.0|1861|mmu:99382|ankyrin repeat and BTB/POZ domain-containing protein 2	-	GO:0046983//protein dimerization activity	-	gi|148695752|gb|EDL27699.1|/0/ankyrin repeat and BTB (POZ) domain containing 2, isoform CRA_b, partial [Mus musculus]
12304	2610	962	3191	35.49	133.6	1.91244	Up	0	0	Pdia4	protein disulfide isomerase associated 4	K09582|1|0.0|1153|mmu:12304|protein disulfide-isomerase A4 [EC:5.3.4.1]	GO:0044432;GO:0048770	GO:0016862//intramolecular oxidoreductase activity, interconverting keto- and enol-groups;GO:0005488;GO:0015036//disulfide oxidoreductase activity	GO:0044267//cellular protein metabolic process;GO:0019725//cellular homeostasis;GO:0018904	gi|313104203|sp|P08003.3|PDIA4_MOUSE/0/RecName: Full=Protein disulfide-isomerase A4; AltName: Full=Endoplasmic reticulum resident protein 72; Short=ER protein 72; Short=ERp-72; Short=ERp72; Flags: Precursor
17920	7868	25	80	0.3	1.1	1.87447	Up	9.37104e-10	5.72379e-09	Myo6	myosin VI	K10358|1|0.0|1828|mmu:17920|myosin VI	GO:0043005//neuron projection;GO:0005884//actin filament;GO:0016020//membrane;GO:0016023//cytoplasmic, membrane-bounded vesicle;GO:0044297//cell body;GO:0001726//ruffle;GO:0005635//nuclear envelope;GO:0044451	GO:0032550;GO:0017111//nucleoside-triphosphatase activity;GO:0003779//actin binding	GO:0042221//response to chemical;GO:0051602//response to electrical stimulus;GO:0006366//transcription from RNA polymerase II promoter;GO:0006835//dicarboxylic acid transport;GO:0042770//signal transduction in response to DNA damage;GO:0060113//inner ear receptor cell differentiation;GO:0031175//neuron projection development;GO:0006886//intracellular protein transport;GO:0050954//sensory percepti…	gi|261823961|ref|NP_001034635.2|/0/unconventional myosin-VI [Mus musculus]
55942	1188	14	45	1.15	4.21	1.87219	Up	4.55808e-06	1.88227e-05	Sertad1	SERTA domain containing 1	-	-	GO:0005488	GO:0051726//regulation of cell cycle;GO:0006351//transcription, DNA-templated;GO:0008283//cell proliferation	gi|9055332|ref|NP_061290.1|/6.52935e-83/SERTA domain-containing protein 1 [Mus musculus]
100039864	606	160	515	26.67	97.43	1.86915	Up	4.10764e-55	1.429e-53	Snhg12	small nucleolar RNA host gene 12	-	-	-	-	gi|148698165|gb|EDL30112.1|/1.96826e-26/mCG16251, isoform CRA_a [Mus musculus]
229599	1395	97	304	6.78	24.11	1.83027	Up	2.50714e-32	4.99141e-31	Ciart	circadian associated repressor of transcription	-	-	-	-	gi|85701804|ref|NP_001028474.1|/2.74789e-179/circadian-associated transcriptional repressor [Mus musculus]
216835	4462	11	35	0.24	0.85	1.82443	Up	6.02086e-05	0.000217146	Usp43	ubiquitin specific peptidase 43	K11856|1|0.0|2009|mmu:216835|ubiquitin carboxyl-terminal hydrolase 43 [EC:3.4.19.12]	-	-	-	gi|597517891|ref|NP_001277978.1|/0/ubiquitin carboxyl-terminal hydrolase 43 isoform 2 [Mus musculus]
69221	461	379	1182	84.77	300.01	1.82338	Up	4.45392e-120	3.95975e-118	2410006H16Rik	RIKEN cDNA 2410006H16 gene	-	-	-	-	gi|148678410|gb|EDL10357.1|/5.97508e-40/mCG1044749, isoform CRA_a, partial [Mus musculus]
18030	2019	140	436	6.7	23.7	1.82265	Up	2.39742e-45	6.85099e-44	Nfil3	nuclear factor, interleukin 3, regulated	K09059|1|0.0|859|mmu:18030|nuclear factor, interleukin 3 regulated	GO:0043231//intracellular membrane-bounded organelle	GO:0000982//transcription factor activity, RNA polymerase II core promoter proximal region sequence-specific binding;GO:0000977//RNA polymerase II regulatory region sequence-specific DNA binding	GO:0048511//rhythmic process;GO:0070670//response to interleukin-4;GO:0006366//transcription from RNA polymerase II promoter	gi|8393832|ref|NP_059069.1|/0/nuclear factor interleukin-3-regulated protein [Mus musculus]
81703	1579.5	71	221	4.37	15.43	1.82003	Up	9.13118e-24	1.32382e-22	Jdp2	Jun dimerization protein 2	K09033|1|2e-68|262|ngi:103747341|jun dimerization protein 2	GO:0043231//intracellular membrane-bounded organelle;GO:0043231//intracellular membrane-bounded organelle;GO:0043231//intracellular membrane-bounded organelle	GO:0001071//nucleic acid binding transcription factor activity;GO:0046983//protein dimerization activity;GO:0043566//structure-specific DNA binding;GO:0003677//DNA binding;GO:0001071//nucleic acid binding transcription factor activity;GO:0003677//DNA binding;GO:0001071//nucleic acid binding transcription factor activity	GO:0016575//histone deacetylation;GO:0006366//transcription from RNA polymerase II promoter;GO:0045444//fat cell differentiation;GO:0006351//transcription, DNA-templated;GO:0006351//transcription, DNA-templated	gi|149025210|gb|EDL81577.1|/3.55425e-61/Jun dimerization protein 2, isoform CRA_a [Rattus norvegicus]
384009	2019	166	512.22	7.95	27.84	1.80813	Up	2.0619e-52	6.8201e-51	Glipr2	GLI pathogenesis-related 2	-	GO:0012505//endomembrane system;GO:0043231//intracellular membrane-bounded organelle	-	-	gi|744610930|ref|XP_010993879.1|/1.8026e-87/PREDICTED: golgi-associated plant pathogenesis-related protein 1 [Camelus dromedarius]
107971	2135	16	49	0.72	2.52	1.80735	Up	3.1085e-06	1.3094e-05	Frs3	fibroblast growth factor receptor substrate 3	K12461|1|2e-148|528|lcm:102354082|fibroblast growth factor receptor substrate 2	GO:0016020//membrane	GO:0070851//growth factor receptor binding	GO:0007169//transmembrane receptor protein tyrosine kinase signaling pathway	gi|148691633|gb|EDL23580.1|/0/fibroblast growth factor receptor substrate 3, partial [Mus musculus]
17702	2162	10.85	33.16	0.48	1.68	1.80735	Up	7.26486e-05	0.00025923	Msx2	msh homeobox 2	K09341|1|3e-136|488|mmu:17702|homeobox protein MSX	GO:0043234//protein complex;GO:0043231//intracellular membrane-bounded organelle	GO:0000988//transcription factor activity, protein binding;GO:0005515//protein binding;GO:0000981//RNA polymerase II transcription factor activity, sequence-specific DNA binding;GO:0000977//RNA polymerase II regulatory region sequence-specific DNA binding	GO:0030326//embryonic limb morphogenesis;GO:0003272//endocardial cushion formation;GO:0006915//apoptotic process;GO:0048754//branching morphogenesis of an epithelial tube;GO:0043392//negative regulation of DNA binding;GO:0034505//tooth mineralization;GO:0002062//chondrocyte differentiation;GO:0043433//negative regulation of sequence-specific DNA binding transcription factor activity;GO:0044319//w…	gi|148709179|gb|EDL41125.1|/2.97398e-144/homeobox, msh-like 2, partial [Mus musculus]
76580	3884.3	81	240	1.93	6.72	1.79986	Up	2.23848e-24	3.3345e-23	Mib2	mindbomb E3 ubiquitin protein ligase 2	K10645|1|0.0|1716|mmu:76580|E3 ubiquitin-protein ligase mind-bomb [EC:2.3.2.27]	GO:0005768//endosome;GO:0005768//endosome;GO:0005768//endosome	GO:0008092//cytoskeletal protein binding;GO:0046914//transition metal ion binding;GO:0060089;GO:0019787//ubiquitin-like protein transferase activity;GO:0008092//cytoskeletal protein binding;GO:0046914//transition metal ion binding;GO:0060089;GO:0019787//ubiquitin-like protein transferase activity;GO:0008092//cytoskeletal protein binding;GO:0046914//transition metal ion binding;GO:0060089;GO:00197…	GO:0032446//protein modification by small protein conjugation;GO:0007166//cell surface receptor signaling pathway;GO:0007249//I-kappaB kinase/NF-kappaB signaling;GO:0032446//protein modification by small protein conjugation;GO:0007166//cell surface receptor signaling pathway;GO:0007249//I-kappaB kinase/NF-kappaB signaling;GO:0032446//protein modification by small protein conjugation;GO:0007166//c…	gi|110347531|ref|NP_660106.2|/0/E3 ubiquitin-protein ligase MIB2 isoform 2 [Mus musculus]
12317	1943	5871	17921	292.37	1012.8	1.79248	Up	0	0	Calr	calreticulin	K08057|1|0.0|650|mmu:12317|calreticulin	GO:0009986//cell surface;GO:0030529//intracellular ribonucleoprotein complex;GO:0005788//endoplasmic reticulum lumen;GO:0030176//integral component of endoplasmic reticulum membrane;GO:0030141//secretory granule;GO:0044421	GO:0035258//steroid hormone receptor binding;GO:0033218//amide binding;GO:0003723//RNA binding;GO:0046914//transition metal ion binding;GO:0044389//ubiquitin-like protein ligase binding	GO:0048232//male gamete generation;GO:0007126//meiotic nuclear division;GO:0010770//positive regulation of cell morphogenesis involved in differentiation;GO:0033365//protein localization to organelle;GO:0051726//regulation of cell cycle;GO:0035051//cardiocyte differentiation;GO:0007569//cell aging;GO:0010226//response to lithium ion;GO:0030182//neuron differentiation;GO:0006886//intracellular pro…	gi|74200069|dbj|BAE22866.1|/0/unnamed protein product [Mus musculus]
22433	2241.92	206	625	8.88	30.53	1.7816	Up	1.81106e-62	7.49537e-61	Xbp1	X-box binding protein 1	K09027|1|4e-149|348|ngi:103734968|X box-binding protein 1	GO:0043231//intracellular membrane-bounded organelle;GO:0031981//nuclear lumen	GO:0001071//nucleic acid binding transcription factor activity;GO:0003677//DNA binding;GO:0001071//nucleic acid binding transcription factor activity;GO:0003677//DNA binding	GO:0006351//transcription, DNA-templated;GO:0042221//response to chemical;GO:0006984//ER-nucleus signaling pathway;GO:0031016//pancreas development;GO:0002070//epithelial cell maturation;GO:0009967//positive regulation of signal transduction;GO:0009628//response to abiotic stimulus;GO:0001820//serotonin secretion;GO:0006351//transcription, DNA-templated;GO:0031016//pancreas development;GO:0002070…	gi|116283400|gb|AAH16079.1|/1.31716e-156/Xbp1 protein [Mus musculus]
20539	3513	1962	5909	53.58	183.13	1.7731	Up	0	0	Slc7a5	solute carrier family 7 (cationic amino acid transporter, y+ system), member 5	K13780|1|0.0|864|mmu:20539|solute carrier family 7 (L-type amino acid transporter), member 5	GO:0044459;GO:0031224//intrinsic component of membrane;GO:0044444//cytoplasmic part	GO:0003823//antigen binding;GO:0015171//amino acid transmembrane transporter activity	GO:0048731//system development;GO:0006865//amino acid transport;GO:0048869//cellular developmental process	gi|4519256|dbj|BAA75520.1|/0/4F2/CD98 light chain [Mus musculus]
67484	2689	13	39	0.47	1.58	1.74919	Up	4.04086e-05	0.000148868	Eepd1	endonuclease/exonuclease/phosphatase family domain containing 1	K10260|1|3e-06|57.0|bfo:BRAFLDRAFT_63751|F-box and WD-40 domain protein 7	-	-	GO:0006259//DNA metabolic process	gi|50511063|dbj|BAD32517.1|/0/mKIAA1706 protein [Mus musculus]
70911	2849.59	68	200	2.28	7.66	1.74831	Up	2.08418e-20	2.63114e-19	Phyhipl	phytanoyl-CoA hydroxylase interacting protein-like	-	GO:0043231//intracellular membrane-bounded organelle;GO:0043231//intracellular membrane-bounded organelle	-	-	gi|26325478|dbj|BAC26493.1|/0/unnamed protein product [Mus musculus]
226641	7463	399	1179	5.1	17.11	1.74627	Up	8.14968e-113	6.52091e-111	Atf6	activating transcription factor 6	K09054|1|0.0|1110|mmu:226641|cyclic AMP-dependent transcription factor ATF-6 alpha	-	-	-	gi|26331318|dbj|BAC29389.1|/0/unnamed protein product [Mus musculus]
69534	976	120	350	12.13	40.14	1.72646	Up	3.25514e-34	6.87137e-33	Avpi1	arginine vasopressin-induced 1	-	-	-	GO:0006468//protein phosphorylation;GO:0044763	gi|149040194|gb|EDL94232.1|/1.13729e-76/arginine vasopressin-induced 1, isoform CRA_b [Rattus norvegicus]
68010	5040	53.07	155.06	1.01	3.34	1.72549	Up	4.70322e-16	4.52884e-15	Bambi	BMP and activin membrane-bound inhibitor	K10162|1|8e-140|501|mmu:68010|BMP and activin membrane-bound inhibitor	GO:0044424;GO:0031224//intrinsic component of membrane	GO:0001664//G-protein coupled receptor binding	GO:0006351//transcription, DNA-templated;GO:0022604//regulation of cell morphogenesis;GO:0007179//transforming growth factor beta receptor signaling pathway;GO:0001837//epithelial to mesenchymal transition;GO:0043393//regulation of protein binding;GO:0008283//cell proliferation;GO:0048870//cell motility;GO:0035411//catenin import into nucleus;GO:0030177//positive regulation of Wnt signaling pathw…	gi|33468995|ref|NP_080781.1|/7.54404e-139/BMP and activin membrane-bound inhibitor homolog precursor [Mus musculus]
71067	1704	66.27	192.65	3.77	12.45	1.72351	Up	2.02498e-19	2.42521e-18	4933411E08Rik	RIKEN cDNA 4933411E08 gene	-	-	-	-	gi|148689904|gb|EDL21851.1|/1.68005e-35/mCG66965 [Mus musculus]
320469	5130	18	53	0.34	1.12	1.71989	Up	2.07712e-06	8.9446e-06	9930014A18Rik	RIKEN cDNA 9930014A18 gene	K10461|1|3e-07|61.2|bfo:BRAFLDRAFT_119296|kelch-like protein 24/35;K16817|2|4e-06|57.4|xma:102230685|HRAS-like suppressor 3 [EC:3.1.1.32 3.1.1.4]	GO:0044424;GO:0016020//membrane	GO:0005488	-	gi|242397444|ref|NP_001156398.1|/2.01504e-155/protein FAM84B [Mus musculus]
20918	1279	4593	13249	350.96	1148.91	1.71089	Up	0	0	Eif1	eukaryotic translation initiation factor 1	K03113|1|4e-59|231|mdo:100012315|translation initiation factor 1	GO:0044424	GO:0008135//translation factor activity, RNA binding	GO:0006413//translational initiation;GO:0050896//response to stimulus;GO:0007549//dosage compensation	gi|611991798|ref|XP_001364419.2|/3.62882e-58/PREDICTED: uncharacterized protein LOC100012315 [Monodelphis domestica]
69938	1777	14	40	0.76	2.48	1.70627	Up	5.30534e-05	0.000192581	Scrn1	secernin 1	K14358|1|0.0|851|mmu:69938|secernin	GO:0005635//nuclear envelope	GO:0008238//exopeptidase activity	GO:0019538//protein metabolic process;GO:0016192//vesicle-mediated transport	gi|37359832|dbj|BAC97894.1|/0/mKIAA0193 protein [Mus musculus]
76737	1364	884	2513	63.22	203.97	1.6899	Up	1.32889e-227	3.1013e-225	Creld2	cysteine-rich with EGF-like domains 2	K17675|1|4e-45|184|tsp:Tsp_02850|ATP-dependent RNA helicase SUPV3L1/SUV3 [EC:3.6.4.13];K19013|2|4e-24|114|mmu:192188|stabilin-2	GO:0044421;GO:0043231//intracellular membrane-bounded organelle	GO:0046872//metal ion binding	-	gi|21313278|ref|NP_083996.1|/0/cysteine-rich with EGF-like domain protein 2 precursor [Mus musculus]
71685	2467	13	37	0.51	1.64	1.68513	Up	0.000106374	0.000371523	Galnt14	UDP-N-acetyl-alpha-D-galactosamine:polypeptide N-acetylgalactosaminyltransferase 14	K00710|1|0.0|1145|mmu:71685|polypeptide N-acetylgalactosaminyltransferase [EC:2.4.1.41]	GO:0043231//intracellular membrane-bounded organelle;GO:0031224//intrinsic component of membrane	GO:0008376//acetylgalactosaminyltransferase activity	GO:0006464//cellular protein modification process	gi|148706466|gb|EDL38413.1|/0/UDP-N-acetyl-alpha-D-galactosamine:polypeptide N-acetylgalactosaminyltransferase 14, isoform CRA_b, partial [Mus musculus]
69539	1671	13	37	0.76	2.44	1.68281	Up	0.000106374	0.000371445	Trnp1	TMF1-regulated nuclear protein 1	-	-	-	-	gi|34850573|gb|AAN28928.1|/4.63477e-38/mexneurin precursor [Mus musculus]
15417	2711	68.29	191.64	2.42	7.72	1.67359	Up	1.36998e-18	1.56066e-17	Hoxb9	homeobox B9	K09294|1|4e-137|491|rno:287647|homeobox protein HoxA/B/C/D9	GO:0031981//nuclear lumen	GO:0001071//nucleic acid binding transcription factor activity;GO:0003677//DNA binding	GO:0003002//regionalization;GO:0016055//Wnt signaling pathway;GO:0006935//chemotaxis;GO:0001501//skeletal system development;GO:0048732//gland development;GO:0006366//transcription from RNA polymerase II promoter	gi|113680760|ref|NP_032296.2|/3.90593e-136/homeobox protein Hox-B9 [Mus musculus]
240672	1155	24	67	2.04	6.45	1.66073	Up	2.27732e-07	1.09896e-06	Dusp5	dual specificity phosphatase 5	K04459|1|0.0|751|mmu:240672|dual specificity MAP kinase phosphatase [EC:3.1.3.16 3.1.3.48]	-	-	-	gi|145966803|ref|NP_001078859.1|/0/dual specificity protein phosphatase 5 [Mus musculus]
14463	3406.99	27	75	0.76	2.4	1.65896	Up	4.72412e-08	2.44545e-07	Gata4	GATA binding protein 4	K09183|1|2e-169|599|mmu:14463|GATA-binding protein 4	GO:0031981//nuclear lumen;GO:0031981//nuclear lumen	GO:0008134//transcription factor binding;GO:0000989//transcription factor activity, transcription factor binding;GO:0046914//transition metal ion binding;GO:0000981//RNA polymerase II transcription factor activity, sequence-specific DNA binding;GO:0000976//transcription regulatory region sequence-specific DNA binding;GO:0046332//SMAD binding;GO:0008134//transcription factor binding;GO:0000989//tr…	GO:0032970//regulation of actin filament-based process;GO:0001704//formation of primary germ layer;GO:0002065;GO:0006914//autophagy;GO:0016055//Wnt signaling pathway;GO:0008284//positive regulation of cell proliferation;GO:0003285//septum secundum development;GO:0009952//anterior/posterior pattern specification;GO:0043009//chordate embryonic development;GO:0048232//male gamete generation;GO:00032…	gi|46909569|ref|NP_032118.2|/1.73437e-168/transcription factor GATA-4 isoform 2 [Mus musculus]
27362	1865	89.45	246	4.64	14.5	1.64386	Up	4.54318e-23	6.37753e-22	Dnajb9	DnaJ heat shock protein family (Hsp40) member B9	K09515|1|9e-117|423|mmu:27362|DnaJ homolog subfamily B member 9	GO:0031981//nuclear lumen	GO:0005515//protein binding	GO:0043161//proteasome-mediated ubiquitin-dependent protein catabolic process	gi|148704866|gb|EDL36813.1|/1.6683e-132/DnaJ (Hsp40) homolog, subfamily B, member 9, partial [Mus musculus]
72388	3550	47	129	1.27	3.96	1.64067	Up	1.06254e-12	8.22378e-12	Ripk4	receptor-interacting serine-threonine kinase 4	K08848|1|0.0|1345|mmu:72388|receptor-interacting serine/threonine-protein kinase 4 [EC:2.7.11.1]	GO:0043231//intracellular membrane-bounded organelle	GO:0004672//protein kinase activity;GO:0032550	GO:0006796//phosphate-containing compound metabolic process;GO:0048729//tissue morphogenesis;GO:0006464//cellular protein modification process	gi|18129624|ref|NP_076152.2|/0/receptor-interacting serine/threonine-protein kinase 4 [Mus musculus]
21420	2809.32	40	108	1.35	4.2	1.63743	Up	1.15299e-10	7.65457e-10	Tfap2c	transcription factor AP-2, gamma	K09177|1|0.0|759|mmu:21420|transcription factor AP-2 gamma	GO:0043231//intracellular membrane-bounded organelle;GO:0043231//intracellular membrane-bounded organelle	GO:0005515//protein binding;GO:0000982//transcription factor activity, RNA polymerase II core promoter proximal region sequence-specific binding;GO:0000977//RNA polymerase II regulatory region sequence-specific DNA binding;GO:0005515//protein binding;GO:0000982//transcription factor activity, RNA polymerase II core promoter proximal region sequence-specific binding;GO:0000977//RNA polymerase II r…	GO:0033598//mammary gland epithelial cell proliferation;GO:0008544//epidermis development;GO:0006366//transcription from RNA polymerase II promoter;GO:0008406//gonad development;GO:0021543//pallium development;GO:0019827//stem cell population maintenance;GO:0021879//forebrain neuron differentiation;GO:0001825//blastocyst formation;GO:0060444//branching involved in mammary gland duct morphogenesis…	gi|228008354|ref|NP_001153168.1|/0/transcription factor AP-2 gamma isoform 2 [Mus musculus]
11989	2285.08	395	1083	16.74	51.89	1.63216	Up	6.48028e-95	4.35553e-93	Slc7a3	solute carrier family 7 (cationic amino acid transporter, y+ system), member 3	K13865|1|0.0|1032|mmu:11989|solute carrier family 7 (cationic amino acid transporter), member 3	GO:0016021//integral component of membrane;GO:0016021//integral component of membrane	GO:0015171//amino acid transmembrane transporter activity;GO:0008324//cation transmembrane transporter activity;GO:0015171//amino acid transmembrane transporter activity;GO:0008324//cation transmembrane transporter activity	GO:0006865//amino acid transport;GO:0009966//regulation of signal transduction;GO:0006812//cation transport;GO:0006865//amino acid transport;GO:0009966//regulation of signal transduction;GO:0006812//cation transport	gi|6671600|ref|NP_031541.1|/0/cationic amino acid transporter 3 [Mus musculus]
327959	2313	34.08	92.93	1.42	4.4	1.63161	Up	2.61652e-09	1.53189e-08	Xaf1	XIAP associated factor 1	-	-	-	-	gi|161333845|ref|NP_001032802.2|/3.34462e-161/XIAP-associated factor 1 isoform 1 [Mus musculus]
14528	2764	50	136	1.74	5.37	1.62583	Up	3.5462e-13	2.83882e-12	Gch1	GTP cyclohydrolase 1	K01495|1|5e-127|457|mmu:14528|GTP cyclohydrolase I [EC:3.5.4.16]	GO:0031981//nuclear lumen;GO:0032991//macromolecular complex;GO:0031982//vesicle;GO:0005635//nuclear envelope;GO:0044444//cytoplasmic part	GO:0048037//cofactor binding;GO:0046914//transition metal ion binding;GO:0032550;GO:0003933//GTP cyclohydrolase activity;GO:0042802//identical protein binding	GO:0033555//multicellular organismal response to stress;GO:0032770//positive regulation of monooxygenase activity;GO:0009396//folic acid-containing compound biosynthetic process;GO:0042417//dopamine metabolic process;GO:0051066//dihydrobiopterin metabolic process;GO:0034097//response to cytokine;GO:0051259//protein oligomerization;GO:0012502//induction of programmed cell death;GO:0009154//purine …	gi|6679967|ref|NP_032128.1|/4.90047e-126/GTP cyclohydrolase 1 precursor [Mus musculus]
20394	1227	18	49	1.44	4.43	1.62124	Up	1.37204e-05	5.36025e-05	Scg5	secretogranin V	-	GO:0016023//cytoplasmic, membrane-bounded vesicle	GO:0030234//enzyme regulator activity;GO:0005515//protein binding	GO:0044092//negative regulation of molecular function;GO:0010646//regulation of cell communication;GO:0016485//protein processing;GO:0007186//G-protein coupled receptor signaling pathway;GO:0015031//protein transport	gi|148695909|gb|EDL27856.1|/1.84131e-120/secretogranin V, isoform CRA_a, partial [Mus musculus]
244646	6576	29	78	0.42	1.29	1.61891	Up	4.82834e-08	2.49633e-07	Pkd1l3	polycystic kidney disease 1 like 3	K04989|1|0.0|3486|mmu:244646|polycystin 1L3	GO:0031224//intrinsic component of membrane;GO:0044464;GO:0031224//intrinsic component of membrane;GO:0044464;GO:0031224//intrinsic component of membrane;GO:0044464	GO:0046872//metal ion binding;GO:0005216//ion channel activity;GO:0008527//taste receptor activity;GO:0046872//metal ion binding;GO:0005216//ion channel activity;GO:0008527//taste receptor activity;GO:0046872//metal ion binding;GO:0005216//ion channel activity;GO:0008527//taste receptor activity	GO:0006811//ion transport;GO:0010447//response to acidic pH;GO:0007186//G-protein coupled receptor signaling pathway;GO:0006811//ion transport;GO:0010447//response to acidic pH;GO:0007186//G-protein coupled receptor signaling pathway;GO:0006811//ion transport;GO:0010447//response to acidic pH;GO:0007186//G-protein coupled receptor signaling pathway	gi|115583681|ref|NP_001034789.2|/0/polycystic kidney disease protein 1-like 3 isoform a precursor [Mus musculus]
227753	2601	44	119	1.63	5	1.61706	Up	1.24451e-11	8.89851e-11	Gsn	gelsolin	K05768|1|0.0|1486|mmu:227753|gelsolin	GO:0032991//macromolecular complex;GO:0031988//membrane-bounded vesicle;GO:0031252//cell leading edge;GO:0005856//cytoskeleton;GO:0044421;GO:0044444//cytoplasmic part;GO:0032991//macromolecular complex;GO:0031988//membrane-bounded vesicle;GO:0031252//cell leading edge;GO:0005856//cytoskeleton;GO:0044421;GO:0044444//cytoplasmic part;GO:0032991//macromolecular complex;GO:0031988//membrane-bounded v…	GO:0008092//cytoskeletal protein binding;GO:0043169//cation binding;GO:0008092//cytoskeletal protein binding;GO:0043169//cation binding;GO:0008092//cytoskeletal protein binding;GO:0043169//cation binding;GO:0008092//cytoskeletal protein binding;GO:0043169//cation binding	GO:0006810//transport;GO:0009888//tissue development;GO:0009611//response to wounding;GO:0007155//cell adhesion;GO:0030835//negative regulation of actin filament depolymerization;GO:0012501//programmed cell death;GO:0048017//inositol lipid-mediated signaling;GO:0014070//response to organic cyclic compound;GO:0048858//cell projection morphogenesis;GO:0046686//response to cadmium ion;GO:0097305//re…	gi|568913585|ref|XP_006498053.1|/0/PREDICTED: gelsolin isoform X2 [Mus musculus]
231549	3929.82	636.11	1710	15.5	47.32	1.61018	Up	4.13128e-145	4.82069e-143	Lrrc8d	leucine rich repeat containing 8D	K19613|1|6e-31|139|bfo:BRAFLDRAFT_214464|leucine-rich repeat protein SHOC2	GO:0031224//intrinsic component of membrane;GO:0031224//intrinsic component of membrane	-	-	gi|170650655|ref|NP_848816.3|/0/volume-regulated anion channel subunit LRRC8D [Mus musculus]
52055	6013.24	29.22	76	0.45	1.37	1.60618	Up	1.18934e-07	5.91256e-07	Rab11fip5	RAB11 family interacting protein 5 (class I)	K12484|1|0.0|968|mcc:713953|Rab11 family-interacting protein 1/2/5	GO:0005815//microtubule organizing center;GO:0010008//endosome membrane;GO:0031966//mitochondrial membrane	GO:0015631//tubulin binding	GO:0045184//establishment of protein localization	gi|37360124|dbj|BAC98040.1|/0/mKIAA0857 protein [Mus musculus]
16600	3057	19	51	0.6	1.82	1.6009	Up	1.09559e-05	4.34078e-05	Klf4	Kruppel-like factor 4 (gut)	K17846|1|0.0|815|mmu:16600|krueppel-like factor 4	GO:0031981//nuclear lumen;GO:0043234//protein complex;GO:0000785//chromatin	GO:0001134;GO:0008134//transcription factor binding;GO:0043566//structure-specific DNA binding;GO:0000982//transcription factor activity, RNA polymerase II core promoter proximal region sequence-specific binding;GO:0001076//transcription factor activity, RNA polymerase II transcription factor binding;GO:0046914//transition metal ion binding;GO:0000976//transcription regulatory region sequence-spe…	GO:0016525//negative regulation of angiogenesis;GO:0034614//cellular response to reactive oxygen species;GO:0006915//apoptotic process;GO:0010557//positive regulation of macromolecule biosynthetic process;GO:0043409//negative regulation of MAPK cascade;GO:0014070//response to organic cyclic compound;GO:0009791//post-embryonic development;GO:0043433//negative regulation of sequence-specific DNA bi…	gi|171543888|ref|NP_034767.2|/0/Krueppel-like factor 4 [Mus musculus]
107747	3098	21	56	0.65	1.97	1.59968	Up	4.41332e-06	1.82383e-05	Aldh1l1	aldehyde dehydrogenase 1 family, member L1	K00289|1|0.0|1717|mmu:107747|formyltetrahydrofolate dehydrogenase [EC:1.5.1.6]	GO:0032991//macromolecular complex;GO:0043231//intracellular membrane-bounded organelle;GO:0044444//cytoplasmic part	GO:0016741;GO:0016620//oxidoreductase activity, acting on the aldehyde or oxo group of donors, NAD or NADP as acceptor;GO:0016646//oxidoreductase activity, acting on the CH-NH group of donors, NAD or NADP as acceptor;GO:0005515//protein binding	GO:0009396//folic acid-containing compound biosynthetic process;GO:0009256//10-formyltetrahydrofolate metabolic process	gi|27532959|ref|NP_081682.1|/0/cytosolic 10-formyltetrahydrofolate dehydrogenase [Mus musculus]
12550	4447	251	667.47	5.4	16.31	1.59473	Up	7.11424e-57	2.57077e-55	Cdh1	cadherin 1	K05689|1|0.0|1559|mmu:12550|cadherin 1, type 1, E-cadherin;K05719|1|0.0|1559|mmu:12550|integrin beta 1;K06590|1|0.0|1559|mmu:12550|integrin beta 7;K06811|1|0.0|1559|mmu:12550|cadherin 17, LI cadherin	GO:0005856//cytoskeleton;GO:0019897//extrinsic component of plasma membrane;GO:0031224//intrinsic component of membrane;GO:0033267;GO:0043231//intracellular membrane-bounded organelle;GO:0005911//cell-cell junction;GO:0016234//inclusion body;GO:0043218//compact myelin;GO:0044444//cytoplasmic part;GO:0005924//cell-substrate adherens junction	GO:0046872//metal ion binding;GO:0019902//phosphatase binding;GO:0008092//cytoskeletal protein binding	GO:0071407//cellular response to organic cyclic compound;GO:0006915//apoptotic process;GO:0007162//negative regulation of cell adhesion;GO:0050954//sensory perception of mechanical stimulus;GO:0007009//plasma membrane organization;GO:0016337//single organismal cell-cell adhesion;GO:0001825//blastocyst formation;GO:0006351//transcription, DNA-templated;GO:0060445//branching involved in salivary gl…	gi|6753374|ref|NP_033994.1|/0/cadherin-1 preproprotein [Mus musculus]
73340	4973	50.88	135.23	0.98	2.95	1.58986	Up	5.57072e-13	4.39666e-12	Nptxr	neuronal pentraxin receptor	K11453|1|5e-153|545|mcc:702133|chromobox protein 6;K17495|4|1e-29|135|cge:100755877|CUB and sushi domain-containing protein	GO:0031224//intrinsic component of membrane	GO:0005515//protein binding;GO:0001847//opsonin receptor activity;GO:0043169//cation binding	-	gi|74188530|dbj|BAE28020.1|/0/unnamed protein product [Mus musculus]
22190	2424	3508.15	9279.28	139.51	418.76	1.58576	Up	0	0	Ubc	ubiquitin C	K08770|1|0.0|1425|mmu:22190|ubiquitin C	GO:0043231//intracellular membrane-bounded organelle	-	GO:0019941//modification-dependent protein catabolic process;GO:0019725//cellular homeostasis	gi|157671923|ref|NP_062613.3|/0/polyubiquitin-C [Mus musculus]
11421	5091	12	35	0.25	0.75	1.58496	Up	0.000132107	0.000455064	Ace	angiotensin I converting enzyme (peptidyl-dipeptidase A) 1	K01283|1|0.0|2526|mmu:11421|peptidyl-dipeptidase A [EC:3.4.15.1]	GO:0043231//intracellular membrane-bounded organelle;GO:0009986//cell surface;GO:0031224//intrinsic component of membrane;GO:0044421;GO:0043231//intracellular membrane-bounded organelle;GO:0009986//cell surface;GO:0031224//intrinsic component of membrane;GO:0044421;GO:0043231//intracellular membrane-bounded organelle;GO:0009986//cell surface;GO:0031224//intrinsic component of membrane;GO:0044421	GO:0046914//transition metal ion binding;GO:0008238//exopeptidase activity;GO:0033218//amide binding;GO:0008092//cytoskeletal protein binding;GO:0043168//anion binding;GO:0001664//G-protein coupled receptor binding;GO:0046914//transition metal ion binding;GO:0008238//exopeptidase activity;GO:0033218//amide binding;GO:0008092//cytoskeletal protein binding;GO:0043168//anion binding;GO:0001664//G-pr…	GO:0001525//angiogenesis;GO:0030324//lung development;GO:0014909//smooth muscle cell migration;GO:0015909//long-chain fatty acid transport;GO:0003073//regulation of systemic arterial blood pressure;GO:0006518//peptide metabolic process;GO:0010720//positive regulation of cell development;GO:0006915//apoptotic process;GO:0002444;GO:0009056//catabolic process;GO:0009887//organ morphogenesis;GO:00482…	gi|46559389|ref|NP_997507.1|/0/angiotensin-converting enzyme isoform 1 precursor [Mus musculus]
12282	4432	4857	12830	104.91	314.5	1.58391	Up	0	0	Hyou1	hypoxia up-regulated 1	K09486|1|0.0|1654|mmu:12282|hypoxia up-regulated 1	GO:0044432	GO:0032550	GO:0006950//response to stress	gi|157951706|ref|NP_067370.3|/0/hypoxia up-regulated protein 1 precursor [Mus musculus]
27279	958.85	25	66	2.6	7.71	1.56822	Up	7.21562e-07	3.29021e-06	Tnfrsf12a	tumor necrosis factor receptor superfamily, member 12a	K05149|1|2e-48|194|rno:302965|tumor necrosis factor receptor superfamily member 12A	GO:0031252//cell leading edge;GO:0016020//membrane;GO:0016020//membrane;GO:0044464	GO:0005488	GO:0012502//induction of programmed cell death;GO:0048869//cellular developmental process;GO:0022610;GO:0097191//extrinsic apoptotic signaling pathway;GO:0030307//positive regulation of cell growth;GO:0006929//substrate-dependent cell migration;GO:0042981//regulation of apoptotic process;GO:0048522//positive regulation of cellular process;GO:0032502//developmental process	gi|239915997|ref|NP_038777.2|/4.83783e-51/tumor necrosis factor receptor superfamily member 12A isoform 1 precursor [Mus musculus]
11987	7149.18	1043.66	2705.22	13.89	40.98	1.56087	Up	9.10326e-218	1.98652e-215	Slc7a1	solute carrier family 7 (cationic amino acid transporter, y+ system), member 1	K13863|1|0.0|1129|mmu:11987|solute carrier family 7 (cationic amino acid transporter), member 1	GO:0031224//intrinsic component of membrane;GO:0031224//intrinsic component of membrane	GO:0015171//amino acid transmembrane transporter activity;GO:0008324//cation transmembrane transporter activity;GO:0015171//amino acid transmembrane transporter activity;GO:0008324//cation transmembrane transporter activity	GO:0006865//amino acid transport;GO:0009966//regulation of signal transduction;GO:0006812//cation transport;GO:0006865//amino acid transport;GO:0009966//regulation of signal transduction;GO:0006812//cation transport	gi|148673899|gb|EDL05846.1|/0/solute carrier family 7 (cationic amino acid transporter, y+ system), member 1, partial [Mus musculus]
109815	1208	314	811	25.45	74.59	1.55132	Up	2.95456e-66	1.29285e-64	Vimp	VCP-interacting membrane protein	K14025|1|8e-73|276|mmu:109815|selenoprotein S	GO:0034385;GO:0005874//microtubule;GO:0031227//intrinsic component of endoplasmic reticulum membrane	GO:0005515//protein binding	GO:0032496//response to lipopolysaccharide;GO:0006984//ER-nucleus signaling pathway;GO:0043161//proteasome-mediated ubiquitin-dependent protein catabolic process;GO:0051171//regulation of nitrogen compound metabolic process;GO:0001818//negative regulation of cytokine production;GO:0010558;GO:0006915//apoptotic process;GO:0006886//intracellular protein transport;GO:0019725//cellular homeostasis;GO…	gi|12751447|gb|AAK07659.1|AF335543_1/6.93375e-72/minor histocompatibility antigen precursor [Mus musculus]
17254	2574.32	3091.44	7945.57	115.29	337.34	1.54894	Up	0	0	Slc3a2	solute carrier family 3 (activators of dibasic and neutral amino acid transport), member 2	K06519|1|0.0|937|mmu:17254|solute carrier family 3, member 2	GO:0044459;GO:0031224//intrinsic component of membrane;GO:0048770;GO:0044459;GO:0031224//intrinsic component of membrane;GO:0048770	GO:0015171//amino acid transmembrane transporter activity;GO:0043167//ion binding;GO:0015171//amino acid transmembrane transporter activity;GO:0043167//ion binding	GO:0015820//leucine transport;GO:0044238//primary metabolic process;GO:0015820//leucine transport;GO:0044238//primary metabolic process	gi|238637277|ref|NP_001154885.1|/0/4F2 cell-surface antigen heavy chain isoform a [Mus musculus]
263876	3996	334	860	8.01	23.4	1.54663	Up	7.31792e-70	3.47353e-68	Spata2	spermatogenesis associated 2	K17595|1|0.0|928|mmu:263876|spermatogenesis-associated protein 2	GO:0044424	-	-	gi|148674567|gb|EDL06514.1|/0/spermatogenesis associated 2, partial [Mus musculus]
14664	3272	57	145	1.67	4.83	1.53218	Up	6.9052e-13	5.41934e-12	Slc6a9	solute carrier family 6 (neurotransmitter transporter, glycine), member 9	K05038|1|0.0|1275|mmu:14664|solute carrier family 6 (neurotransmitter transporter, amino acid) member 5/7/9/14	GO:0016021//integral component of membrane	GO:0005488;GO:0005343//organic acid:sodium symporter activity;GO:0005326//neurotransmitter transporter activity	GO:0046942//carboxylic acid transport;GO:0006812//cation transport	gi|148698593|gb|EDL30540.1|/0/solute carrier family 6 (neurotransmitter transporter, glycine), member 9, isoform CRA_a, partial [Mus musculus]
14605	2028.5	167	465	8.73	25.15	1.5265	Up	1.51848e-42	3.99921e-41	Tsc22d3	TSC22 domain family, member 3	K02514|1|3e-12|75.9|isc:IscW_ISCW015590|heparan sulfate 6-O-sulfotransferase HS6ST1 [EC:2.8.2.-]	GO:0043231//intracellular membrane-bounded organelle;GO:0043231//intracellular membrane-bounded organelle;GO:0043231//intracellular membrane-bounded organelle	GO:0043425//bHLH transcription factor binding;GO:0001071//nucleic acid binding transcription factor activity;GO:0043425//bHLH transcription factor binding;GO:0001071//nucleic acid binding transcription factor activity;GO:0043425//bHLH transcription factor binding;GO:0001071//nucleic acid binding transcription factor activity	GO:0046903//secretion;GO:0006915//apoptotic process;GO:0007519//skeletal muscle tissue development;GO:0006950//response to stress;GO:0006366//transcription from RNA polymerase II promoter;GO:0006915//apoptotic process;GO:0007519//skeletal muscle tissue development;GO:0006351//transcription, DNA-templated;GO:0006950//response to stress;GO:0046903//secretion;GO:0006915//apoptotic process;GO:0007519…	gi|4103490|gb|AAD01789.1|/1.8925e-49/glucocorticoid-induced leucine zipper GILZ protein [Mus musculus]
384864	1122	113.15	287.23	9.9	28.51	1.52597	Up	5.35806e-24	7.83564e-23	Gm1943	WD repeat domain 70 pseudogene	-	-	-	-	gi|38174374|gb|AAH61236.1|/3.54396e-43/WD repeat domain 70 [Mus musculus]
66234	1824	390	985	20.71	59.37	1.51941	Up	1.08943e-77	5.6325e-76	Msmo1	methylsterol monoxygenase 1	K07750|1|1e-179|632|mmu:66234|methylsterol monooxygenase [EC:1.14.13.72]	GO:0031224//intrinsic component of membrane;GO:0043231//intracellular membrane-bounded organelle;GO:0031090//organelle membrane	GO:0046914//transition metal ion binding;GO:0016709//oxidoreductase activity, acting on paired donors, with incorporation or reduction of molecular oxygen, NAD(P)H as one donor, and incorporation of one atom of oxygen	GO:0006631//fatty acid metabolic process;GO:0006694//steroid biosynthetic process;GO:0008203//cholesterol metabolic process	gi|13384836|ref|NP_079712.1|/1.14416e-178/methylsterol monooxygenase 1 [Mus musculus]
241230	3166	15	38	0.46	1.31	1.50986	Up	0.00026908	0.000885671	St8sia6	ST8 alpha-N-acetyl-neuraminide alpha-2,8-sialyltransferase 6	K06615|1|0.0|793|mmu:241230|alpha-N-acetyl-neuraminate alpha-2,8-sialyltransferase (sialyltransferase 8F) [EC:2.4.99.-]	GO:0031228//intrinsic component of Golgi membrane	GO:0016757//transferase activity, transferring glycosyl groups	GO:0001573//ganglioside metabolic process;GO:0006487//protein N-linked glycosylation	gi|74186461|dbj|BAE42986.1|/0/unnamed protein product [Mus musculus]
58233	3005	105	263	3.36	9.55	1.50704	Up	1.0077e-21	1.35135e-20	Dnaja4	DnaJ heat shock protein family (Hsp40) member A4	K09505|1|0.0|719|mmu:58233|DnaJ homolog subfamily A member 4	-	GO:0043169//cation binding;GO:0005515//protein binding;GO:0032550	GO:0006950//response to stress;GO:0044267//cellular protein metabolic process	gi|568961808|ref|XP_006511388.1|/0/PREDICTED: dnaJ homolog subfamily A member 4 isoform X1 [Mus musculus]
NM_001326566	4234	19.37	48.53	0.44	1.25	1.50635	Up	4.24196e-05	0.000155866	-	-	K09228|1|0.0|1184|mmu:21408|KRAB domain-containing zinc finger protein	GO:0031981//nuclear lumen	GO:0003676//nucleic acid binding;GO:0046914//transition metal ion binding;GO:0001071//nucleic acid binding transcription factor activity	GO:0050954//sensory perception of mechanical stimulus;GO:0044767//single-organism developmental process;GO:0014070//response to organic cyclic compound;GO:0007000//nucleolus organization;GO:0006950//response to stress;GO:0006366//transcription from RNA polymerase II promoter	gi|56268788|gb|AAH87540.1|/0/Zfp354a protein [Mus musculus]
66569	2484	48	120	1.86	5.28	1.50524	Up	1.11449e-10	7.41656e-10	Gdpd1	glycerophosphodiester phosphodiesterase domain containing 1	K04371|1|7e-29|131|asn:102375250|mitogen-activated protein kinase 1/3 [EC:2.7.11.24];K19179|3|8e-10|68.6|nvi:100678544|glycerophosphoinositol glycerophosphodiesterase [EC:3.1.4.44]	GO:0031224//intrinsic component of membrane	GO:0043169//cation binding;GO:0008081//phosphoric diester hydrolase activity	GO:0019400	gi|12847642|dbj|BAB27650.1|/0/unnamed protein product [Mus musculus]
14972	1669	120	298.9	6.98	19.73	1.49909	Up	3.96764e-24	5.83785e-23	H2-K1	histocompatibility 2, K1, K region	K06458|1|0.0|706|mmu:14972|CD8A antigen, alpha polypeptide;K06459|1|0.0|706|mmu:14972|CD8B antigen, beta polypeptide;K06751|1|0.0|706|mmu:14972|major histocompatibility complex, class I	GO:0009986//cell surface;GO:0031224//intrinsic component of membrane;GO:0042611	GO:0003823//antigen binding	GO:0006952//defense response;GO:0043583//ear development;GO:0002484	gi|148678289|gb|EDL10236.1|/0/mCG140189, isoform CRA_b, partial [Mus musculus]
67091	782	62	154	7.9	22.26	1.49453	Up	3.3903e-13	2.7231e-12	Trappc6a	trafficking protein particle complex 6A	K07874|1|9e-19|95.9|smm:Smp_072290|Ras-related protein Rab-1A	GO:0043231//intracellular membrane-bounded organelle	-	GO:0006810//transport	gi|148691203|gb|EDL23150.1|/4.90731e-102/trafficking protein particle complex 6A, isoform CRA_a, partial [Mus musculus]
20513	2089	25	62	1.16	3.25	1.48631	Up	4.24668e-06	1.75886e-05	Slc1a6	solute carrier family 1 (high affinity aspartate/glutamate transporter), member 6	K05617|1|0.0|978|mmu:20513|solute carrier family 1 (high affinity aspartate/glutamate transporter), member 6	GO:0031224//intrinsic component of membrane;GO:0043231//intracellular membrane-bounded organelle	GO:0015291//secondary active transmembrane transporter activity;GO:0005310//dicarboxylic acid transmembrane transporter activity	GO:0006873//cellular ion homeostasis;GO:0006835//dicarboxylic acid transport;GO:0006865//amino acid transport	gi|568967095|ref|XP_006513486.1|/0/PREDICTED: excitatory amino acid transporter 4 isoform X2 [Mus musculus]
27404	6178	32	78	0.49	1.37	1.48332	Up	3.41062e-07	1.61206e-06	Abca8b	ATP-binding cassette, sub-family A (ABC1), member 8b	K05650|1|0.0|3032|mmu:27404|ATP-binding cassette, subfamily A (ABC1), member 8	GO:0031224//intrinsic component of membrane;GO:0019866//organelle inner membrane	GO:0017111//nucleoside-triphosphatase activity;GO:0032550;GO:0015405	GO:0009154//purine ribonucleotide catabolic process;GO:0044763;GO:0051234//establishment of localization	gi|148702428|gb|EDL34375.1|/0/mCG118047, isoform CRA_a, partial [Mus musculus]
100037258	5190	221	544	4.07	11.37	1.48213	Up	3.51848e-42	9.15186e-41	Dnajc3	DnaJ heat shock protein family (Hsp40) member C3	K09523|1|0.0|927|mmu:100037258|DnaJ homolog subfamily C member 3	GO:0030867//rough endoplasmic reticulum membrane	GO:0016772//transferase activity, transferring phosphorus-containing groups;GO:0005515//protein binding;GO:0019887//protein kinase regulator activity	GO:0001933//negative regulation of protein phosphorylation;GO:0002252;GO:0006508//proteolysis;GO:0030968//endoplasmic reticulum unfolded protein response	gi|74222174|dbj|BAE26900.1|/0/unnamed protein product [Mus musculus]
13612	5328	23	56	0.41	1.14	1.47534	Up	1.62886e-05	6.31222e-05	Edil3	EGF-like repeats and discoidin I-like domains 3	K17253|1|2e-164|583|dre:558580|lactadherin	GO:0031988//membrane-bounded vesicle;GO:0031988//membrane-bounded vesicle	GO:0005102//receptor binding;GO:0046872//metal ion binding;GO:0005102//receptor binding	GO:0010810//regulation of cell-substrate adhesion;GO:0032502//developmental process;GO:0010810//regulation of cell-substrate adhesion;GO:0032502//developmental process	gi|83921564|ref|NP_001033076.1|/0/EGF-like repeat and discoidin I-like domain-containing protein 3 isoform a precursor [Mus musculus]
73166	1496	31	76	2.02	5.61	1.47365	Up	4.32218e-07	2.02243e-06	Tm7sf2	transmembrane 7 superfamily member 2	K00222|1|0.0|689|mmu:73166|delta14-sterol reductase [EC:1.3.1.70]	GO:0043227//membrane-bounded organelle;GO:0031224//intrinsic component of membrane	GO:0016628//oxidoreductase activity, acting on the CH-CH group of donors, NAD or NADP as acceptor	GO:0006694//steroid biosynthetic process;GO:0008203//cholesterol metabolic process	gi|117414164|ref|NP_082730.2|/0/delta(14)-sterol reductase [Mus musculus]
73327	1103.96	25	61	2.22	6.16	1.47237	Up	6.54746e-06	2.65677e-05	Pradc1	protease-associated domain containing 1	K10086|1|3e-11|71.6|spu:579538|ER degradation enhancer, mannosidase alpha-like 3	-	-	-	gi|625212555|ref|XP_007646984.1|/3.30391e-94/PREDICTED: protease-associated domain-containing protein 1 isoform X1 [Cricetulus griseus]
78894	3175	124	303	3.75	10.4	1.47162	Up	5.63462e-24	8.23291e-23	Aacs	acetoacetyl-CoA synthetase	K01907|1|0.0|1368|mmu:78894|acetoacetyl-CoA synthetase [EC:6.2.1.16]	GO:0044444//cytoplasmic part	GO:0016878//acid-thiol ligase activity;GO:0032550	GO:0010243//response to organonitrogen compound;GO:0070542//response to fatty acid;GO:0033574//response to testosterone;GO:0050796//regulation of insulin secretion;GO:0048513//animal organ development;GO:0045444//fat cell differentiation;GO:0044238//primary metabolic process;GO:0032787//monocarboxylic acid metabolic process;GO:0036315//cellular response to sterol;GO:0044767//single-organism devel…	gi|21313520|ref|NP_084486.1|/0/acetoacetyl-CoA synthetase [Mus musculus]
68949	754	589	1426	77.94	214.14	1.45812	Up	4.0129e-105	2.98357e-103	Zfos1	zinc finger, NFX1-type containing 1, opposite strand RNA 1	-	-	-	-	gi|124487305|ref|NP_001074474.1|/3.09435e-32/uncharacterized protein LOC68949 [Mus musculus]
78834	2486	279	675	10.81	29.69	1.45761	Up	1.15561e-50	3.73418e-49	Zfp623	zinc finger protein 623	K09228|1|0.0|1063|mmu:78834|KRAB domain-containing zinc finger protein	GO:0005622//intracellular	GO:0005488	GO:0006351//transcription, DNA-templated	gi|50510555|dbj|BAD32263.1|/0/mKIAA0628 protein [Mus musculus]
232784	2720.84	153.53	371.32	5.43	14.9	1.45629	Up	1.08768e-28	1.94015e-27	Zfp212	Zinc finger protein 212	K09228|1|0.0|922|mmu:232784|KRAB domain-containing zinc finger protein	-	GO:0005515//protein binding;GO:0043169//cation binding;GO:0005515//protein binding;GO:0043169//cation binding	-	gi|37360616|dbj|BAC98286.1|/0/mKIAA3011 protein [Mus musculus]
93683	4626	385	930	7.96	21.83	1.45547	Up	5.61972e-69	2.58707e-67	Glce	glucuronyl C5-epimerase	K01793|1|0.0|1260|mmu:93683|heparosan-N-sulfate-glucuronate 5-epimerase [EC:5.1.3.17]	GO:0043231//intracellular membrane-bounded organelle;GO:0031224//intrinsic component of membrane	GO:0016857//racemase and epimerase activity, acting on carbohydrates and derivatives	GO:0030166//proteoglycan biosynthetic process;GO:0006024//glycosaminoglycan biosynthetic process	gi|65301488|ref|NP_201577.3|/0/D-glucuronyl C5-epimerase [Mus musculus]
21838	1753	80	193	4.42	12.11	1.45408	Up	1.47821e-15	1.38685e-14	Thy1	thymus cell antigen 1, theta	K06464|1|2e-72|276|mmu:21838|integrin beta 2;K06493|1|2e-72|276|mmu:21838|integrin beta 3;K06514|1|2e-72|276|mmu:21838|Thy-1 cell surface antigen;K16338|1|2e-72|276|mmu:21838|syndecan 4	GO:0009986//cell surface;GO:0046658//anchored component of plasma membrane;GO:0043005//neuron projection;GO:0043231//intracellular membrane-bounded organelle;GO:0044444//cytoplasmic part	GO:0035091//phosphatidylinositol binding;GO:0005102//receptor binding;GO:0019900//kinase binding	GO:0010524//positive regulation of calcium ion transport into cytosol;GO:0006915//apoptotic process;GO:0006996//organelle organization;GO:0001933//negative regulation of protein phosphorylation;GO:0016477//cell migration;GO:0007409//axonogenesis;GO:0001934//positive regulation of protein phosphorylation;GO:0002274;GO:0048646//anatomical structure formation involved in morphogenesis;GO:0042462//ey…	gi|6678347|ref|NP_033408.1|/1.51386e-71/thy-1 membrane glycoprotein preproprotein [Mus musculus]
12224	1728	20	48	1.12	3.06	1.45003	Up	7.98324e-05	0.000283061	Klf5	Kruppel-like factor 5	K09206|1|0.0|845|mmu:12224|krueppel-like factor 5	GO:0043231//intracellular membrane-bounded organelle	GO:0003676//nucleic acid binding;GO:0046914//transition metal ion binding;GO:0001071//nucleic acid binding transcription factor activity	GO:0007519//skeletal muscle tissue development;GO:0006351//transcription, DNA-templated;GO:0030031//cell projection assembly	gi|148668134|gb|EDL00464.1|/0/Kruppel-like factor 5, isoform CRA_a, partial [Mus musculus]
16172	3970	55.14	132.68	1.33	3.63	1.44854	Up	5.09656e-11	3.49113e-10	Il17ra	interleukin 17 receptor A	K05164|1|0.0|1596|mmu:16172|interleukin 17 receptor	GO:0031224//intrinsic component of membrane	-	GO:0001775//cell activation;GO:0034097//response to cytokine;GO:0001819//positive regulation of cytokine production	gi|6680411|ref|NP_032385.1|/0/interleukin-17 receptor A precursor [Mus musculus]
21987	1267	90	216	6.94	18.91	1.44614	Up	4.1196e-17	4.28087e-16	Tpd52l1	tumor protein D52-like 1	-	GO:0044444//cytoplasmic part	GO:0046983//protein dimerization activity;GO:0016505//peptidase activator activity involved in apoptotic process;GO:0042802//identical protein binding	GO:0000737//DNA catabolic process, endonucleolytic;GO:0044772//mitotic cell cycle phase transition;GO:0006915//apoptotic process;GO:0007254//JNK cascade;GO:0012502//induction of programmed cell death;GO:0043405//regulation of MAP kinase activity	gi|568965335|ref|XP_006512766.1|/2.19146e-124/PREDICTED: tumor protein D53 isoform X1 [Mus musculus]
74375	4138	110	264	2.55	6.94	1.44444	Up	1.4128e-20	1.80116e-19	Gcc1	golgi coiled coil 1	K04520|1|2e-07|61.6|xla:380515|amyloid beta A4 protein;K05719|1|2e-07|61.6|xla:380515|integrin beta 1;K06236|1|2e-07|61.6|xla:380515|collagen, type I/II/III/V/XI/XXIV/XXVII, alpha;K06256|1|2e-07|61.6|xla:380515|CD44 antigen;K06257|1|2e-07|61.6|xla:380515|syndecan 1;K06493|1|2e-07|61.6|xla:380515|integrin beta 3;K10352|2|9e-06|55.8|xma:102237249|myosin heavy chain	GO:0043231//intracellular membrane-bounded organelle;GO:0016020//membrane	GO:0005488	-	gi|268370067|ref|NP_083176.3|/0/GRIP and coiled-coil domain-containing protein 1 [Mus musculus]
14312	4396.83	2962	7084	64.33	175.05	1.4442	Up	0	0	Brd2	bromodomain containing 2	K08871|1|0.0|1004|mmu:14312|bromodomain-containing protein 2	GO:0043231//intracellular membrane-bounded organelle;GO:0043231//intracellular membrane-bounded organelle;GO:0043231//intracellular membrane-bounded organelle	GO:0042393//histone binding;GO:0042393//histone binding;GO:0042393//histone binding	GO:0034728//nucleosome organization;GO:0006366//transcription from RNA polymerase II promoter;GO:0034728//nucleosome organization;GO:0006366//transcription from RNA polymerase II promoter;GO:0034728//nucleosome organization;GO:0006366//transcription from RNA polymerase II promoter	gi|60360108|dbj|BAD90273.1|/0/mKIAA4005 protein [Mus musculus]
13710	1940	18	43	0.9	2.43	1.43296	Up	0.000200696	0.000674189	Elf3	E74-like factor 3	K09429|1|0.0|687|mmu:13710|E74-like factor 3	GO:0031981//nuclear lumen;GO:0031981//nuclear lumen	GO:0003712//transcription cofactor activity;GO:0001071//nucleic acid binding transcription factor activity;GO:0003677//DNA binding;GO:0003712//transcription cofactor activity;GO:0001071//nucleic acid binding transcription factor activity;GO:0003677//DNA binding	GO:0048771//tissue remodeling;GO:0006366//transcription from RNA polymerase II promoter;GO:0030154//cell differentiation;GO:0043062//extracellular structure organization;GO:0006952//defense response;GO:0001701//in utero embryonic development;GO:0048771//tissue remodeling;GO:0006366//transcription from RNA polymerase II promoter;GO:0030154//cell differentiation;GO:0043062//extracellular structure …	gi|568908113|ref|XP_006529187.1|/0/PREDICTED: ETS-related transcription factor Elf-3 isoform X1 [Mus musculus]
74646	3089	24	57	0.75	2.01	1.42223	Up	1.96086e-05	7.52073e-05	Spsb1	splA/ryanodine receptor domain and SOCS box containing 1	K10343|1|4e-166|565|mcf:102146859|SPRY domain-containing SOCS box protein 1/4	-	-	GO:0007165//signal transduction	gi|62088698|dbj|BAD92796.1|/6.81963e-165/SPRY domain-containing SOCS box protein SSB-1 variant [Homo sapiens]
71853	2125	2100	4933	95.46	254.49	1.41464	Up	0	0	Pdia6	protein disulfide isomerase associated 6	K09584|1|0.0|827|mmu:71853|protein disulfide-isomerase A6 [EC:5.3.4.1]	GO:0044432;GO:0048770;GO:0016020//membrane	GO:0046872//metal ion binding;GO:0015036//disulfide oxidoreductase activity	GO:0030168//platelet activation;GO:0044267//cellular protein metabolic process;GO:0019725//cellular homeostasis;GO:0018904	gi|74191305|dbj|BAE39477.1|/0/unnamed protein product [Mus musculus]
12581	1271	52	122	4	10.65	1.41278	Up	5.46864e-10	3.42233e-09	Cdkn2d	cyclin-dependent kinase inhibitor 2D (p19, inhibits CDK4)	K06623|1|4e-88|327|mmu:12581|cyclin-dependent kinase inhibitor 2D	GO:0043231//intracellular membrane-bounded organelle	GO:0016538//cyclin-dependent protein serine/threonine kinase regulator activity;GO:0019900//kinase binding	GO:0044772//mitotic cell cycle phase transition;GO:0008283//cell proliferation;GO:0016310//phosphorylation;GO:0006915//apoptotic process;GO:0050954//sensory perception of mechanical stimulus;GO:0014070//response to organic cyclic compound;GO:0009416//response to light stimulus;GO:0016049//cell growth;GO:0033993//response to lipid;GO:0006281//DNA repair	gi|159162080|pdb|1AP7|A/2.81832e-87/Chain A, P19-Ink4d From Mouse, Nmr, 20 Structures
14790	568	133	312	23.76	63.25	1.41253	Up	2.87974e-23	4.07309e-22	Grcc10	gene rich cluster, C10 gene	-	-	-	-	gi|537136500|gb|ERE66552.1|/1.15456e-51/atrophin-1-like protein [Cricetulus griseus]
52840	3699.89	44	104	1.15	3.06	1.4119	Up	8.44142e-09	4.67814e-08	Dbndd2	dysbindin (dystrobrevin binding protein 1) domain containing 2	-	-	-	GO:0001933//negative regulation of protein phosphorylation;GO:0001933//negative regulation of protein phosphorylation;GO:0001933//negative regulation of protein phosphorylation;GO:0001933//negative regulation of protein phosphorylation	gi|148674447|gb|EDL06394.1|/4.70289e-47/dysbindin (dystrobrevin binding protein 1) domain containing 2, isoform CRA_d, partial [Mus musculus]
80795	1018	134	313	12.96	34.36	1.40666	Up	3.421e-23	4.81433e-22	Selk	selenoprotein K	-	GO:0043231//intracellular membrane-bounded organelle;GO:0031090//organelle membrane	-	GO:0072678//T cell migration;GO:0002679//respiratory burst involved in defense response;GO:0042098//T cell proliferation;GO:0070838//divalent metal ion transport	gi|344252869|gb|EGW08973.1|/1.41327e-33/Selenoprotein K [Cricetulus griseus]
13007	1770	263	614	14.4	38.16	1.40599	Up	6.87328e-44	1.87791e-42	Csrp1	cysteine and glycine-rich protein 1	K09377|1|3e-88|328|shr:100918475|cysteine and glycine-rich protein	GO:0005856//cytoskeleton;GO:0043231//intracellular membrane-bounded organelle	GO:0046914//transition metal ion binding	GO:0007010//cytoskeleton organization	gi|537170965|gb|ERE74332.1|/2.34595e-96/cysteine and glycine-rich protein 1 [Cricetulus griseus]
235180	1285	21	49	1.6	4.23	1.40259	Up	9.5522e-05	0.000335645	Fez1	fasciculation and elongation protein zeta 1 (zygin I)	K16502|1|1e-70|269|acs:100557797|cadherin-related family member 2	GO:0005815//microtubule organizing center;GO:0043231//intracellular membrane-bounded organelle;GO:0043005//neuron projection;GO:0016020//membrane	GO:0019901//protein kinase binding;GO:0015631//tubulin binding	GO:0022610;GO:0070848//response to growth factor;GO:0006935//chemotaxis;GO:0051646//mitochondrion localization;GO:0051234//establishment of localization;GO:0010975//regulation of neuron projection development	gi|148747561|ref|NP_898994.2|/0/fasciculation and elongation protein zeta-1 [Mus musculus]
11911	1545.84	3047	7124	192.48	508.55	1.40168	Up	0	0	Atf4	activating transcription factor 4	K04374|1|8e-146|519|mmu:11911|cyclic AMP-dependent transcription factor ATF-4	GO:0043231//intracellular membrane-bounded organelle;GO:0032589//neuron projection membrane;GO:0043234//protein complex;GO:0005856//cytoskeleton;GO:0043231//intracellular membrane-bounded organelle;GO:0032589//neuron projection membrane;GO:0043234//protein complex;GO:0005856//cytoskeleton	GO:0005515//protein binding;GO:0003677//DNA binding;GO:0005515//protein binding;GO:0003677//DNA binding	GO:0007186//G-protein coupled receptor signaling pathway;GO:0006366//transcription from RNA polymerase II promoter;GO:0034976//response to endoplasmic reticulum stress;GO:0043065//positive regulation of apoptotic process;GO:0006006//glucose metabolic process;GO:0006813//potassium ion transport;GO:0007186//G-protein coupled receptor signaling pathway;GO:0006366//transcription from RNA polymerase I…	gi|74199225|dbj|BAE33149.1|/7.82528e-145/unnamed protein product [Mus musculus]
17259	1339	58.05	134.44	4.23	11.12	1.39443	Up	1.30362e-10	8.61712e-10	Mef2b	myocyte enhancer factor 2B	K09261|1|2e-165|584|mmu:17259|MADS-box transcription enhancer factor 2B	GO:0043231//intracellular membrane-bounded organelle;GO:0043234//protein complex	GO:0001071//nucleic acid binding transcription factor activity;GO:0019899//enzyme binding	GO:0006351//transcription, DNA-templated	gi|113865987|ref|NP_001038949.1|/1.80883e-164/myocyte-specific enhancer factor 2B [Mus musculus]
76574	2166	26	60	1.16	3.04	1.38995	Up	1.8273e-05	7.03578e-05	Mfsd2a	major facilitator superfamily domain containing 2A	K08824|1|2e-20|103|bfo:BRAFLDRAFT_90694|cyclin-dependent kinase-like [EC:2.7.11.22]	GO:0031224//intrinsic component of membrane	-	GO:0051234//establishment of localization	gi|227430371|ref|NP_083938.2|/0/sodium-dependent lysophosphatidylcholine symporter 1 [Mus musculus]
22339	3430.95	357.43	840.82	10.2	26.69	1.38773	Up	4.18152e-60	1.63021e-58	Vegfa	vascular endothelial growth factor A	K05448|1|3e-148|528|rno:83785|vascular endothelial growth factor A;K06724|1|3e-148|528|rno:83785|neuropilin 1;K06819|1|3e-148|528|rno:83785|neuropilin 2	GO:0005737//cytoplasm;GO:0005578//proteinaceous extracellular matrix;GO:0031988//membrane-bounded vesicle;GO:0005578//proteinaceous extracellular matrix;GO:0016023//cytoplasmic, membrane-bounded vesicle;GO:0005737//cytoplasm;GO:0005578//proteinaceous extracellular matrix;GO:0031988//membrane-bounded vesicle;GO:0016020//membrane;GO:0005578//proteinaceous extracellular matrix;GO:0016023//cytoplasmi…	GO:0042802//identical protein binding;GO:0005172//vascular endothelial growth factor receptor binding;GO:0046983//protein dimerization activity;GO:0042802//identical protein binding;GO:0005172//vascular endothelial growth factor receptor binding;GO:0046983//protein dimerization activity;GO:0005539//glycosaminoglycan binding;GO:0042802//identical protein binding;GO:0005172//vascular endothelial gr…	GO:0006915//apoptotic process;GO:0001894//tissue homeostasis;GO:0038084//vascular endothelial growth factor signaling pathway;GO:0022414//reproductive process;GO:0060562//epithelial tube morphogenesis;GO:0001945//lymph vessel development;GO:0002573//myeloid leukocyte differentiation;GO:0030595//leukocyte chemotaxis;GO:0048771//tissue remodeling;GO:0045860//positive regulation of protein kinase ac…	gi|160358799|ref|NP_001020421.2|/1.3036e-150/vascular endothelial growth factor A isoform 1 [Mus musculus]
239133	1348	36	83	2.61	6.82	1.38572	Up	4.58466e-07	2.1393e-06	Dleu7	deleted in lymphocytic leukemia, 7	-	-	-	-	gi|27735012|ref|NP_775595.1|/2.97525e-82/leukemia-associated protein 7 homolog [Mus musculus]
214505	1234	33	76	2.62	6.84	1.38443	Up	1.43668e-06	6.31292e-06	Gnptg	N-acetylglucosamine-1-phosphotransferase, gamma subunit	K10087|1|0.0|638|mmu:214505|N-acetylglucosamine-1-phosphate transferase, gamma subunit	GO:0043231//intracellular membrane-bounded organelle	GO:0005515//protein binding;GO:0016780//phosphotransferase activity, for other substituted phosphate groups	GO:0006491//N-glycan processing	gi|49457855|ref|NP_766117.2|/0/N-acetylglucosamine-1-phosphotransferase subunit gamma precursor [Mus musculus]
78267	2953	69	158	2.25	5.84	1.37604	Up	4.15908e-12	3.08816e-11	Klhdc8b	kelch domain containing 8B	K10446|1|3e-20|103|spu:575182|kelch-like protein 8	GO:0044424	-	-	gi|148689341|gb|EDL21288.1|/0/kelch domain containing 8B, isoform CRA_b, partial [Mus musculus]
217198	3007	77	176	2.46	6.38	1.3749	Up	2.73888e-13	2.2147e-12	Plekhh3	pleckstrin homology domain containing, family H (with MyTH4 domain) member 3	K12559|1|3e-111|405|lcm:102347528|myosin X	GO:0043232	GO:0008289//lipid binding	GO:0007154//cell communication	gi|965960509|ref|XP_014954281.1|/0/PREDICTED: LOW QUALITY PROTEIN: pleckstrin homology domain-containing family H member 3 isoform X1 [Ovis aries]
223881	2203	31.59	71.86	1.38	3.57	1.37126	Up	3.53638e-06	1.47779e-05	Rnd1	Rho family GTPase 1	K07531|1|1e-118|429|mmu:223881|Rho family GTPase 1	GO:0016020//membrane;GO:0070161;GO:0043232;GO:0044444//cytoplasmic part	GO:0032550;GO:0005515//protein binding;GO:0017111//nucleoside-triphosphatase activity	GO:0007155//cell adhesion;GO:0042551//neuron maturation;GO:0030036//actin cytoskeleton organization;GO:0006935//chemotaxis;GO:0009154//purine ribonucleotide catabolic process;GO:0035556//intracellular signal transduction	gi|27369880|ref|NP_766200.1|/1.0913e-117/rho-related GTP-binding protein Rho6 precursor [Mus musculus]
12406	2242.39	1337	3049	57.57	148.93	1.37125	Up	4.98962e-203	9.31562e-201	Serpinh1	serine (or cysteine) peptidase inhibitor, clade H, member 1	K09501|1|0.0|753|mmu:12406|serpin peptidase inhibitor, clade H, member 1	-	-	-	gi|200966|gb|AAA03200.1|/0/put. serine protease inhibitor [Mus musculus]
75599	3902	267	608	6.56	16.95	1.36952	Up	7.3555e-42	1.89272e-40	Pcdh1	protocadherin 1	K16498|1|0.0|1855|mmu:75599|protocadherin delta 1	GO:0030054//cell junction;GO:0016021//integral component of membrane	GO:0046872//metal ion binding	GO:0048731//system development;GO:0016337//single organismal cell-cell adhesion;GO:0007154//cell communication	gi|148678151|gb|EDL10098.1|/0/protocadherin 1 [Mus musculus]
22027	2759	7569	17178	263.95	679.84	1.36493	Up	0	0	Hsp90b1	heat shock protein 90, beta (Grp94), member 1	K09487|1|0.0|1283|mmu:22027|heat shock protein 90kDa beta	GO:0044432;GO:0048770;GO:0031090//organelle membrane;GO:0005886//plasma membrane	GO:0032550;GO:0003676//nucleic acid binding;GO:0046872//metal ion binding;GO:0070325//lipoprotein particle receptor binding;GO:0019902//phosphatase binding	GO:0043161//proteasome-mediated ubiquitin-dependent protein catabolic process;GO:0006874//cellular calcium ion homeostasis;GO:0033198//response to ATP;GO:0010921//regulation of phosphatase activity;GO:0006915//apoptotic process;GO:0007015//actin filament organization;GO:0045184//establishment of protein localization;GO:0006952//defense response;GO:0030968//endoplasmic reticulum unfolded protein r…	gi|14714615|gb|AAH10445.1|/0/Heat shock protein 90, beta (Grp94), member 1 [Mus musculus]
11841	2273.41	180	407	7.62	19.6	1.36299	Up	2.90362e-28	5.09817e-27	Arf2	ADP-ribosylation factor 2	K06883|1|2e-99|365|ecb:100049809|uncharacterized protein	GO:0043231//intracellular membrane-bounded organelle;GO:0016020//membrane;GO:0043231//intracellular membrane-bounded organelle;GO:0016020//membrane	GO:0032550;GO:0032550	GO:0035556//intracellular signal transduction;GO:0045184//establishment of protein localization;GO:0006810//transport;GO:0035556//intracellular signal transduction;GO:0045184//establishment of protein localization;GO:0006810//transport	gi|149054474|gb|EDM06291.1|/4.71384e-118/ADP-ribosylation factor 2, isoform CRA_c [Rattus norvegicus]
103724	1929	109	247	5.47	14.06	1.36198	Up	7.9824e-18	8.68706e-17	Tbc1d10a	TBC1 domain family, member 10a	K17902|1|2e-28|130|fch:102046420|TBC1 domain family member 4	GO:0044464	GO:0019904//protein domain specific binding	GO:2001056//positive regulation of cysteine-type endopeptidase activity;GO:0006508//proteolysis	gi|19527240|ref|NP_598784.1|/0/TBC1 domain family member 10A [Mus musculus]
69930	4190	71	160	1.62	4.15	1.35712	Up	5.73988e-12	4.20066e-11	Zfp715	zinc finger protein 715	K09228|1|0.0|1885|mmu:69930|KRAB domain-containing zinc finger protein	-	GO:0043169//cation binding	-	gi|148690699|gb|EDL22646.1|/0/zinc finger protein 715, isoform CRA_d, partial [Mus musculus]
18412	2008.32	1494	3332	71.3	182.07	1.35252	Up	7.94422e-214	1.66858e-211	Sqstm1	sequestosome 1	K14381|1|0.0|821|rno:113894|sequestosome 1	GO:0031981//nuclear lumen;GO:0016234//inclusion body;GO:0031982//vesicle;GO:0000323//lytic vacuole;GO:0035770//ribonucleoprotein granule;GO:0005768//endosome;GO:0016234//inclusion body;GO:0031982//vesicle;GO:0000323//lytic vacuole;GO:0035770//ribonucleoprotein granule;GO:0005768//endosome	GO:0046914//transition metal ion binding;GO:0005102//receptor binding;GO:0019901//protein kinase binding;GO:0004672//protein kinase activity;GO:0031593//polyubiquitin binding;GO:0000989//transcription factor activity, transcription factor binding;GO:0019904//protein domain specific binding;GO:0042802//identical protein binding;GO:0046914//transition metal ion binding;GO:0019901//protein kinase bi…	GO:0033036;GO:0007265//Ras protein signal transduction;GO:0006366//transcription from RNA polymerase II promoter;GO:0012501//programmed cell death;GO:0007169//transmembrane receptor protein tyrosine kinase signaling pathway;GO:0051259//protein oligomerization;GO:0001932//regulation of protein phosphorylation;GO:0007249//I-kappaB kinase/NF-kappaB signaling;GO:0044765//single-organism transport;GO:…	gi|6754954|ref|NP_035148.1|/0/sequestosome-1 isoform 1 [Mus musculus]
12840	2746	94	211	3.29	8.39	1.35058	Up	3.13008e-15	2.8819e-14	Col9a2	collagen, type IX, alpha 2	K08131|1|1e-154|549|mmu:12840|collagen, type IX, alpha	-	-	-	gi|227116289|ref|NP_031767.2|/1.22628e-153/collagen alpha-2(IX) chain precursor [Mus musculus]
15245	9094	143	321	1.5	3.82	1.34861	Up	2.2223e-22	3.05575e-21	Hhip	Hedgehog-interacting protein	K06231|1|0.0|1437|mmu:15245|hedgehog interacting protein	GO:0016021//integral component of membrane;GO:0044464	GO:0046914//transition metal ion binding;GO:0016614//oxidoreductase activity, acting on CH-OH group of donors;GO:0005515//protein binding;GO:0048037//cofactor binding	GO:0007224//smoothened signaling pathway;GO:0003002//regionalization;GO:0001525//angiogenesis;GO:0044238//primary metabolic process;GO:0048754//branching morphogenesis of an epithelial tube;GO:0001501//skeletal system development;GO:0008543//fibroblast growth factor receptor signaling pathway;GO:0048699//generation of neurons	gi|160358774|ref|NP_064655.4|/0/hedgehog-interacting protein precursor [Mus musculus]
12257	871	46	103	5.23	13.3	1.34654	Up	4.00836e-08	2.08845e-07	Tspo	translocator protein	K05770|1|1e-99|365|mmu:12257|benzodiazapine receptor	GO:0031966//mitochondrial membrane;GO:0031224//intrinsic component of membrane	GO:0030594//neurotransmitter receptor activity;GO:0005488	GO:0032496//response to lipopolysaccharide;GO:0032846;GO:0033555//multicellular organismal response to stress;GO:0010243//response to organonitrogen compound;GO:0070265//necrotic cell death;GO:0001818//negative regulation of cytokine production;GO:0006816//calcium ion transport;GO:0015698//inorganic anion transport;GO:0006694//steroid biosynthetic process;GO:0006915//apoptotic process;GO:0048545/…	gi|163838662|ref|NP_033905.3|/8.65302e-99/translocator protein [Mus musculus]
66253	1054	42	94	3.92	9.95	1.34384	Up	1.59071e-07	7.81996e-07	Aig1	androgen-induced 1	-	GO:0031224//intrinsic component of membrane	-	-	gi|13384848|ref|NP_079722.1|/1.35206e-142/androgen-induced gene 1 protein [Mus musculus]
380916	4676.39	27	61	0.56	1.42	1.34239	Up	2.15488e-05	8.20681e-05	Lrch1	leucine-rich repeats and calponin homology (CH) domain containing 1	K19613|1|1e-16|92.4|acs:100562674|leucine-rich repeat protein SHOC2	-	-	-	gi|74180769|dbj|BAE25596.1|/0/unnamed protein product [Mus musculus]
230779	1892	26	58	1.33	3.37	1.34132	Up	4.15622e-05	0.000152883	Serinc2	serine incorporator 2	-	GO:0031224//intrinsic component of membrane;GO:0031224//intrinsic component of membrane	GO:0015179//L-amino acid transmembrane transporter activity;GO:0015179//L-amino acid transmembrane transporter activity	GO:0006575//cellular modified amino acid metabolic process;GO:0006643//membrane lipid metabolic process;GO:0043085//positive regulation of catalytic activity;GO:0015807//L-amino acid transport;GO:0006575//cellular modified amino acid metabolic process;GO:0006643//membrane lipid metabolic process;GO:0043085//positive regulation of catalytic activity;GO:0015807//L-amino acid transport	gi|26344730|dbj|BAC36014.1|/0/unnamed protein product [Mus musculus]
56454	3538.33	1215	2708	32.91	83.32	1.34014	Up	5.58984e-174	8.86095e-172	Aldh18a1	aldehyde dehydrogenase 18 family, member A1	K12657|1|0.0|1515|mmu:56454|delta-1-pyrroline-5-carboxylate synthetase [EC:2.7.2.11 1.2.1.41]	GO:0043231//intracellular membrane-bounded organelle;GO:0019866//organelle inner membrane;GO:0043231//intracellular membrane-bounded organelle;GO:0019866//organelle inner membrane	GO:0032550;GO:0016620//oxidoreductase activity, acting on the aldehyde or oxo group of donors, NAD or NADP as acceptor;GO:0016774//phosphotransferase activity, carboxyl group as acceptor;GO:0032550;GO:0016620//oxidoreductase activity, acting on the aldehyde or oxo group of donors, NAD or NADP as acceptor;GO:0016774//phosphotransferase activity, carboxyl group as acceptor	GO:0006591//ornithine metabolic process;GO:0006560//proline metabolic process;GO:0006796//phosphate-containing compound metabolic process;GO:0000052//citrulline metabolic process;GO:0006591//ornithine metabolic process;GO:0006560//proline metabolic process;GO:0006796//phosphate-containing compound metabolic process;GO:0000052//citrulline metabolic process	gi|148709892|gb|EDL41838.1|/0/aldehyde dehydrogenase 18 family, member A1, isoform CRA_b, partial [Mus musculus]
21976	3129	81.89	182.32	2.51	6.35	1.33907	Up	2.33474e-13	1.89703e-12	Top3b	topoisomerase (DNA) III beta	K03165|1|0.0|1731|mmu:21976|DNA topoisomerase III [EC:5.99.1.2]	GO:0043231//intracellular membrane-bounded organelle;GO:0005694//chromosome	GO:0003916//DNA topoisomerase activity;GO:0032550	GO:0044763;GO:0071103//DNA conformation change	gi|148665014|gb|EDK97430.1|/0/topoisomerase (DNA) III beta, isoform CRA_a, partial [Mus musculus]
56745	4305	66	147	1.47	3.71	1.3356	Up	6.3243e-11	4.27807e-10	C1qtnf1	C1q and tumor necrosis factor related protein 1	K19470|1|3e-77|293|amj:102568174|complement C1q tumor necrosis factor-related protein 6	GO:0005578//proteinaceous extracellular matrix;GO:0005578//proteinaceous extracellular matrix;GO:0005578//proteinaceous extracellular matrix	-	GO:0051291//protein heterooligomerization;GO:0006006//glucose metabolic process;GO:0000165//MAPK cascade;GO:0051291//protein heterooligomerization;GO:0006006//glucose metabolic process;GO:0000165//MAPK cascade;GO:0051291//protein heterooligomerization;GO:0006006//glucose metabolic process;GO:0000165//MAPK cascade	gi|568974999|ref|XP_006533883.1|/4.07411e-149/PREDICTED: complement C1q tumor necrosis factor-related protein 1 isoform X2 [Mus musculus]
72042	1642	129	286	7.63	19.19	1.3306	Up	9.89028e-20	1.20251e-18	Cotl1	coactosin-like 1 (Dictyostelium)	-	GO:0043232;GO:0005635//nuclear envelope	GO:0008092//cytoskeletal protein binding	GO:0006952//defense response	gi|148679670|gb|EDL11617.1|/2.59011e-118/coactosin-like 1 (Dictyostelium), isoform CRA_b, partial [Mus musculus]
100532	3240	141	312	4.18	10.49	1.32744	Up	2.54898e-21	3.38047e-20	Rell1	RELT-like 1	K05156|1|1e-19|101|cfa:485200|tumor necrosis factor receptor superfamily member 19-like	GO:0005856//cytoskeleton;GO:0031224//intrinsic component of membrane	-	-	gi|110625912|ref|NP_666035.2|/8.77315e-130/RELT-like protein 1 precursor [Mus musculus]
17768	2070	1120	2475	52.29	131.14	1.3265	Up	5.97098e-157	8.02643e-155	Mthfd2	methylenetetrahydrofolate dehydrogenase (NAD+ dependent), methenyltetrahydrofolate cyclohydrolase	K13403|1|4e-179|630|mmu:17768|methylenetetrahydrofolate dehydrogenase(NAD+) / 5,10-methenyltetrahydrofolate cyclohydrolase [EC:1.5.1.15 3.5.4.9]	-	-	-	gi|6678952|ref|NP_032664.1|/3.91304e-178/bifunctional methylenetetrahydrofolate dehydrogenase/cyclohydrolase, mitochondrial precursor [Mus musculus]
67448	6963	55	121	0.75	1.88	1.32577	Up	4.45164e-09	2.53305e-08	Plxdc2	plexin domain containing 2	-	GO:0031224//intrinsic component of membrane	GO:0005488	-	gi|31543855|ref|NP_080438.2|/0/plexin domain-containing protein 2 precursor [Mus musculus]
68943	2367	74	163	3.01	7.54	1.3248	Up	9.10008e-12	6.56542e-11	Pink1	PTEN induced putative kinase 1	K05688|1|0.0|1013|mmu:68943|PTEN induced putative kinase 1 [EC:2.7.11.1]	-	GO:0004672//protein kinase activity;GO:0032550	GO:0006796//phosphate-containing compound metabolic process;GO:0006464//cellular protein modification process	gi|60360296|dbj|BAD90392.1|/0/mFLJ00387 protein [Mus musculus]
14963	1164	48.42	106.86	4.08	10.21	1.32334	Up	3.66002e-08	1.91348e-07	H2-Bl	histocompatibility 2, blastocyst	K06458|1|0.0|690|mmu:14963|CD8A antigen, alpha polypeptide;K06459|1|0.0|690|mmu:14963|CD8B antigen, beta polypeptide;K06751|1|0.0|690|mmu:14963|major histocompatibility complex, class I	GO:0031224//intrinsic component of membrane;GO:0044464	-	GO:0045953//negative regulation of natural killer cell mediated cytotoxicity	gi|294997253|ref|NP_032225.2|/0/histocompatibility 2, blastocyst precursor [Mus musculus]
70358	1216	333	730	26.8	66.68	1.31502	Up	5.64904e-47	1.67409e-45	Steap1	six transmembrane epithelial antigen of the prostate 1	K14737|1|0.0|662|mmu:70358|metalloreductase STEAP1 [EC:1.16.1.-]	GO:0030054//cell junction;GO:0031090//organelle membrane;GO:0016021//integral component of membrane	GO:0043169//cation binding;GO:0022803;GO:0003824//catalytic activity	GO:0044765//single-organism transport;GO:0055080//cation homeostasis;GO:0044710;GO:0006091//generation of precursor metabolites and energy	gi|74188352|dbj|BAE25828.1|/0/unnamed protein product [Mus musculus]
71667	3669	731	1600	19.11	47.46	1.31238	Up	1.53145e-100	1.09038e-98	Tmem248	transmembrane protein 248	K12662|1|8e-11|72.4|smm:Smp_169060|U4/U6 small nuclear ribonucleoprotein PRP4	GO:0031224//intrinsic component of membrane;GO:0031224//intrinsic component of membrane	-	-	gi|880937805|ref|XP_012976162.1|/0/PREDICTED: transmembrane protein 248 isoform X1 [Mesocricetus auratus]
94088	3827	44	96	1.1	2.73	1.3114	Up	2.15328e-07	1.0424e-06	Trim6	tripartite motif-containing 6	K11999|1|0.0|947|mmu:94088|tripartite motif-containing protein 6/22/34	GO:0044424	GO:0046914//transition metal ion binding	GO:0051259//protein oligomerization	gi|61966933|ref|NP_001013637.1|/0/tripartite motif-containing protein 6 [Mus musculus]
74155	3034	61	133	1.93	4.78	1.30841	Up	1.02802e-09	6.24053e-09	Errfi1	ERBB receptor feedback inhibitor 1	K08886|1|1e-35|154|amj:102560234|activated CDC42 kinase 1 [EC:2.7.10.2 2.7.11.1]	GO:0043231//intracellular membrane-bounded organelle;GO:0044444//cytoplasmic part;GO:0009898//cytoplasmic side of plasma membrane	GO:0019900//kinase binding	GO:0030324//lung development;GO:0001944//vasculature development;GO:0001933//negative regulation of protein phosphorylation;GO:0007176//regulation of epidermal growth factor-activated receptor activity;GO:0043588//skin development;GO:0030216//keratinocyte differentiation	gi|19526962|ref|NP_598514.1|/0/ERBB receptor feedback inhibitor 1 [Mus musculus]
13849	1737.58	61	133	3.4	8.42	1.30829	Up	1.02802e-09	6.23828e-09	Ephx1	epoxide hydrolase 1, microsomal	K01253|1|0.0|943|mmu:13849|microsomal epoxide hydrolase [EC:3.3.2.9]	GO:0031090//organelle membrane;GO:0043231//intracellular membrane-bounded organelle;GO:0031224//intrinsic component of membrane;GO:0031090//organelle membrane;GO:0043231//intracellular membrane-bounded organelle;GO:0031224//intrinsic component of membrane	GO:0016803;GO:0005515//protein binding;GO:0016803;GO:0005515//protein binding	GO:0006725//cellular aromatic compound metabolic process;GO:0051384//response to glucocorticoid;GO:0006725//cellular aromatic compound metabolic process;GO:0051384//response to glucocorticoid	gi|6753762|ref|NP_034275.1|/0/epoxide hydrolase 1 isoform 1 precursor [Mus musculus]
68563	506	28	61	5.66	14	1.30655	Up	3.7641e-05	0.000139252	Dpm3	dolichyl-phosphate mannosyltransferase polypeptide 3	K09659|1|3e-37|155|rno:100910177|dolichyl-phosphate mannosyltransferase polypeptide 3	GO:0031501//mannosyltransferase complex;GO:0031227//intrinsic component of endoplasmic reticulum membrane	GO:0000030//mannosyltransferase activity	GO:0010608//posttranscriptional regulation of gene expression;GO:0006497//protein lipidation	gi|672078629|ref|XP_003751559.2|/2.02736e-36/PREDICTED: dolichol-phosphate mannosyltransferase subunit 3-like [Rattus norvegicus]
15903	964	50	109	5.12	12.66	1.30606	Up	3.32252e-08	1.74137e-07	Id3	inhibitor of DNA binding 3	K17694|1|4e-51|203|mmu:15903|DNA-binding protein inhibitor ID3	GO:0043231//intracellular membrane-bounded organelle	GO:0003712//transcription cofactor activity;GO:0001071//nucleic acid binding transcription factor activity;GO:0008134//transcription factor binding	GO:0048568//embryonic organ development;GO:0001649//osteoblast differentiation;GO:0006366//transcription from RNA polymerase II promoter;GO:0001822//kidney development;GO:0008283//cell proliferation;GO:0006915//apoptotic process;GO:0044092//negative regulation of molecular function;GO:0009887//organ morphogenesis;GO:0006950//response to stress;GO:0007399//nervous system development;GO:0006260//DN…	gi|6680341|ref|NP_032347.1|/3.98418e-50/DNA-binding protein inhibitor ID-3 [Mus musculus]
383295	2869	34	74	1.14	2.81	1.30154	Up	5.64262e-06	2.30857e-05	Ypel5	yippee-like 5 (Drosophila)	-	-	GO:0016671//oxidoreductase activity, acting on a sulfur group of donors, disulfide as acceptor	GO:0044710	gi|852808141|ref|XP_012892223.1|/6.15127e-71/PREDICTED: protein yippee-like 5 [Dipodomys ordii]
69726	3769	105.3	228.42	2.68	6.59	1.29805	Up	1.55794e-15	1.46001e-14	Smyd3	SET and MYND domain containing 3	K11426|1|0.0|855|mmu:69726|SET and MYND domain-containing protein	GO:0043231//intracellular membrane-bounded organelle	GO:0046914//transition metal ion binding;GO:0016279//protein-lysine N-methyltransferase activity	GO:0016571//histone methylation	gi|21312378|ref|NP_081464.1|/0/histone-lysine N-methyltransferase SMYD3 [Mus musculus]
20200	719	24	52	3.34	8.21	1.29753	Up	0.000153991	0.00052549	S100a6	S100 calcium binding protein A6 (calcyclin)	-	GO:0043231//intracellular membrane-bounded organelle;GO:0009898//cytoplasmic side of plasma membrane;GO:0031252//cell leading edge;GO:0044444//cytoplasmic part;GO:0012505//endomembrane system	GO:0008092//cytoskeletal protein binding;GO:0046914//transition metal ion binding;GO:0022891//substrate-specific transmembrane transporter activity;GO:0042802//identical protein binding	GO:0048667//cell morphogenesis involved in neuron differentiation;GO:0006811//ion transport;GO:0008284//positive regulation of cell proliferation;GO:0007154//cell communication	gi|674037254|ref|XP_008853760.1|/7.32627e-41/PREDICTED: protein S100-A6 [Nannospalax galili]
81840	5722	57	123	0.95	2.33	1.29433	Up	5.95794e-09	3.35269e-08	Sorcs2	sortilin-related VPS10 domain containing receptor 2	K12388|1|3e-61|240|tru:101077962|sortilin	GO:0031224//intrinsic component of membrane	GO:0008528//G-protein coupled peptide receptor activity	GO:0007186//G-protein coupled receptor signaling pathway	gi|26006269|dbj|BAC41477.1|/0/mKIAA1329 protein [Mus musculus]
66599	1098	45	97	4.02	9.85	1.29293	Up	2.48794e-07	1.19477e-06	Rdm1	RAD52 motif 1	K10874|1|1e-148|528|mmu:66599|RAD52 motif-containing protein 1	GO:0016604//nuclear body	GO:0036094//small molecule binding;GO:0003676//nucleic acid binding	GO:0006259//DNA metabolic process	gi|13385116|ref|NP_079930.1|/1.14076e-147/RAD52 motif-containing protein 1 [Mus musculus]
100678	1554	573	1237	35.85	87.83	1.29274	Up	2.2882e-76	1.16865e-74	Psph	phosphoserine phosphatase	K01079|1|8e-121|436|mmu:100678|phosphoserine phosphatase [EC:3.1.3.3]	-	-	-	gi|19527116|ref|NP_598661.1|/7.44774e-120/phosphoserine phosphatase [Mus musculus]
108105	4665.99	79	168	1.6	3.91	1.2891	Up	1.85783e-11	1.31496e-10	B3gnt5	UDP-GlcNAc:betaGal beta-1,3-N-acetylglucosaminyltransferase 5	K03766|1|0.0|790|mmu:108105|beta-1,3-N-acetylglucosaminyltransferase 5 [EC:2.4.1.206]	GO:0031224//intrinsic component of membrane;GO:0043231//intracellular membrane-bounded organelle;GO:0031224//intrinsic component of membrane;GO:0043231//intracellular membrane-bounded organelle;GO:0031224//intrinsic component of membrane;GO:0043231//intracellular membrane-bounded organelle	GO:0008375//acetylglucosaminyltransferase activity;GO:0008375//acetylglucosaminyltransferase activity;GO:0008375//acetylglucosaminyltransferase activity	GO:0006464//cellular protein modification process;GO:0007399//nervous system development;GO:0006665//sphingolipid metabolic process;GO:0006464//cellular protein modification process;GO:0007399//nervous system development;GO:0006665//sphingolipid metabolic process;GO:0006464//cellular protein modification process;GO:0007399//nervous system development;GO:0006665//sphingolipid metabolic process	gi|31542177|ref|NP_473393.2|/0/lactosylceramide 1,3-N-acetyl-beta-D-glucosaminyltransferase [Mus musculus]
74202	3054	397.95	854.08	12.52	30.5	1.28457	Up	5.82472e-53	1.96532e-51	Fblim1	filamin binding LIM protein 1	K06273|1|1e-56|224|mcf:102124156|zyxin	GO:0005856//cytoskeleton;GO:0043227//membrane-bounded organelle;GO:0005856//cytoskeleton;GO:0043227//membrane-bounded organelle	GO:0046914//transition metal ion binding;GO:0008092//cytoskeletal protein binding;GO:0046914//transition metal ion binding;GO:0008092//cytoskeletal protein binding	GO:0022604//regulation of cell morphogenesis;GO:0033622//integrin activation;GO:0007155//cell adhesion;GO:0022604//regulation of cell morphogenesis;GO:0033622//integrin activation;GO:0007155//cell adhesion	gi|568931972|ref|XP_006539276.1|/0/PREDICTED: filamin-binding LIM protein 1 isoform X2 [Mus musculus]
228139	4190	82.95	178	1.9	4.62	1.28189	Up	1.92628e-12	1.46392e-11	P2rx3	purinergic receptor P2X, ligand-gated ion channel, 3	K05217|1|0.0|812|mmu:228139|P2X purinoceptor 3	-	-	-	gi|84781758|ref|NP_663501.2|/0/P2X purinoceptor 3 [Mus musculus]
227731	3373.27	243	519	6.9	16.76	1.28035	Up	1.82106e-32	3.65147e-31	Slc25a25	solute carrier family 25 (mitochondrial carrier, phosphate carrier), member 25	K14684|1|0.0|999|hgl:101712492|solute carrier family 25 (mitochondrial phosphate transporter), member 23/24/25/41	GO:0019866//organelle inner membrane;GO:0043231//intracellular membrane-bounded organelle;GO:0031224//intrinsic component of membrane;GO:0019866//organelle inner membrane;GO:0043231//intracellular membrane-bounded organelle;GO:0031224//intrinsic component of membrane;GO:0019866//organelle inner membrane;GO:0043231//intracellular membrane-bounded organelle;GO:0031224//intrinsic component of membra…	GO:0046872//metal ion binding;GO:0043169//cation binding;GO:0043169//cation binding;GO:0043169//cation binding	GO:0051234//establishment of localization;GO:0044763;GO:0051234//establishment of localization;GO:0044763;GO:0051234//establishment of localization;GO:0044763;GO:0051234//establishment of localization;GO:0044763	gi|28972868|dbj|BAC65850.1|/0/mKIAA1896 protein [Mus musculus]
19285	3218	193	413	5.76	13.99	1.28026	Up	2.98782e-26	4.84131e-25	Ptrf	polymerase I and transcript release factor	K19387|1|0.0|671|mmu:19285|polymerase I and transcript release factor	GO:0043231//intracellular membrane-bounded organelle;GO:0044459	GO:0019843//rRNA binding	GO:0006360//transcription from RNA polymerase I promoter	gi|6679567|ref|NP_033012.1|/0/polymerase I and transcript release factor [Mus musculus]
17135	2825	86	184	2.93	7.11	1.27895	Up	1.57016e-12	1.19979e-11	Mafk	v-maf musculoaponeurotic fibrosarcoma oncogene family, protein K (avian)	K09037|1|5e-69|265|hgl:101707776|transcription factor MAFF/G/K	GO:0043231//intracellular membrane-bounded organelle	GO:0001071//nucleic acid binding transcription factor activity;GO:0003677//DNA binding	GO:0048731//system development;GO:0006351//transcription, DNA-templated	gi|512956137|ref|XP_004840408.1|/4.78301e-68/PREDICTED: transcription factor MafK isoform X1 [Heterocephalus glaber]
11859	1609	38	81	2.29	5.55	1.27714	Up	3.07918e-06	1.29868e-05	Phox2a	paired-like homeobox 2a	K09330|1|1e-98|304|ecb:100052674|paired mesoderm homeobox protein 2	GO:0043231//intracellular membrane-bounded organelle	GO:0000982//transcription factor activity, RNA polymerase II core promoter proximal region sequence-specific binding;GO:0043565//sequence-specific DNA binding	GO:0007585//respiratory gaseous exchange;GO:0006366//transcription from RNA polymerase II promoter;GO:0021548//pons development;GO:0021603;GO:0048483//autonomic nervous system development;GO:0021522//spinal cord motor neuron differentiation	gi|504156315|ref|XP_004589980.1|/1.36124e-97/PREDICTED: paired mesoderm homeobox protein 2A [Ochotona princeps]
17873	1305	60	128	4.49	10.87	1.27556	Up	4.1937e-09	2.39276e-08	Gadd45b	growth arrest and DNA-damage-inducible 45 beta	K04402|1|3e-76|288|mmu:17873|growth arrest and DNA-damage-inducible protein	GO:0043231//intracellular membrane-bounded organelle	GO:0005488	GO:0012501//programmed cell death;GO:0050896//response to stimulus;GO:0048869//cellular developmental process;GO:0032147//activation of protein kinase activity;GO:0007049//cell cycle;GO:0001933//negative regulation of protein phosphorylation	gi|6678980|ref|NP_032681.1|/2.58152e-75/growth arrest and DNA damage-inducible protein GADD45 beta [Mus musculus]
19703	1423.14	216	457	14.67	35.51	1.27536	Up	2.47564e-28	4.35583e-27	Renbp	renin binding protein	K01787|1|0.0|844|mmu:19703|N-acylglucosamine 2-epimerase [EC:5.1.3.8]	-	GO:0032550;GO:0016857//racemase and epimerase activity, acting on carbohydrates and derivatives;GO:0061135;GO:0042802//identical protein binding;GO:0016861//intramolecular oxidoreductase activity, interconverting aldoses and ketoses;GO:0000166//nucleotide binding;GO:0032550;GO:0016857//racemase and epimerase activity, acting on carbohydrates and derivatives;GO:0061135;GO:0042802//identical protei…	GO:0019318//hexose metabolic process;GO:0006054//N-acetylneuraminate metabolic process;GO:0006050;GO:1901071;GO:0010466//negative regulation of peptidase activity;GO:0008015//blood circulation;GO:0019318//hexose metabolic process;GO:0006054//N-acetylneuraminate metabolic process;GO:0006050;GO:1901071;GO:0010466//negative regulation of peptidase activity;GO:0008015//blood circulation	gi|257796226|ref|NP_001158176.1|/0/N-acylglucosamine 2-epimerase isoform 2 [Mus musculus]
68969	917	399	839	43.02	102.67	1.25494	Up	4.51864e-50	1.44347e-48	Eif1b	eukaryotic translation initiation factor 1B	K03113|1|1e-50|202|pbi:103061122|translation initiation factor 1	-	GO:0008135//translation factor activity, RNA binding	GO:0006413//translational initiation	gi|440909886|gb|ELR59745.1|/2.80244e-50/Eukaryotic translation initiation factor 1b, partial [Bos mutus]
239393	4064	157	330	3.7	8.83	1.25489	Up	1.12694e-20	1.44549e-19	Lrp12	low density lipoprotein-related protein 12	K14616|1|3e-39|167|bfo:BRAFLDRAFT_92077|cubilin	-	-	-	gi|27370214|ref|NP_766402.1|/0/low-density lipoprotein receptor-related protein 12 precursor [Mus musculus]
98932	1083	70	147	6.35	15.13	1.25258	Up	5.25746e-10	3.29631e-09	Myl9	myosin, light polypeptide 9, regulatory	K12755|1|5e-88|326|chx:102178087|myosin regulatory light chain 9	-	-	-	gi|431894354|gb|ELK04154.1|/3.79015e-87/Myosin regulatory light polypeptide 9 [Pteropus alecto]
13649	5983	69.29	145.34	1.11	2.63	1.2445	Up	6.72148e-10	4.17681e-09	Egfr	epidermal growth factor receptor	K04361|1|0.0|2208|rno:24329|epidermal growth factor receptor [EC:2.7.10.1];K06550|1|0.0|2208|rno:24329|L1 cell adhesion molecule	GO:0031224//intrinsic component of membrane;GO:0044459;GO:0016023//cytoplasmic, membrane-bounded vesicle;GO:0031224//intrinsic component of membrane;GO:0044459;GO:0016023//cytoplasmic, membrane-bounded vesicle	GO:0030234//enzyme regulator activity;GO:0004714//transmembrane receptor protein tyrosine kinase activity;GO:0005102//receptor binding;GO:0019900//kinase binding;GO:0019902//phosphatase binding;GO:0032550;GO:0019838//growth factor binding;GO:0046983//protein dimerization activity;GO:0003779//actin binding;GO:0030234//enzyme regulator activity;GO:0004714//transmembrane receptor protein tyrosine ki…	GO:0006954//inflammatory response;GO:0010467//gene expression;GO:0001775//cell activation;GO:0006915//apoptotic process;GO:0001701//in utero embryonic development;GO:0019229//regulation of vasoconstriction;GO:0006281//DNA repair;GO:0043405//regulation of MAP kinase activity;GO:0008284//positive regulation of cell proliferation;GO:0006809//nitric oxide biosynthetic process;GO:0009612//response to …	gi|46560582|ref|NP_997538.1|/0/epidermal growth factor receptor isoform 1 precursor [Mus musculus]
52174	1431.5	165	338	11.02	26.11	1.24448	Up	3.11232e-20	3.89399e-19	Tmem222	transmembrane protein 222	K05720|1|3e-43|178|nvi:100122250|FYVE, RhoGEF and PH domain containing 1	GO:0031224//intrinsic component of membrane;GO:0031224//intrinsic component of membrane	-	-	gi|148277088|ref|NP_079943.2|/9.20169e-91/transmembrane protein 222 [Mus musculus]
28146	2457	726	1513	28.48	67.35	1.24173	Up	1.93689e-87	1.19215e-85	Serp1	stress-associated endoplasmic reticulum protein 1	-	GO:0043231//intracellular membrane-bounded organelle;GO:0005874//microtubule;GO:0031224//intrinsic component of membrane;GO:0031090//organelle membrane;GO:0030529//intracellular ribonucleoprotein complex	-	GO:0006412//translation;GO:0035265//organ growth;GO:0050796//regulation of insulin secretion;GO:0030252//growth hormone secretion;GO:0019318//hexose metabolic process;GO:0045184//establishment of protein localization;GO:0009887//organ morphogenesis;GO:0006464//cellular protein modification process;GO:0030968//endoplasmic reticulum unfolded protein response	gi|821005859|ref|XP_012366117.1|/2.25473e-32/PREDICTED: stress-associated endoplasmic reticulum protein 1 isoform X1 [Nomascus leucogenys]
98660	6227	27.58	56.84	0.42	0.99	1.23704	Up	0.000157181	0.000535504	Atp1a2	ATPase, Na+/K+ transporting, alpha 2 polypeptide	K01539|1|0.0|1962|rno:24212|sodium/potassium-transporting ATPase subunit alpha [EC:3.6.3.9]	GO:0043231//intracellular membrane-bounded organelle;GO:0030425//dendrite;GO:0042383//sarcolemma;GO:0005887//integral component of plasma membrane	GO:0032550;GO:0008556//potassium-transporting ATPase activity;GO:0043169//cation binding	GO:0006941//striated muscle contraction;GO:0007626//locomotory behavior;GO:0015988//energy coupled proton transmembrane transport, against electrochemical gradient;GO:0006937//regulation of muscle contraction;GO:0008016//regulation of heart contraction;GO:0030001//metal ion transport;GO:0009612//response to mechanical stimulus;GO:0009152//purine ribonucleotide biosynthetic process;GO:0007632//vis…	gi|6978545|ref|NP_036637.1|/0/sodium/potassium-transporting ATPase subunit alpha-2 precursor [Rattus norvegicus]
229474	5930	63	130	1.01	2.38	1.23661	Up	9.09776e-09	5.02695e-08	Fhdc1	FH2 domain containing 1	K04512|1|3e-38|164|cin:100184055|dishevelled associated activator of morphogenesis	-	GO:0008092//cytoskeletal protein binding;GO:0008092//cytoskeletal protein binding	GO:0007010//cytoskeleton organization;GO:0007010//cytoskeleton organization	gi|50511073|dbj|BAD32522.1|/0/mKIAA1727 protein [Mus musculus]
103742	762	94	195	12.3	28.96	1.2354	Up	1.46621e-12	1.12394e-11	Mien1	migration and invasion enhancer 1	K07401|1|4e-47|189|mmu:103742|selenoprotein W-related protein	GO:0009898//cytoplasmic side of plasma membrane;GO:0044444//cytoplasmic part	GO:0005488	GO:0016477//cell migration;GO:0006915//apoptotic process;GO:0031346//positive regulation of cell projection organization;GO:0019725//cellular homeostasis	gi|13384990|ref|NP_079835.1|/3.85568e-46/migration and invasion enhancer 1 [Mus musculus]
72729	3138	343	711	10.5	24.7	1.23412	Up	1.21459e-41	3.11584e-40	Cdc42se2	CDC42 small effector 2	K09596|1|3e-16|90.1|pss:102461843|signal peptide peptidase-like 2A [EC:3.4.23.-]	GO:0031981//nuclear lumen;GO:0044459;GO:0043232	GO:0005488	GO:0022604//regulation of cell morphogenesis;GO:0006897//endocytosis;GO:0007165//signal transduction	gi|148701578|gb|EDL33525.1|/8.36751e-53/mCG1437, isoform CRA_a [Mus musculus]
12904	900	495	1026	54.43	128.02	1.2339	Up	2.62288e-59	1.00852e-57	Crabp2	cellular retinoic acid binding protein II	K17289|1|3e-74|280|mmu:12904|cellular retinoic acid-binding protein 2	GO:0031981//nuclear lumen;GO:0044444//cytoplasmic part	GO:0005515//protein binding;GO:0005501//retinoid binding	GO:0051234//establishment of localization;GO:0006351//transcription, DNA-templated;GO:0009888//tissue development;GO:0001523//retinoid metabolic process;GO:0030326//embryonic limb morphogenesis;GO:0007154//cell communication;GO:0016102//diterpenoid biosynthetic process;GO:0010876//lipid localization	gi|33469075|ref|NP_031785.1|/2.9644e-73/cellular retinoic acid-binding protein 2 [Mus musculus]
13845	4164	47.06	97.28	1.08	2.54	1.2338	Up	6.9995e-07	3.19513e-06	Ephb3	Eph receptor B3	K05112|1|0.0|1905|mmu:13845|Eph receptor B3 [EC:2.7.10.1];K05463|1|0.0|1905|mmu:13845|ephrin-B	GO:0044464;GO:0016021//integral component of membrane	GO:0005003//ephrin receptor activity;GO:0032550	GO:0048534//hematopoietic or lymphoid organ development;GO:0007411//axon guidance;GO:0007416//synapse assembly;GO:0007169//transmembrane receptor protein tyrosine kinase signaling pathway;GO:0048870//cell motility;GO:0016337//single organismal cell-cell adhesion;GO:0016358//dendrite development;GO:0021537//telencephalon development;GO:0048646//anatomical structure formation involved in morphogene…	gi|148665184|gb|EDK97600.1|/0/Eph receptor B3, isoform CRA_a, partial [Mus musculus]
66168	1693	434	895	24.87	58.21	1.22686	Up	1.71571e-51	5.6197e-50	Grina	glutamate receptor, ionotropic, N-methyl D-aspartate-associated protein 1 (glutamate binding)	K06890|1|5e-119|420|cjc:100394086|uncharacterized protein	GO:0031224//intrinsic component of membrane	-	-	gi|8248741|gb|AAB20211.2|/1.62224e-131/NMDA receptor glutamate-binding subunit [Rattus sp.]
14066	1876	100	206	5.16	12.07	1.22598	Up	4.89636e-13	3.87352e-12	F3	coagulation factor III	K03901|1|1e-164|582|mmu:14066|coagulation factor III (tissue factor)	GO:0044424;GO:0031224//intrinsic component of membrane;GO:0044421	GO:0008289//lipid binding;GO:0019899//enzyme binding	GO:0001525//angiogenesis;GO:0009605//response to external stimulus;GO:0007599//hemostasis;GO:0014909//smooth muscle cell migration;GO:0002526//acute inflammatory response;GO:0034614//cellular response to reactive oxygen species;GO:0001935//endothelial cell proliferation;GO:0043627//response to estrogen;GO:0006915//apoptotic process;GO:0009628//response to abiotic stimulus;GO:0055094//response to …	gi|170172540|ref|NP_034301.3|/1.41109e-163/tissue factor precursor [Mus musculus]
232853	2042	35.5	72.97	1.68	3.92	1.22239	Up	2.06606e-05	7.89538e-05	Zfp954	zinc finger protein 954	K09228|1|0.0|880|mmu:232853|KRAB domain-containing zinc finger protein	GO:0044464	GO:0046914//transition metal ion binding	-	gi|158966699|ref|NP_766326.2|/0/uncharacterized protein LOC232853 [Mus musculus]
69608	3881	154	315	3.8	8.83	1.21641	Up	6.5018e-19	7.58152e-18	Sec24d	Sec24 related gene family, member D (S. cerevisiae)	K14007|1|0.0|1793|mmu:69608|protein transport protein SEC24	-	-	GO:0045184//establishment of protein localization	gi|46560565|ref|NP_081411.2|/0/protein transport protein Sec24D [Mus musculus]
16402	4440	271	554	5.84	13.56	1.21532	Up	5.04424e-32	9.85562e-31	Itga5	integrin alpha 5 (fibronectin receptor alpha)	K03161|1|0.0|1961|mmu:16402|tumor necrosis factor ligand superfamily member 5;K06257|1|0.0|1961|mmu:16402|syndecan 1;K06484|1|0.0|1961|mmu:16402|integrin alpha 5;K06550|1|0.0|1961|mmu:16402|L1 cell adhesion molecule;K16338|1|0.0|1961|mmu:16402|syndecan 4;K16493|1|0.0|1961|mmu:16402|protocadherin alpha	GO:0044424;GO:0009986//cell surface;GO:0001726//ruffle;GO:0005924//cell-substrate adherens junction;GO:0043234//protein complex;GO:0044421;GO:0005887//integral component of plasma membrane;GO:0044424;GO:0009986//cell surface;GO:0001726//ruffle;GO:0005924//cell-substrate adherens junction;GO:0043234//protein complex;GO:0044421;GO:0005887//integral component of plasma membrane	GO:0005172//vascular endothelial growth factor receptor binding;GO:0043169//cation binding;GO:0005172//vascular endothelial growth factor receptor binding;GO:0043169//cation binding	GO:0001934//positive regulation of protein phosphorylation;GO:0007166//cell surface receptor signaling pathway;GO:0007599//hemostasis;GO:0007611//learning or memory;GO:0043066//negative regulation of apoptotic process;GO:0016337//single organismal cell-cell adhesion;GO:0010810//regulation of cell-substrate adhesion;GO:0034329//cell junction assembly;GO:0044319//wound healing, spreading of cells;G…	gi|930588918|ref|NP_034707.4|/0/integrin alpha-5 isoform 1 preproprotein [Mus musculus]
14462	3257	72	147	2.12	4.92	1.21459	Up	1.43061e-09	8.59134e-09	Gata3	GATA binding protein 3	K17895|1|0.0|706|mmu:14462|GATA-binding protein 3	GO:0031981//nuclear lumen;GO:0000785//chromatin	GO:0003712//transcription cofactor activity;GO:0000982//transcription factor activity, RNA polymerase II core promoter proximal region sequence-specific binding;GO:0046872//metal ion binding;GO:0005126//cytokine receptor binding;GO:0019904//protein domain specific binding;GO:0000977//RNA polymerase II regulatory region sequence-specific DNA binding	GO:0061209;GO:0006590//thyroid hormone generation;GO:0033598//mammary gland epithelial cell proliferation;GO:0040013//negative regulation of locomotion;GO:0050900//leukocyte migration;GO:0070670//response to interleukin-4;GO:0048483//autonomic nervous system development;GO:0040037//negative regulation of fibroblast growth factor receptor signaling pathway;GO:0002573//myeloid leukocyte differentia…	gi|6679951|ref|NP_032117.1|/0/trans-acting T-cell-specific transcription factor GATA-3 [Mus musculus]
56722	2240	123	251	5.3	12.27	1.21107	Up	2.56758e-15	2.37834e-14	Litaf	LPS-induced TN factor	K19363|1|1e-69|266|mmu:56722|lipopolysaccharide-induced tumor necrosis factor-alpha factor	GO:0016020//membrane;GO:0005764//lysosome	GO:0060089;GO:0019904//protein domain specific binding	GO:0006351//transcription, DNA-templated;GO:0032496//response to lipopolysaccharide;GO:0012501//programmed cell death;GO:0001816//cytokine production;GO:0042345//regulation of NF-kappaB import into nucleus	gi|537141908|gb|ERE68241.1|/2.51588e-69/putative lipopolysaccharide-induced tumor necrosis factor-alpha factor like protein [Cricetulus griseus]
21887	5166.84	2044	4170	37.86	87.58	1.20993	Up	2.10686e-228	5.05737e-226	Tle3	transducin-like enhancer of split 3	K04497|1|0.0|1186|dre:30206|groucho	GO:0043231//intracellular membrane-bounded organelle;GO:0043231//intracellular membrane-bounded organelle;GO:0043231//intracellular membrane-bounded organelle	-	GO:0006351//transcription, DNA-templated;GO:0007166//cell surface receptor signaling pathway;GO:0048869//cellular developmental process;GO:0007166//cell surface receptor signaling pathway;GO:0048232//male gamete generation;GO:0006351//transcription, DNA-templated;GO:0048869//cellular developmental process;GO:0007166//cell surface receptor signaling pathway;GO:0048232//male gamete generation;GO:00…	gi|28972780|dbj|BAC65806.1|/0/mKIAA1547 protein [Mus musculus]
67838	1803.33	890.6	1884	49.74	114.89	1.20777	Up	1.81566e-111	1.43232e-109	Dnajb11	DnaJ heat shock protein family (Hsp40) member B11	K09517|1|0.0|688|pps:100992108|DnaJ homolog subfamily B member 11	GO:0044432;GO:0044432;GO:0044432	GO:0005515//protein binding;GO:0005515//protein binding;GO:0005515//protein binding	GO:0009451//RNA modification;GO:0044267//cellular protein metabolic process;GO:0030968//endoplasmic reticulum unfolded protein response;GO:0009451//RNA modification;GO:0044267//cellular protein metabolic process;GO:0030968//endoplasmic reticulum unfolded protein response;GO:0009451//RNA modification;GO:0044267//cellular protein metabolic process;GO:0030968//endoplasmic reticulum unfolded protein …	gi|675687175|ref|XP_008953947.1|/0/PREDICTED: dnaJ homolog subfamily B member 11 [Pan paniscus]
83673	476	1792	3634	387.11	890.89	1.2025	Up	4.4589e-197	8.05623e-195	Snhg1	small nucleolar RNA host gene 1	-	-	-	-	gi|148701406|gb|EDL33353.1|/1.04764e-15/mCG17863, isoform CRA_a [Mus musculus]
23943	3687	56	114	1.46	3.36	1.20249	Up	1.08314e-07	5.40218e-07	Esyt1	extended synaptotagmin-like protein 1	K19513|1|6e-25|119|tsp:Tsp_01622|protein CLEC16A;K00923|3|2e-15|87.8|mdo:100017523|phosphatidylinositol-4-phosphate 3-kinase [EC:2.7.1.154]	GO:0031224//intrinsic component of membrane	-	-	gi|33859650|ref|NP_035973.1|/0/extended synaptotagmin-1 [Mus musculus]
433375	2138	99	200	4.47	10.25	1.19728	Up	2.70952e-12	2.03432e-11	Creg1	cellular repressor of E1A-stimulated genes 1	K15704|1|1e-05|54.7|cmy:102945676|E3 ubiquitin-protein ligase RNF149 [EC:2.3.2.27]	GO:0043234//protein complex	GO:0032553//ribonucleotide binding;GO:0003712//transcription cofactor activity;GO:0005515//protein binding;GO:0003824//catalytic activity	GO:0044710;GO:0040007//growth;GO:0044699;GO:0032502//developmental process;GO:0006366//transcription from RNA polymerase II promoter	gi|6753520|ref|NP_035934.1|/8.63103e-104/protein CREG1 precursor [Mus musculus]
20130	946	55	111	5.74	13.15	1.19594	Up	2.00824e-07	9.7471e-07	Rras	related RAS viral (r-ras) oncogene	K07829|1|9e-100|365|mmu:20130|Ras-related protein R-Ras	GO:0016020//membrane	GO:0032550;GO:0017111//nucleoside-triphosphatase activity	GO:0001525//angiogenesis;GO:0009154//purine ribonucleotide catabolic process;GO:0016477//cell migration;GO:0035556//intracellular signal transduction	gi|148690841|gb|EDL22788.1|/6.31241e-101/Harvey rat sarcoma oncogene, subgroup R, partial [Mus musculus]
330953	3798	63	127	1.59	3.64	1.19491	Up	2.75766e-08	1.45851e-07	Hcn4	hyperpolarization-activated, cyclic nucleotide-gated K+ 4	K04957|1|0.0|1503|mmu:330953|hyperpolarization activated cyclic nucleotide-gated potassium channel 4	GO:0033267;GO:0016020//membrane	GO:0005488;GO:0015077//monovalent inorganic cation transmembrane transporter activity;GO:0046873//metal ion transmembrane transporter activity;GO:0005221//intracellular cyclic nucleotide activated cation channel activity	GO:0043009//chordate embryonic development;GO:0003012//muscle system process;GO:0007268//synaptic transmission;GO:0003013//circulatory system process;GO:0034220//ion transmembrane transport;GO:0030001//metal ion transport;GO:0044057	gi|124487125|ref|NP_001074661.1|/0/potassium/sodium hyperpolarization-activated cyclic nucleotide-gated channel 4 [Mus musculus]
13641	3375	199	401	5.66	12.94	1.19296	Up	4.93958e-23	6.92819e-22	Efnb1	ephrin B1	K05105|1|2e-164|582|mmu:13641|Eph receptor A4 [EC:2.7.10.1];K05110|1|2e-164|582|mmu:13641|Eph receptor B1 [EC:2.7.10.1];K05111|1|2e-164|582|mmu:13641|Eph receptor B2 [EC:2.7.10.1];K05112|1|2e-164|582|mmu:13641|Eph receptor B3 [EC:2.7.10.1];K05113|1|2e-164|582|mmu:13641|Eph receptor B4 [EC:2.7.10.1];K05114|1|2e-164|582|mmu:13641|Eph receptor B6 [EC:2.7.10.1];K05463|1|2e-164|582|mmu:13641|ephrin-B	GO:0031224//intrinsic component of membrane;GO:0043231//intracellular membrane-bounded organelle	GO:0005102//receptor binding	GO:0048869//cellular developmental process;GO:0048731//system development;GO:0001667//ameboidal-type cell migration;GO:0006935//chemotaxis;GO:0007169//transmembrane receptor protein tyrosine kinase signaling pathway;GO:0042098//T cell proliferation;GO:0009790//embryo development	gi|6753726|ref|NP_034240.1|/2.17165e-163/ephrin-B1 precursor [Mus musculus]
56289	1731	92	185	5.15	11.76	1.19124	Up	2.16878e-11	1.52669e-10	Rassf1	Ras association (RalGDS/AF-6) domain family member 1	K09850|1|4e-140|473|mcf:102144868|Ras association domain-containing protein 1	GO:0043231//intracellular membrane-bounded organelle;GO:0015630//microtubule cytoskeleton;GO:0016020//membrane;GO:0043231//intracellular membrane-bounded organelle;GO:0015630//microtubule cytoskeleton;GO:0016020//membrane	GO:0043169//cation binding;GO:0005515//protein binding;GO:0043169//cation binding;GO:0005515//protein binding	GO:0007050//cell cycle arrest;GO:0007264//small GTPase mediated signal transduction;GO:0033554//cellular response to stress;GO:0031647//regulation of protein stability;GO:0016567//protein ubiquitination;GO:0007050//cell cycle arrest;GO:0007264//small GTPase mediated signal transduction;GO:0033554//cellular response to stress;GO:0031647//regulation of protein stability;GO:0016567//protein ubiquiti…	gi|344217757|ref|NP_001230677.1|/0/ras association domain-containing protein 1 isoform 1 [Mus musculus]
13106	1759	85.37	171.9	4.71	10.75	1.19054	Up	1.2111e-10	8.02451e-10	Cyp2e1	cytochrome P450, family 2, subfamily e, polypeptide 1	K07415|1|0.0|969|mmu:13106|cytochrome P450, family 2, subfamily E, polypeptide 1 [EC:1.14.13.-]	GO:0005789//endoplasmic reticulum membrane	GO:0032553//ribonucleotide binding;GO:0046906//tetrapyrrole binding;GO:0046914//transition metal ion binding;GO:0004497//monooxygenase activity;GO:0005515//protein binding	GO:0097305//response to alcohol;GO:0000302//response to reactive oxygen species;GO:0009719;GO:0006721;GO:0006639//acylglycerol metabolic process	gi|11276065|ref|NP_067257.1|/0/cytochrome P450 2E1 [Mus musculus]
66680	1583	432	866	26.52	60.33	1.18579	Up	2.305e-47	6.90391e-46	Oser1	oxidative stress responsive serine rich 1	-	-	-	-	gi|148674377|gb|EDL06324.1|/0/RIKEN cDNA 3230401D17, isoform CRA_a, partial [Mus musculus]
66591	1288	57	114	4.32	9.81	1.18322	Up	1.76118e-07	8.59765e-07	Mad2l1bp	MAD2L1 binding protein	-	GO:0043232;GO:0043231//intracellular membrane-bounded organelle	-	GO:0000075//cell cycle checkpoint;GO:0045841//negative regulation of mitotic metaphase/anaphase transition	gi|60360300|dbj|BAD90394.1|/6.48535e-164/mKIAA0110 protein [Mus musculus]
72293	3222	54	108	1.61	3.65	1.18084	Up	3.71538e-07	1.75167e-06	Nkd2	naked cuticle 2 homolog (Drosophila)	K03213|1|0.0|833|mmu:72293|naked cuticle	GO:0031982//vesicle;GO:0044424;GO:0044459	GO:0044389//ubiquitin-like protein ligase binding;GO:0043169//cation binding	GO:0051130//positive regulation of cellular component organization;GO:0006906//vesicle fusion;GO:0006612//protein targeting to membrane;GO:0030178//negative regulation of Wnt signaling pathway;GO:0016485//protein processing;GO:0031331	gi|254588129|ref|NP_082462.3|/0/protein naked cuticle homolog 2 [Mus musculus]
320808	5707	304.77	608.52	5.1	11.56	1.18057	Up	1.28572e-33	2.67046e-32	Dcaf5	DDB1 and CUL4 associated factor 5	K11800|1|0.0|1690|mmu:320808|WD repeat-containing protein 22	GO:0031461//cullin-RING ubiquitin ligase complex;GO:0043231//intracellular membrane-bounded organelle	-	-	gi|148670715|gb|EDL02662.1|/0/WD repeat domain 22, isoform CRA_b, partial [Mus musculus]
353172	2390	3209	6403	129.45	293.14	1.17919	Up	0	0	Gars	glycyl-tRNA synthetase	K01880|1|0.0|1319|mmu:353172|glycyl-tRNA synthetase [EC:6.1.1.14]	GO:0016023//cytoplasmic, membrane-bounded vesicle	GO:0032550;GO:0005515//protein binding;GO:0004812//aminoacyl-tRNA ligase activity	GO:0006418//tRNA aminoacylation for protein translation;GO:0015960	gi|148666303|gb|EDK98719.1|/0/glycyl-tRNA synthetase, isoform CRA_b, partial [Mus musculus]
12611	4718	292.45	582.79	5.93	13.41	1.17721	Up	4.7791e-32	9.35935e-31	Cebpg	CCAAT/enhancer binding protein (C/EBP), gamma	K10049|1|2e-58|230|cge:100770190|CCAAT/enhancer binding protein (C/EBP), gamma	GO:0043231//intracellular membrane-bounded organelle	GO:0001071//nucleic acid binding transcription factor activity;GO:0046983//protein dimerization activity;GO:0042802//identical protein binding;GO:0043566//structure-specific DNA binding	GO:0006366//transcription from RNA polymerase II promoter;GO:0034728//nucleosome organization;GO:0042095//interferon-gamma biosynthetic process;GO:0044092//negative regulation of molecular function;GO:0030218//erythrocyte differentiation;GO:0016568//chromatin modification;GO:0001909//leukocyte mediated cytotoxicity;GO:0006281//DNA repair	gi|672035601|ref|XP_008757334.1|/2.4586e-83/PREDICTED: CCAAT/enhancer-binding protein gamma isoform X1 [Rattus norvegicus]
27981	1415	430	857	29.62	66.98	1.17716	Up	2.2079e-46	6.47458e-45	Rsrp1	arginine/serine rich protein 1	-	-	-	-	gi|148539955|ref|NP_076154.3|/9.32474e-58/arginine/serine-rich protein 1 [Mus musculus]
20856	1793	247	492	13.35	30.18	1.17675	Up	2.58796e-27	4.36601e-26	Stc2	stanniocalcin 2	-	GO:0043231//intracellular membrane-bounded organelle	GO:0005102//receptor binding	GO:0001666//response to hypoxia;GO:0009725//response to hormone;GO:0033554//cellular response to stress;GO:0051924//regulation of calcium ion transport;GO:0001893//maternal placenta development;GO:0035264//multicellular organism growth;GO:0006875//cellular metal ion homeostasis;GO:0014070//response to organic cyclic compound;GO:0010966//regulation of phosphate transport;GO:0006984//ER-nucleus sig…	gi|6755676|ref|NP_035621.1|/6.37016e-166/stanniocalcin-2 precursor [Mus musculus]
108100	2253.29	96	197	4.24	9.58	1.17596	Up	1.88476e-12	1.43302e-11	Baiap2	brain-specific angiogenesis inhibitor 1-associated protein 2	K05627|1|0.0|896|mmu:108100|BAI1-associated protein 2	GO:0005856//cytoskeleton;GO:0031981//nuclear lumen;GO:0042995//cell projection;GO:0044444//cytoplasmic part;GO:0016020//membrane;GO:0005856//cytoskeleton;GO:0031981//nuclear lumen;GO:0042995//cell projection;GO:0044444//cytoplasmic part;GO:0016020//membrane;GO:0043232;GO:0042995//cell projection;GO:0044444//cytoplasmic part	GO:0030674//protein binding, bridging;GO:0019904//protein domain specific binding;GO:0030674//protein binding, bridging;GO:0019904//protein domain specific binding;GO:0030674//protein binding, bridging;GO:0019904//protein domain specific binding	GO:0007265//Ras protein signal transduction;GO:0051707//response to other organism;GO:0007015//actin filament organization;GO:0022604//regulation of cell morphogenesis;GO:0050804//modulation of synaptic transmission;GO:0031175//neuron projection development;GO:0030031//cell projection assembly;GO:0007265//Ras protein signal transduction;GO:0051707//response to other organism;GO:0007015//actin fil…	gi|262231776|ref|NP_001032844.2|/0/brain-specific angiogenesis inhibitor 1-associated protein 2 isoform a [Mus musculus]
12750	1947.23	274	552	13.86	31.13	1.16738	Up	4.38558e-31	8.39304e-30	Clk4	CDC like kinase 4	K08823|1|0.0|671|ngi:103734704|CDC-like kinase [EC:2.7.12.1]	GO:0043231//intracellular membrane-bounded organelle;GO:0043231//intracellular membrane-bounded organelle	GO:0032550;GO:0004672//protein kinase activity;GO:0032550;GO:0004672//protein kinase activity	GO:0006468//protein phosphorylation;GO:0008380//RNA splicing;GO:0006468//protein phosphorylation;GO:0008380//RNA splicing	gi|6671766|ref|NP_031740.1|/0/dual specificity protein kinase CLK4 isoform 1 [Mus musculus]
74126	3234.5	577	1143	17.17	38.51	1.16534	Up	1.45168e-60	5.72596e-59	Syvn1	synovial apoptosis inhibitor 1, synoviolin	K10601|1|0.0|679|rno:361712|E3 ubiquitin-protein ligase synoviolin [EC:2.3.2.27]	GO:0031981//nuclear lumen;GO:0031981//nuclear lumen	GO:0046914//transition metal ion binding;GO:0016879//ligase activity, forming carbon-nitrogen bonds;GO:0046914//transition metal ion binding;GO:0016879//ligase activity, forming carbon-nitrogen bonds	GO:0043161//proteasome-mediated ubiquitin-dependent protein catabolic process;GO:0006915//apoptotic process;GO:0043009//chordate embryonic development;GO:0006487//protein N-linked glycosylation;GO:0043161//proteasome-mediated ubiquitin-dependent protein catabolic process;GO:0006915//apoptotic process;GO:0043009//chordate embryonic development;GO:0006487//protein N-linked glycosylation	gi|149062129|gb|EDM12552.1|/0/synovial apoptosis inhibitor 1, synoviolin, isoform CRA_b [Rattus norvegicus]
225027	2389.48	2047	3876	79.2	177.49	1.16417	Up	2.68684e-183	4.5603e-181	Srsf7	serine/arginine-rich splicing factor 7	K12896|1|1e-54|217|tup:102481554|splicing factor, arginine/serine-rich 7	-	-	-	gi|148706565|gb|EDL38512.1|/2.51216e-56/mCG17902, isoform CRA_k, partial [Mus musculus]
668166	5623	31.88	62.77	0.54	1.21	1.16398	Up	0.000120777	0.000418781	Zxdb	zinc finger, X-linked, duplicated B	K10485|1|7e-79|299|myd:102773583|BTB/POZ domain-containing protein 13 (germ cell-less protein-like 1)	GO:0043231//intracellular membrane-bounded organelle	GO:0046914//transition metal ion binding	GO:0006351//transcription, DNA-templated	gi|74205681|dbj|BAE21123.1|/0/unnamed protein product [Mus musculus]
12700	3014	30	62	1	2.24	1.1635	Up	7.32406e-05	0.000261176	Cish	cytokine inducible SH2-containing protein	K04701|1|1e-146|523|mmu:12700|cytokine inducible SH2-containing protein	GO:0016020//membrane;GO:0016020//membrane	-	GO:0007186//G-protein coupled receptor signaling pathway;GO:0032446//protein modification by small protein conjugation;GO:0040007//growth;GO:0007186//G-protein coupled receptor signaling pathway;GO:0032446//protein modification by small protein conjugation;GO:0040007//growth	gi|6753426|ref|NP_034025.1|/1.3743e-145/cytokine-inducible SH2-containing protein isoform 1 [Mus musculus]
11671	3193	171	337	5.14	11.5	1.16179	Up	7.71442e-19	8.90284e-18	Aldh3a2	aldehyde dehydrogenase family 3, subfamily A2	K00128|1|0.0|903|mmu:11671|aldehyde dehydrogenase (NAD+) [EC:1.2.1.3]	GO:0031224//intrinsic component of membrane;GO:0019866//organelle inner membrane;GO:0042579//microbody;GO:0005789//endoplasmic reticulum membrane	GO:0004029//aldehyde dehydrogenase (NAD) activity;GO:0016899//oxidoreductase activity, acting on the CH-OH group of donors, oxygen as acceptor	GO:0009888//tissue development;GO:0007399//nervous system development;GO:0034308;GO:0006721;GO:0006081//cellular aldehyde metabolic process	gi|564372361|ref|XP_006246591.1|/0/PREDICTED: fatty aldehyde dehydrogenase isoform X1 [Rattus norvegicus]
107305	2415	185	364	7.38	16.49	1.1599	Up	3.64764e-20	4.54346e-19	Vps37c	vacuolar protein sorting 37C	K12185|1|9e-136|486|mmu:107305|ESCRT-I complex subunit VPS37	GO:0043231//intracellular membrane-bounded organelle	-	GO:0051234//establishment of localization	gi|148709431|gb|EDL41377.1|/2.28254e-140/vacuolar protein sorting 37C (yeast), isoform CRA_b, partial [Mus musculus]
83924	2996	29.2	57.36	0.94	2.09	1.15277	Up	0.000291644	0.000956007	Gpr137b	G protein-coupled receptor 137B	-	GO:0005764//lysosome;GO:0016021//integral component of membrane	-	-	gi|148612872|ref|NP_114388.2|/0/integral membrane protein GPR137B [Mus musculus]
14827	2658	4503	8810	163.08	362.1	1.15081	Up	0	0	Pdia3	protein disulfide isomerase associated 3	K08056|1|0.0|944|mmu:14827|protein disulfide isomerase family A, member 3 [EC:5.3.4.1]	GO:0044432;GO:0048770	GO:0005488;GO:0015036//disulfide oxidoreductase activity	GO:0019725//cellular homeostasis;GO:0006915//apoptotic process;GO:0018904	gi|74228706|dbj|BAE21849.1|/0/unnamed protein product [Mus musculus]
17252	1574	173	338	10.68	23.69	1.14937	Up	1.36114e-18	1.55164e-17	Rdh11	retinol dehydrogenase 11	K11152|1|2e-161|571|mmu:17252|retinol dehydrogenase 11 [EC:1.1.1.300]	GO:0031224//intrinsic component of membrane;GO:0001750//photoreceptor outer segment	GO:0036094//small molecule binding;GO:0008106//alcohol dehydrogenase (NADP+) activity	GO:0016056//rhodopsin mediated signaling pathway;GO:0001523//retinoid metabolic process	gi|6630624|dbj|BAA88521.1|/6.42219e-171/M42C60 [Mus musculus]
54419	1522	43	84	2.75	6.09	1.14701	Up	1.20381e-05	4.74382e-05	Cldn6	claudin 6	K06087|1|4e-90|334|mmu:54419|claudin	GO:0031224//intrinsic component of membrane;GO:0043296//apical junction complex	GO:0005515//protein binding	GO:0016337//single organismal cell-cell adhesion	gi|9055190|ref|NP_061247.1|/3.89955e-89/claudin-6 precursor [Mus musculus]
68196	1178	385	751	32.02	70.89	1.14661	Up	3.18934e-39	7.66674e-38	Hsbp1	heat shock factor binding protein 1	-	GO:0043231//intracellular membrane-bounded organelle;GO:0043232	GO:0003712//transcription cofactor activity	GO:0050896//response to stimulus;GO:0003012//muscle system process;GO:0006366//transcription from RNA polymerase II promoter	gi|21311873|ref|NP_077181.1|/1.22882e-33/heat shock factor-binding protein 1 [Mus musculus]
100561	2720	165	321	5.84	12.89	1.14221	Up	1.3512e-17	1.45074e-16	Slc15a4	solute carrier family 15, member 4	K14638|1|0.0|868|mmu:100561|solute carrier family 15 (peptide/histidine transporter), member 3/4	GO:0016020//membrane	GO:0008324//cation transmembrane transporter activity	GO:0015833//peptide transport;GO:0006812//cation transport	gi|19527112|ref|NP_598656.1|/0/solute carrier family 15 member 4 [Mus musculus]
70556	1877	144	280	7.43	16.39	1.14138	Up	1.58466e-15	1.48423e-14	Slc25a33	solute carrier family 25, member 33	K15116|1|2e-177|625|mmu:70556|solute carrier family 25, member 33/36	GO:0019866//organelle inner membrane;GO:0031224//intrinsic component of membrane;GO:0043231//intracellular membrane-bounded organelle	-	GO:0051234//establishment of localization	gi|117647275|ref|NP_081736.2|/1.45349e-176/solute carrier family 25 member 33 [Mus musculus]
76293	1513	90	175	5.79	12.77	1.14112	Up	3.02248e-10	1.93179e-09	Mfap4	microfibrillar-associated protein 4	K06477|1|1e-61|239|bfo:BRAFLDRAFT_86061|sialophorin;K10104|1|1e-61|239|bfo:BRAFLDRAFT_86061|ficolin	GO:0031012//extracellular matrix	-	GO:0022610	gi|21313152|ref|NP_083844.1|/9.07725e-139/microfibril-associated glycoprotein 4 precursor [Mus musculus]
18196	2140	54	105	2.44	5.38	1.14073	Up	1.09625e-06	4.88085e-06	Nsg1	neuron specific gene family member 1	K15493|1|3e-15|86.3|rro:104677643|neuron-specific vesicular protein calcyon	GO:0012505//endomembrane system;GO:0043231//intracellular membrane-bounded organelle;GO:0031224//intrinsic component of membrane	GO:0001664//G-protein coupled receptor binding;GO:0030276//clathrin binding	GO:0006901//vesicle coating;GO:0007186//G-protein coupled receptor signaling pathway	gi|31543351|ref|NP_035072.2|/6.02962e-81/neuron-specific protein family member 1 [Mus musculus]
21983	3509	63	122	1.72	3.79	1.13979	Up	1.66631e-07	8.15823e-07	Tpbg	trophoblast glycoprotein	K01315|1|3e-19|100|bfo:BRAFLDRAFT_71581|plasminogen [EC:3.4.21.7];K05719|1|3e-19|100|bfo:BRAFLDRAFT_71581|integrin beta 1;K06464|1|3e-19|100|bfo:BRAFLDRAFT_71581|integrin beta 2;K06493|1|3e-19|100|bfo:BRAFLDRAFT_71581|integrin beta 3;K04520|2|5e-18|96.3|aml:100472519|amyloid beta A4 protein;K06771|2|5e-18|96.3|aml:100472519|myelin associated glycoprotein;K16661|2|5e-18|96.3|aml:100472519|reticulo…	GO:0043231//intracellular membrane-bounded organelle;GO:0031224//intrinsic component of membrane;GO:0043231//intracellular membrane-bounded organelle;GO:0031224//intrinsic component of membrane	-	-	gi|913491397|ref|XP_013201801.1|/0/PREDICTED: trophoblast glycoprotein isoform X1 [Microtus ochrogaster]
101685	5240	423	821	7.72	17	1.13886	Up	2.64282e-42	6.90627e-41	Spty2d1	SPT2, Suppressor of Ty, domain containing 1 (S. cerevisiae)	K15193|1|0.0|868|mmu:101685|protein SPT2	-	-	-	gi|51592080|ref|NP_780527.2|/0/protein SPT2 homolog [Mus musculus]
67819	3145	461	894	14.08	30.99	1.13816	Up	7.767e-46	2.25794e-44	Derl1	Der1-like domain family, member 1	K11519|1|2e-138|496|rno:362912|Derlin-1	GO:0031227//intrinsic component of endoplasmic reticulum membrane;GO:0005768//endosome	GO:0042287//MHC protein binding	GO:0043161//proteasome-mediated ubiquitin-dependent protein catabolic process;GO:0006986//response to unfolded protein;GO:0006886//intracellular protein transport;GO:0006984//ER-nucleus signaling pathway	gi|13195638|ref|NP_077169.1|/1.44302e-137/derlin-1 [Mus musculus]
66395	12611.1	225	302	1.18	2.59	1.13417	Up	1.35116e-06	5.95425e-06	Ahnak	AHNAK nucleoprotein (desmoyokin)	K19326|1|5e-46|191|api:100167295|nesprin-1	GO:0043231//intracellular membrane-bounded organelle	GO:0005488	GO:0048731//system development	gi|795168017|ref|XP_011798092.1|/3.36067e-93/PREDICTED: uncharacterized protein LOC105512277 [Colobus angolensis palliatus]
20750	1429.8	37	71	2.51	5.49	1.12912	Up	7.83758e-05	0.000278189	Spp1	secreted phosphoprotein 1	K05719|1|2e-140|501|mmu:20750|integrin beta 1;K06250|1|2e-140|501|mmu:20750|secreted phosphoprotein 1;K06493|1|2e-140|501|mmu:20750|integrin beta 3	GO:0031982//vesicle;GO:0044421;GO:0044444//cytoplasmic part;GO:0031982//vesicle;GO:0044421;GO:0044444//cytoplasmic part;GO:0031982//vesicle;GO:0044421;GO:0044444//cytoplasmic part;GO:0031982//vesicle;GO:0044421;GO:0044444//cytoplasmic part;GO:0031982//vesicle;GO:0044421;GO:0044444//cytoplasmic part	GO:0005102//receptor binding;GO:0005102//receptor binding;GO:0005102//receptor binding;GO:0005102//receptor binding;GO:0005102//receptor binding	GO:0009888//tissue development;GO:0032846;GO:0048671//negative regulation of collateral sprouting;GO:0006915//apoptotic process;GO:0001503//ossification;GO:0010810//regulation of cell-substrate adhesion;GO:0014070//response to organic cyclic compound;GO:0009725//response to hormone;GO:0006952//defense response;GO:0030595//leukocyte chemotaxis;GO:0009888//tissue development;GO:0032846;GO:0048671//…	gi|323668333|ref|NP_001191130.1|/2.18858e-139/osteopontin isoform 1 [Mus musculus]
70625	3040	271	522	8.57	18.73	1.12798	Up	4.17074e-27	6.97323e-26	Med26	mediator complex subunit 26	K15169|1|0.0|947|mmu:70625|mediator of RNA polymerase II transcription subunit 26	GO:0043231//intracellular membrane-bounded organelle;GO:0043234//protein complex	GO:0003676//nucleic acid binding	GO:0006366//transcription from RNA polymerase II promoter	gi|268839392|ref|NP_081761.2|/0/mediator of RNA polymerase II transcription subunit 26 [Mus musculus]
242736	3882	93	179	2.3	5.02	1.12605	Up	2.91246e-10	1.86502e-09	Pramef8	PRAME family member 8	K00974|1|9e-11|72.4|myb:102242809|tRNA nucleotidyltransferase (CCA-adding enzyme) [EC:2.7.7.72 3.1.3.- 3.1.4.-]	-	-	-	gi|27370334|ref|NP_766465.1|/0/PRAME family member 8 [Mus musculus]
207785	4126	125	240	2.9	6.32	1.12387	Up	3.26958e-13	2.62991e-12	Csrnp2	cysteine-serine-rich nuclear protein 2	K17494|1|0.0|872|mmu:207785|cysteine/serine-rich nuclear protein	GO:0043231//intracellular membrane-bounded organelle	GO:0001071//nucleic acid binding transcription factor activity;GO:0019899//enzyme binding	GO:0012501//programmed cell death;GO:0006366//transcription from RNA polymerase II promoter;GO:0010921//regulation of phosphatase activity	gi|23510287|ref|NP_700456.1|/0/cysteine/serine-rich nuclear protein 2 [Mus musculus]
13033	1979	1502	2880	73.41	159.75	1.12177	Up	2.60308e-140	2.82191e-138	Ctsd	cathepsin D	K01379|1|0.0|777|mmu:13033|cathepsin D [EC:3.4.23.5]	GO:0000323//lytic vacuole;GO:0048770;GO:0044421	GO:0004175//endopeptidase activity;GO:0033218//amide binding	GO:0044248;GO:0048754//branching morphogenesis of an epithelial tube;GO:0019538//protein metabolic process;GO:0007033//vacuole organization	gi|74198040|dbj|BAE35200.1|/0/unnamed protein product [Mus musculus]
76299	2647	569	1089	20.69	44.95	1.11939	Up	5.16874e-54	1.76885e-52	Erp44	endoplasmic reticulum protein 44	K17264|1|0.0|785|mmu:76299|endoplasmic reticulum resident protein 44	GO:0044432;GO:0031090//organelle membrane	GO:0016862//intramolecular oxidoreductase activity, interconverting keto- and enol-groups;GO:0005488	GO:0044267//cellular protein metabolic process;GO:0035966//response to topologically incorrect protein;GO:0019725//cellular homeostasis	gi|50510531|dbj|BAD32251.1|/0/mKIAA0573 protein [Mus musculus]
108682	3596	724	1386	19.31	41.95	1.11932	Up	2.7495e-68	1.24864e-66	Gpt2	glutamic pyruvate transaminase (alanine aminotransferase) 2	K00814|1|0.0|1032|mmu:108682|alanine transaminase [EC:2.6.1.2]	GO:0043231//intracellular membrane-bounded organelle	GO:0043168//anion binding;GO:0047635	GO:0006522//alanine metabolic process;GO:0043648//dicarboxylic acid metabolic process	gi|148679069|gb|EDL11016.1|/0/glutamic pyruvate transaminase (alanine aminotransferase) 2, isoform CRA_c, partial [Mus musculus]
67526	2492	258	492	9.98	21.59	1.11325	Up	3.80352e-25	5.87954e-24	Atg12	autophagy related 12	K08336|1|1e-62|243|mmu:67526|ubiquitin-like protein ATG12	GO:0000407//pre-autophagosomal structure;GO:0032991//macromolecular complex	GO:0005488	GO:0001818//negative regulation of cytokine production;GO:0006952//defense response;GO:0044248;GO:0007033//vacuole organization	gi|145966752|ref|NP_080493.2|/1.28606e-61/ubiquitin-like protein ATG12 [Mus musculus]
15368	1634	903	1721	53.67	116.08	1.11293	Up	1.39359e-83	8.01936e-82	Hmox1	heme oxygenase 1	K00510|1|5e-164|580|mmu:15368|heme oxygenase [EC:1.14.99.3]	GO:0031090//organelle membrane;GO:0031981//nuclear lumen;GO:0044459;GO:0044444//cytoplasmic part;GO:0044421	GO:0016705//oxidoreductase activity, acting on paired donors, with incorporation or reduction of molecular oxygen;GO:0060089;GO:0004620//phospholipase activity;GO:0046906//tetrapyrrole binding;GO:0042802//identical protein binding;GO:0043169//cation binding	GO:0033007//negative regulation of mast cell activation involved in immune response;GO:0006954//inflammatory response;GO:0008284//positive regulation of cell proliferation;GO:0007584//response to nutrient;GO:0050673//epithelial cell proliferation;GO:0048872//homeostasis of number of cells;GO:0014805//smooth muscle adaptation;GO:0006796//phosphate-containing compound metabolic process;GO:0042311//…	gi|148678879|gb|EDL10826.1|/1.25819e-165/heme oxygenase (decycling) 1, partial [Mus musculus]
193813	2068.22	304	561	13.76	29.75	1.11241	Up	1.2799e-26	2.09817e-25	Mcfd2	multiple coagulation factor deficiency 2	-	GO:0043231//intracellular membrane-bounded organelle;GO:0043231//intracellular membrane-bounded organelle	GO:0046872//metal ion binding;GO:0046872//metal ion binding	GO:0043436;GO:0045184//establishment of protein localization;GO:0006810//transport;GO:0043436;GO:0045184//establishment of protein localization;GO:0006810//transport	gi|148706679|gb|EDL38626.1|/1.18669e-82/multiple coagulation factor deficiency 2, isoform CRA_b [Mus musculus]
192654	2721	117	223	4.14	8.95	1.11226	Up	3.25518e-12	2.43313e-11	Pla2g15	phospholipase A2, group XV	K06129|1|0.0|820|mmu:192654|lysophospholipase III [EC:3.1.1.5]	GO:0000323//lytic vacuole	GO:0016747//transferase activity, transferring acyl groups other than amino-acyl groups;GO:0008289//lipid binding;GO:0004623//phospholipase A2 activity	GO:0006631//fatty acid metabolic process;GO:0006650//glycerophospholipid metabolic process;GO:0006665//sphingolipid metabolic process	gi|19527008|ref|NP_598553.1|/0/group XV phospholipase A2 precursor [Mus musculus]
433022	7352	76	145	0.99	2.14	1.11211	Up	1.91017e-08	1.02545e-07	Plcxd2	phosphatidylinositol-specific phospholipase C, X domain containing 2	-	-	-	-	gi|197333710|ref|NP_001127952.1|/0/PI-PLC X domain-containing protein 2 [Mus musculus]
16905	2342.19	50	99	2.15	4.63	1.10668	Up	1.45016e-06	6.36878e-06	Lmna	lamin A	K12641|1|2e-174|614|mmu:16905|lamin A/C	GO:0034399//nuclear periphery;GO:0005882//intermediate filament;GO:0012505//endomembrane system;GO:0044444//cytoplasmic part;GO:0034399//nuclear periphery;GO:0005882//intermediate filament;GO:0012505//endomembrane system;GO:0044444//cytoplasmic part;GO:0034399//nuclear periphery;GO:0005882//intermediate filament;GO:0012505//endomembrane system;GO:0044444//cytoplasmic part	GO:0005488;GO:0005488;GO:0005488	GO:0000226//microtubule cytoskeleton organization;GO:0007163//establishment or maintenance of cell polarity;GO:0006915//apoptotic process;GO:0001666//response to hypoxia;GO:0048522//positive regulation of cellular process;GO:0006997//nucleus organization;GO:0048232//male gamete generation;GO:0055012//ventricular cardiac muscle cell differentiation;GO:0006606//protein import into nucleus;GO:001647…	gi|9506843|ref|NP_062263.1|/3.69384e-180/prelamin-A/C isoform C2 [Mus musculus]
66092	2909.68	1567	2970	51.75	111.38	1.10586	Up	3.28996e-141	3.63692e-139	Ghitm	growth hormone inducible transmembrane protein	-	GO:0019866//organelle inner membrane;GO:0043231//intracellular membrane-bounded organelle;GO:0031224//intrinsic component of membrane;GO:0019866//organelle inner membrane;GO:0043231//intracellular membrane-bounded organelle;GO:0031224//intrinsic component of membrane	GO:0005488;GO:0005488	GO:0012501//programmed cell death;GO:0012501//programmed cell death	gi|74195753|dbj|BAE30441.1|/0/unnamed protein product [Mus musculus]
20648	2115	86	163	3.93	8.45	1.10442	Up	3.24884e-09	1.87789e-08	Snta1	syntrophin, acidic 1	K12196|1|7e-86|320|pps:100979126|vacuolar protein-sorting-associated protein 4;K00431|2|7e-22|108|ola:101156451|thyroid peroxidase [EC:1.11.1.8];K14548|3|1e-15|87.4|tgu:100229140|U3 small nucleolar RNA-associated protein 4;K12076|4|1e-09|67.8|bfo:BRAFLDRAFT_255838|disks large protein 1	GO:0032991//macromolecular complex;GO:0043232;GO:0097060//synaptic membrane;GO:0005886//plasma membrane	GO:0008092//cytoskeletal protein binding;GO:0008289//lipid binding;GO:0019904//protein domain specific binding	GO:0048741//skeletal muscle fiber development;GO:0003116	gi|148674121|gb|EDL06068.1|/0/syntrophin, acidic 1, isoform CRA_a, partial [Mus musculus]
22761	3393	106	201	3	6.45	1.10434	Up	4.78982e-11	3.28906e-10	Zfpm1	zinc finger protein, multitype 1	K17441|1|0.0|1540|mmu:22761|zinc finger protein ZFPM1	GO:0031981//nuclear lumen;GO:0043234//protein complex	GO:0046872//metal ion binding;GO:0003712//transcription cofactor activity;GO:0001085//RNA polymerase II transcription factor binding;GO:0003676//nucleic acid binding;GO:0000982//transcription factor activity, RNA polymerase II core promoter proximal region sequence-specific binding	GO:0042095//interferon-gamma biosynthetic process;GO:0030219//megakaryocyte differentiation;GO:0045646//regulation of erythrocyte differentiation;GO:0042036//negative regulation of cytokine biosynthetic process;GO:0002762//negative regulation of myeloid leukocyte differentiation;GO:0003171//atrioventricular valve development;GO:0045944//positive regulation of transcription from RNA polymerase II …	gi|6677633|ref|NP_033595.1|/0/zinc finger protein ZFPM1 [Mus musculus]
69020	1816	54	102	2.88	6.18	1.10154	Up	3.14864e-06	1.32565e-05	Zfp707	zinc finger protein 707	K09228|1|0.0|734|mmu:69020|KRAB domain-containing zinc finger protein	GO:0044464	GO:0046914//transition metal ion binding	GO:0006351//transcription, DNA-templated	gi|148697563|gb|EDL29510.1|/0/mCG142742, isoform CRA_e, partial [Mus musculus]
225724	4660	42	79	0.86	1.84	1.0973	Up	4.48884e-05	0.000164434	Mapk4	mitogen-activated protein kinase 4	K06855|1|0.0|1143|mmu:225724|mitogen-activated protein kinase 4/6 [EC:2.7.11.24]	GO:0043231//intracellular membrane-bounded organelle	GO:0032550;GO:0019900//kinase binding;GO:0042802//identical protein binding;GO:0046983//protein dimerization activity;GO:0004702//receptor signaling protein serine/threonine kinase activity	GO:0006464//cellular protein modification process;GO:0006796//phosphate-containing compound metabolic process	gi|89337268|ref|NP_766220.2|/0/mitogen-activated protein kinase 4 [Mus musculus]
18053	3409	72.93	137.07	2.05	4.38	1.09531	Up	5.1271e-08	2.64509e-07	Ngfr	nerve growth factor receptor (TNFR superfamily, member 16)	K02583|1|0.0|803|mmu:18053|nerve growth factor receptor (TNFR superfamily member 16)	GO:0009986//cell surface;GO:0030139//endocytic vesicle;GO:0031224//intrinsic component of membrane;GO:0032589//neuron projection membrane;GO:0005783//endoplasmic reticulum;GO:0012505//endomembrane system;GO:0043025//neuronal cell body	GO:0043121//neurotrophin binding;GO:0004888//transmembrane signaling receptor activity;GO:0005167;GO:0017016//Ras GTPase binding;GO:0044389//ubiquitin-like protein ligase binding	GO:0010467//gene expression;GO:0008284//positive regulation of cell proliferation;GO:0031641//regulation of myelination;GO:0042475//odontogenesis of dentin-containing tooth;GO:0015031//protein transport;GO:0001942//hair follicle development;GO:0009266//response to temperature stimulus;GO:0035249//synaptic transmission, glutamatergic;GO:0007271//synaptic transmission, cholinergic;GO:0007600//senso…	gi|70794803|ref|NP_150086.2|/0/tumor necrosis factor receptor superfamily member 16 precursor [Mus musculus]
244668	6365	722	1357	10.83	23.1	1.09286	Up	2.03026e-64	8.65849e-63	Sipa1l2	signal-induced proliferation-associated 1 like 2	K17702|1|0.0|3031|mmu:244668|signal-induced proliferation-associated 1 like protein 2	-	-	GO:0007264//small GTPase mediated signal transduction	gi|124487493|ref|NP_001074806.1|/0/signal-induced proliferation-associated 1-like protein 2 [Mus musculus]
78938	3052.52	288	527	8.83	18.83	1.09255	Up	1.14743e-24	1.73227e-23	Fbxo34	F-box protein 34	K10311|1|0.0|1425|mmu:78938|F-box protein 34	-	-	-	gi|225703048|ref|NP_084512.2|/0/F-box only protein 34 isoform 1 [Mus musculus]
104367	118	90	169	104.84	223.42	1.09157	Up	2.41168e-09	1.41889e-08	Snora65	small nucleolar RNA, H/ACA box 65	-	-	-	-	-
208647	3318	56	105	1.62	3.45	1.0906	Up	2.70366e-06	1.14953e-05	Creb3l2	cAMP responsive element binding protein 3-like 2	K09048|1|0.0|860|mmu:208647|cyclic AMP-responsive element-binding protein 3	GO:0031224//intrinsic component of membrane;GO:0043231//intracellular membrane-bounded organelle;GO:0031090//organelle membrane	GO:0044212//transcription regulatory region DNA binding;GO:0001071//nucleic acid binding transcription factor activity	GO:0033554//cellular response to stress;GO:0001501//skeletal system development;GO:0030154//cell differentiation;GO:0016482//cytosolic transport;GO:0006351//transcription, DNA-templated;GO:0035966//response to topologically incorrect protein	gi|282400149|ref|NP_848776.2|/0/cyclic AMP-responsive element-binding protein 3-like protein 2 [Mus musculus]
23872	3560	106	199	2.86	6.09	1.09043	Up	9.47056e-11	6.32991e-10	Ets2	E26 avian leukemia oncogene 2, 3' domain	K02678|1|0.0|942|mmu:23872|c-ets proto-oncogene protein	GO:0043231//intracellular membrane-bounded organelle	GO:0001071//nucleic acid binding transcription factor activity;GO:0035258//steroid hormone receptor binding;GO:0000976//transcription regulatory region sequence-specific DNA binding	GO:0048731//system development;GO:0006366//transcription from RNA polymerase II promoter	gi|74191433|dbj|BAE30296.1|/0/unnamed protein product [Mus musculus]
232370	4007	95	178	2.27	4.83	1.08933	Up	9.94708e-10	6.04269e-09	Clstn3	calsyntenin 3	K16494|1|6e-10|69.7|mgp:100538867|protocadherin beta;K16507|3|1e-09|68.9|api:100167672|protocadherin-16/23;K04600|4|1e-09|68.9|soc:105193015|cadherin EGF LAG seven-pass G-type receptor 1	GO:0031090//organelle membrane;GO:0043231//intracellular membrane-bounded organelle;GO:0031224//intrinsic component of membrane;GO:0097060//synaptic membrane	GO:0046872//metal ion binding	GO:0016337//single organismal cell-cell adhesion;GO:0007267//cell-cell signaling	gi|23943822|ref|NP_705728.1|/0/calsyntenin-3 precursor [Mus musculus]
20249	4844	1450.18	2717.59	28.64	60.91	1.08865	Up	2.8131e-126	2.6407e-124	Scd1	stearoyl-Coenzyme A desaturase 1	K00507|1|0.0|689|mmu:20249|stearoyl-CoA desaturase (delta-9 desaturase) [EC:1.14.19.1]	GO:0031227//intrinsic component of endoplasmic reticulum membrane	GO:0046914//transition metal ion binding;GO:0016215//acyl-CoA desaturase activity	GO:0010872//regulation of cholesterol esterification;GO:0042742//defense response to bacterium;GO:0045444//fat cell differentiation;GO:0006631//fatty acid metabolic process;GO:0008366//axon ensheathment;GO:0044126	gi|31543675|ref|NP_033153.2|/0/acyl-CoA desaturase 1 [Mus musculus]
104009	3325.72	148	279	4.3	9.14	1.08786	Up	1.32251e-14	1.16897e-13	Qsox1	quiescin Q6 sulfhydryl oxidase 1	K10758|1|0.0|1077|mmu:104009|thiol oxidase [EC:1.8.3.2]	GO:0031228//intrinsic component of Golgi membrane;GO:0044421;GO:0031228//intrinsic component of Golgi membrane;GO:0044421	GO:0016972//thiol oxidase activity;GO:0016972//thiol oxidase activity	GO:0044267//cellular protein metabolic process;GO:0044710;GO:0019725//cellular homeostasis;GO:0044267//cellular protein metabolic process;GO:0044710;GO:0019725//cellular homeostasis	gi|148707454|gb|EDL39401.1|/0/quiescin Q6, isoform CRA_b, partial [Mus musculus]
69104	2499.8	1326	2366.75	48.79	103.52	1.08525	Up	5.89e-99	4.10663e-97	2016-03-05	membrane-associated ring finger (C3HC4) 5	K10660|1|4e-161|572|mdo:100024142|E3 ubiquitin-protein ligase MARCH5 [EC:2.3.2.27]	GO:0031224//intrinsic component of membrane;GO:0031966//mitochondrial membrane;GO:0031224//intrinsic component of membrane;GO:0031966//mitochondrial membrane;GO:0031224//intrinsic component of membrane;GO:0031966//mitochondrial membrane	GO:0046914//transition metal ion binding;GO:0019899//enzyme binding;GO:0019787//ubiquitin-like protein transferase activity;GO:0046914//transition metal ion binding;GO:0019899//enzyme binding;GO:0019787//ubiquitin-like protein transferase activity;GO:0046914//transition metal ion binding;GO:0019899//enzyme binding;GO:0019787//ubiquitin-like protein transferase activity	GO:0048523//negative regulation of cellular process;GO:0010822//positive regulation of mitochondrion organization;GO:0033365//protein localization to organelle;GO:0016567//protein ubiquitination;GO:0048523//negative regulation of cellular process;GO:0010822//positive regulation of mitochondrion organization;GO:0033365//protein localization to organelle;GO:0016567//protein ubiquitination;GO:004852…	gi|256773301|ref|NP_001157808.1|/8.04036e-141/E3 ubiquitin-protein ligase MARCH5 isoform 2 [Mus musculus]
18128	9497	124	231	1.24	2.63	1.08472	Up	4.53078e-12	3.35082e-11	Notch1	notch 1	K02599|1|0.0|5216|mmu:18128|Notch	GO:0043234//protein complex;GO:0030141//secretory granule;GO:0016021//integral component of membrane	GO:0046872//metal ion binding;GO:0001076//transcription factor activity, RNA polymerase II transcription factor binding;GO:0044212//transcription regulatory region DNA binding;GO:0030234//enzyme regulator activity;GO:0001071//nucleic acid binding transcription factor activity;GO:0003682//chromatin binding;GO:0005515//protein binding	GO:0006955//immune response;GO:0044092//negative regulation of molecular function;GO:0002011//morphogenesis of an epithelial sheet;GO:0001837//epithelial to mesenchymal transition;GO:0045687//positive regulation of glial cell differentiation;GO:0060837//blood vessel endothelial cell differentiation;GO:0003183//mitral valve morphogenesis;GO:0009855//determination of bilateral symmetry;GO:0002237//…	gi|224967065|ref|NP_032740.3|/0/neurogenic locus notch homolog protein 1 precursor [Mus musculus]
20090	449	1336	2496	307.5	651.96	1.0842	Up	1.94138e-115	1.63924e-113	Rps29	ribosomal protein S29	K02980|1|8e-33|140|myb:102247270|small subunit ribosomal protein S29e	GO:0015935//small ribosomal subunit	GO:0046914//transition metal ion binding;GO:0005198//structural molecule activity;GO:0003676//nucleic acid binding;GO:0003824//catalytic activity	GO:0072331//signal transduction by p53 class mediator;GO:0006412//translation;GO:0000956//nuclear-transcribed mRNA catabolic process;GO:0019080;GO:0030218//erythrocyte differentiation;GO:0048646//anatomical structure formation involved in morphogenesis;GO:0006613//cotranslational protein targeting to membrane;GO:0007049//cell cycle	gi|759100021|ref|XP_011375277.1|/6.04975e-32/PREDICTED: LOW QUALITY PROTEIN: 40S ribosomal protein S29 [Pteropus vampyrus]
69834	4279.71	44	79	0.95	2.01	1.0812	Up	0.000106373	0.000371596	Rab43	RAB43, member RAS oncogene family	K07930|1|1e-73|281|mmu:69834|Ras-related protein Rab-43	GO:0030666//endocytic vesicle membrane;GO:0030666//endocytic vesicle membrane;GO:0030666//endocytic vesicle membrane;GO:0030666//endocytic vesicle membrane	GO:0032550;GO:0017111//nucleoside-triphosphatase activity;GO:0032550;GO:0017111//nucleoside-triphosphatase activity;GO:0032550;GO:0017111//nucleoside-triphosphatase activity;GO:0032550;GO:0017111//nucleoside-triphosphatase activity	GO:0006996//organelle organization;GO:0016192//vesicle-mediated transport;GO:0045184//establishment of protein localization;GO:0009154//purine ribonucleotide catabolic process;GO:0035556//intracellular signal transduction;GO:0006996//organelle organization;GO:0016192//vesicle-mediated transport;GO:0045184//establishment of protein localization;GO:0009154//purine ribonucleotide catabolic process;G…	gi|86476069|ref|NP_001034483.1|/2.45311e-112/ras-related protein Rab-43 isoform a [Mus musculus]
14387	3533.52	247	465	6.78	14.33	1.07968	Up	2.94874e-23	4.16017e-22	Gaa	glucosidase, alpha, acid	K12316|1|0.0|1883|mmu:14387|lysosomal alpha-glucosidase [EC:3.2.1.20]	GO:0005764//lysosome;GO:0005764//lysosome	GO:0004558//alpha-1,4-glucosidase activity;GO:0005488;GO:0004558//alpha-1,4-glucosidase activity;GO:0005488	GO:0003011//involuntary skeletal muscle contraction;GO:0008016//regulation of heart contraction;GO:0005984//disaccharide metabolic process;GO:0007033//vacuole organization;GO:0051651//maintenance of location in cell;GO:0003208//cardiac ventricle morphogenesis;GO:0005977//glycogen metabolic process;GO:0019725//cellular homeostasis;GO:0019318//hexose metabolic process;GO:0050905//neuromuscular proc…	gi|226693367|ref|NP_032090.3|/0/lysosomal alpha-glucosidase preproprotein [Mus musculus]
228536	4428	155	288	3.35	7.07	1.07755	Up	1.29884e-14	1.14926e-13	Bahd1	bromo adjacent homology domain containing 1	K17963|1|3e-07|60.8|phi:102099208|peroxisome proliferator-activated receptor gamma coactivator-related protein 1;K09187|2|9e-07|59.3|cfa:486558|histone-lysine N-methyltransferase MLL2 [EC:2.1.1.43];K05628|3|1e-06|58.9|bta:535394|arginine-glutamic acid dipeptide repeats protein	GO:0043231//intracellular membrane-bounded organelle;GO:0043234//protein complex;GO:0043232	GO:0005488	GO:0031497//chromatin assembly;GO:0006351//transcription, DNA-templated	gi|568916503|ref|XP_006499328.1|/0/PREDICTED: bromo adjacent homology domain-containing 1 protein isoform X1 [Mus musculus]
72500	1572	36	67	2.23	4.7	1.07562	Up	0.000204448	0.000685697	Ier5l	immediate early response 5-like	-	-	-	-	gi|26329649|dbj|BAC28563.1|/7.82331e-132/unnamed protein product [Mus musculus]
70686	5112	461	855	8.62	18.15	1.07421	Up	4.0572e-40	1.00402e-38	Dusp16	dual specificity phosphatase 16	K04459|1|0.0|1256|rno:297682|dual specificity MAP kinase phosphatase [EC:3.1.3.16 3.1.3.48]	GO:0043231//intracellular membrane-bounded organelle;GO:0043231//intracellular membrane-bounded organelle	GO:0016772//transferase activity, transferring phosphorus-containing groups;GO:0005488;GO:0016791//phosphatase activity;GO:0016772//transferase activity, transferring phosphorus-containing groups;GO:0005488;GO:0042578//phosphoric ester hydrolase activity	GO:0006796//phosphate-containing compound metabolic process;GO:0000165//MAPK cascade;GO:0006796//phosphate-containing compound metabolic process;GO:0000165//MAPK cascade	gi|148678577|gb|EDL10524.1|/0/dual specificity phosphatase 16, isoform CRA_c, partial [Mus musculus]
104479	3418	436	808	12.24	25.75	1.07297	Up	6.05292e-38	1.41851e-36	Ccdc117	coiled-coil domain containing 117	-	-	-	-	gi|164698436|ref|NP_598794.2|/3.10524e-117/coiled-coil domain-containing protein 117 [Mus musculus]
17341	3494	40.68	75.25	1.12	2.35	1.06916	Up	7.43186e-05	0.000264852	Bhlha15	basic helix-loop-helix family, member a15	K08040|1|2e-60|237|mmu:17341|class B basic helix-loop-helix protein 8	GO:0043231//intracellular membrane-bounded organelle	GO:0003676//nucleic acid binding;GO:0042802//identical protein binding	GO:0048311//mitochondrion distribution;GO:0019932//second-messenger-mediated signaling;GO:0007166//cell surface receptor signaling pathway;GO:0006816//calcium ion transport;GO:0021700//developmental maturation;GO:0006366//transcription from RNA polymerase II promoter;GO:0033500//carbohydrate homeostasis	gi|568938963|ref|XP_006504871.1|/1.30476e-86/PREDICTED: class A basic helix-loop-helix protein 15 isoform X1 [Mus musculus]
100317	4262.44	111	207	2.52	5.28	1.06711	Up	5.4919e-11	3.74819e-10	AU040320	expressed sequence AU040320	K15619|1|2e-09|67.8|mgp:100540482|Kunitz-type protease inhibitor 1	GO:0031224//intrinsic component of membrane;GO:0031410//cytoplasmic vesicle;GO:0031224//intrinsic component of membrane;GO:0031410//cytoplasmic vesicle;GO:0031224//intrinsic component of membrane;GO:0031410//cytoplasmic vesicle	-	-	gi|78482609|ref|NP_001030602.1|/0/dyslexia-associated protein KIAA0319-like protein isoform 1 [Mus musculus]
59012	3083	167	308	5.2	10.89	1.06642	Up	2.68614e-15	2.48405e-14	Moxd1	monooxygenase, DBH-like 1	K15266|1|7e-104|381|bfo:BRAFLDRAFT_125270|dimethyladenosine transferase 1, mitochondrial [EC:2.1.1.-];K00503|3|1e-82|310|xtr:100492247|dopamine beta-monooxygenase [EC:1.14.17.1]	GO:0031090//organelle membrane;GO:0043231//intracellular membrane-bounded organelle;GO:0031224//intrinsic component of membrane	GO:0046914//transition metal ion binding;GO:0016715//oxidoreductase activity, acting on paired donors, with incorporation or reduction of molecular oxygen, reduced ascorbate as one donor, and incorporation of one atom of oxygen	GO:0009712//catechol-containing compound metabolic process	gi|31981183|ref|NP_067484.2|/0/DBH-like monooxygenase protein 1 precursor [Mus musculus]
381438	1215	1125.74	2075.36	90.69	189.74	1.06501	Up	1.11385e-93	7.2543e-92	Gm5148	predicted gene 5148	K02973|1|2e-74|281|ptg:102972452|small subunit ribosomal protein S23e	GO:0015935//small ribosomal subunit	GO:0005488;GO:0005198//structural molecule activity	GO:0006412//translation;GO:0019080;GO:0000956//nuclear-transcribed mRNA catabolic process;GO:0006613//cotranslational protein targeting to membrane	gi|281350307|gb|EFB25891.1|/1.66314e-73/hypothetical protein PANDA_004337, partial [Ailuropoda melanoleuca]
56464	1975	89	164	4.36	9.12	1.06471	Up	8.4771e-09	4.69636e-08	Ctsf	cathepsin F	K01373|1|0.0|804|mmu:56464|cathepsin F [EC:3.4.22.41]	-	GO:0070011//peptidase activity, acting on L-amino acid peptides	GO:0019538//protein metabolic process	gi|11066228|gb|AAG28508.1|AF197480_1/0/cathepsin F [Mus musculus]
28077	862	273	503	31.4	65.65	1.06403	Up	5.89702e-24	8.60883e-23	Med10	mediator complex subunit 10	K15151|1|8e-72|272|cge:100759421|mediator of RNA polymerase II transcription subunit 10	GO:0043234//protein complex;GO:0031981//nuclear lumen	GO:0001076//transcription factor activity, RNA polymerase II transcription factor binding	GO:0032502//developmental process;GO:0006366//transcription from RNA polymerase II promoter	gi|755545472|ref|XP_011242829.1|/3.98397e-80/PREDICTED: mediator of RNA polymerase II transcription subunit 10 isoform X2 [Mus musculus]
66978	2046.16	1214.7	1837.12	47.26	98.49	1.05936	Up	6.1889e-50	1.97328e-48	Luc7l	Luc7-like	K13212|1|1e-101|374|lcm:102346605|RNA-binding protein Luc7-like 2	-	GO:0019904//protein domain specific binding;GO:0019904//protein domain specific binding;GO:0019904//protein domain specific binding	GO:0014706//striated muscle tissue development;GO:0014706//striated muscle tissue development;GO:0014706//striated muscle tissue development	gi|148690555|gb|EDL22502.1|/6.8341e-112/Luc7 homolog (S. cerevisiae)-like, isoform CRA_b, partial [Mus musculus]
19303	3737.9	272	500	6.99	14.55	1.05765	Up	1.04132e-23	1.50579e-22	Pxn	paxillin	K05760|1|0.0|983|ngi:103739977|paxillin	GO:0043232;GO:0031252//cell leading edge;GO:0005924//cell-substrate adherens junction;GO:0016020//membrane;GO:0016020//membrane;GO:0015630//microtubule cytoskeleton;GO:0031252//cell leading edge;GO:0005924//cell-substrate adherens junction;GO:0044444//cytoplasmic part	GO:0008092//cytoskeletal protein binding;GO:0019900//kinase binding;GO:0032947//protein complex scaffold;GO:0046914//transition metal ion binding;GO:0005102//receptor binding;GO:0051400//BH domain binding;GO:0046914//transition metal ion binding;GO:0005102//receptor binding;GO:0051400//BH domain binding;GO:0008092//cytoskeletal protein binding;GO:0019900//kinase binding;GO:0032947//protein comple…	GO:0006468//protein phosphorylation;GO:0006996//organelle organization;GO:0007044//cell-substrate junction assembly;GO:0007169//transmembrane receptor protein tyrosine kinase signaling pathway;GO:0060562//epithelial tube morphogenesis;GO:0031589//cell-substrate adhesion;GO:0030031//cell projection assembly;GO:0003012//muscle system process;GO:0038127//ERBB signaling pathway;GO:0000302//response t…	gi|114326502|ref|NP_598676.2|/0/paxillin isoform beta [Mus musculus]
76917	688	102	187	14.86	30.93	1.05757	Up	9.61784e-10	5.85538e-09	Flywch2	FLYWCH family member 2	-	-	-	-	gi|21553307|ref|NP_084074.1|/2.13754e-63/FLYWCH family member 2 [Mus musculus]
110196	1269.35	755	1380	58.03	120.61	1.05548	Up	1.05426e-61	4.26859e-60	Fdps	farnesyl diphosphate synthetase	K00787|1|0.0|860|mmu:110196|farnesyl diphosphate synthase [EC:2.5.1.1 2.5.1.10]	GO:0031981//nuclear lumen;GO:0042579//microbody;GO:0044429;GO:0042579//microbody;GO:0044429	GO:0043169//cation binding;GO:0004659//prenyltransferase activity;GO:0043169//cation binding;GO:0004659//prenyltransferase activity	GO:0010613//positive regulation of cardiac muscle hypertrophy;GO:0070542//response to fatty acid;GO:0008406//gonad development;GO:0048545//response to steroid hormone;GO:0006695//cholesterol biosynthetic process;GO:0006720//isoprenoid metabolic process;GO:0036314;GO:0048232//male gamete generation;GO:0008654//phospholipid biosynthetic process;GO:0010613//positive regulation of cardiac muscle hype…	gi|359279938|ref|NP_001240680.1|/0/farnesyl pyrophosphate synthase isoform 1 precursor [Mus musculus]
21345	1586	88	161	5.39	11.2	1.05514	Up	1.5106e-08	8.18532e-08	Tagln	transgelin	K04426|1|3e-17|92.4|nvi:100123601|mitogen-activated protein kinase kinase kinase 5 [EC:2.7.11.25]	GO:0044424	GO:0003779//actin binding	GO:0048513//animal organ development;GO:0006996//organelle organization	gi|6755714|ref|NP_035656.1|/1.00395e-111/transgelin [Mus musculus]
12793	1484	414	756	27.15	56.27	1.05141	Up	1.61046e-34	3.43844e-33	Cnih1	cornichon family AMPA receptor auxiliary protein 1	-	GO:0012505//endomembrane system;GO:0031090//organelle membrane;GO:0043231//intracellular membrane-bounded organelle;GO:0031224//intrinsic component of membrane	-	GO:0002376//immune system process;GO:0006810//transport;GO:0007165//signal transduction	gi|635127033|ref|XP_007984918.1|/3.42372e-66/PREDICTED: protein cornichon homolog 1 isoform X2 [Chlorocebus sabaeus]
215113	7115.3	60.2	113.07	0.83	1.72	1.05123	Up	1.00053e-06	4.48199e-06	Slc43a2	solute carrier family 43, member 2	K08229|1|0.0|1024|mmu:215113|MFS transporter, LAT3 family, solute carrier family 43, member 2	GO:0031224//intrinsic component of membrane;GO:0031224//intrinsic component of membrane;GO:0031224//intrinsic component of membrane	GO:0015171//amino acid transmembrane transporter activity;GO:0015171//amino acid transmembrane transporter activity;GO:0015171//amino acid transmembrane transporter activity	GO:0044763;GO:0006865//amino acid transport;GO:0044763;GO:0006865//amino acid transport;GO:0044763;GO:0006865//amino acid transport	gi|27734186|ref|NP_775564.1|/0/large neutral amino acids transporter small subunit 4 [Mus musculus]
16430	2697	2116	3862	75.51	156.4	1.0505	Up	1.03695e-168	1.56972e-166	Stt3a	STT3, subunit of the oligosaccharyltransferase complex, homolog A (S. cerevisiae)	K07151|1|0.0|1449|cge:100751391|dolichyl-diphosphooligosaccharide--protein glycosyltransferase [EC:2.4.99.18]	GO:0005789//endoplasmic reticulum membrane;GO:0031224//intrinsic component of membrane	GO:0004576//oligosaccharyl transferase activity	GO:0006487//protein N-linked glycosylation	gi|568958903|ref|XP_006510101.1|/0/PREDICTED: dolichyl-diphosphooligosaccharide--protein glycosyltransferase subunit STT3A isoform X1 [Mus musculus]
70223	2661.83	3269	5965	118.22	244.81	1.05019	Up	2.57646e-259	7.33767e-257	Nars	asparaginyl-tRNA synthetase	K01893|1|0.0|1114|mmu:70223|asparaginyl-tRNA synthetase [EC:6.1.1.22]	GO:0043231//intracellular membrane-bounded organelle;GO:0043231//intracellular membrane-bounded organelle	GO:0032550;GO:0004812//aminoacyl-tRNA ligase activity;GO:0032550;GO:0004812//aminoacyl-tRNA ligase activity	GO:0006418//tRNA aminoacylation for protein translation;GO:0006418//tRNA aminoacylation for protein translation	gi|219276601|ref|NP_001136422.1|/0/asparagine--tRNA ligase, cytoplasmic isoform 1 [Mus musculus]
12868	545	707	1290	132	273.34	1.05016	Up	1.41192e-57	5.19136e-56	Cox8a	cytochrome c oxidase subunit VIIIa	K02273|1|2e-32|140|mmu:12868|cytochrome c oxidase subunit 8	GO:0031224//intrinsic component of membrane;GO:0005746//mitochondrial respiratory chain	GO:0015002//heme-copper terminal oxidase activity	GO:0044710	gi|148700340|gb|EDL32287.1|/1.05087e-43/mCG51330, partial [Mus musculus]
80904	2030	259	472	12.34	25.51	1.04772	Up	4.53512e-22	6.17033e-21	Dtx3	deltex 3, E3 ubiquitin ligase	K06058|1|5e-158|560|rno:500847|deltex [EC:2.3.2.27]	GO:0044424	GO:0046914//transition metal ion binding;GO:0003824//catalytic activity	GO:0007166//cell surface receptor signaling pathway;GO:0032446//protein modification by small protein conjugation	gi|13507662|ref|NP_109639.1|/4.84432e-157/probable E3 ubiquitin-protein ligase DTX3 [Mus musculus]
380711	6410	52	94	0.77	1.59	1.0461	Up	2.02152e-05	7.73397e-05	Rap1gap2	RAP1 GTPase activating protein 2	K17708|1|0.0|1383|mmu:380711|RAP1 GTPase activating protein 2	GO:0005815//microtubule organizing center	GO:0008047//enzyme activator activity	GO:0007264//small GTPase mediated signal transduction	gi|755538986|ref|XP_006533685.2|/0/PREDICTED: rap1 GTPase-activating protein 2 isoform X2 [Mus musculus]
16800	4373.68	1387	2549.97	30.69	63.35	1.04558	Up	9.71512e-114	7.88614e-112	Arhgef2	rho/rac guanine nucleotide exchange factor (GEF) 2	K12791|1|0.0|1699|rno:310635|Rho guanine nucleotide exchange factor 2	GO:0043231//intracellular membrane-bounded organelle;GO:0043296//apical junction complex;GO:0015630//microtubule cytoskeleton;GO:0044297//cell body;GO:0030425//dendrite;GO:0001726//ruffle;GO:0043231//intracellular membrane-bounded organelle;GO:0043296//apical junction complex;GO:0015630//microtubule cytoskeleton;GO:0044297//cell body;GO:0030425//dendrite;GO:0001726//ruffle;GO:0043231//intracellul…	GO:0043169//cation binding;GO:0017048//Rho GTPase binding;GO:0008289//lipid binding;GO:0015631//tubulin binding;GO:0005089//Rho guanyl-nucleotide exchange factor activity;GO:0043169//cation binding;GO:0017048//Rho GTPase binding;GO:0008289//lipid binding;GO:0015631//tubulin binding;GO:0005089//Rho guanyl-nucleotide exchange factor activity;GO:0043169//cation binding;GO:0017048//Rho GTPase binding…	GO:0032989;GO:0007266//Rho protein signal transduction;GO:0051091//positive regulation of sequence-specific DNA binding transcription factor activity;GO:0030036//actin cytoskeleton organization;GO:0040001//establishment of mitotic spindle localization;GO:0010721//negative regulation of cell development;GO:0007019//microtubule depolymerization;GO:0000087//mitotic M phase;GO:0032989;GO:0007266//Rho…	gi|568921917|ref|XP_006501122.1|/0/PREDICTED: rho guanine nucleotide exchange factor 2 isoform X3 [Mus musculus]
103963	3642	2099	3817	55.27	114.07	1.04535	Up	2.04542e-165	2.98863e-163	Rpn1	ribophorin I	K12666|1|0.0|1152|mmu:103963|oligosaccharyltransferase complex subunit alpha (ribophorin I)	GO:0031224//intrinsic component of membrane;GO:0048770;GO:0005789//endoplasmic reticulum membrane	GO:0004576//oligosaccharyl transferase activity	GO:0042886//amide transport;GO:0006613//cotranslational protein targeting to membrane;GO:0010467//gene expression;GO:0006487//protein N-linked glycosylation	gi|282398108|ref|NP_598694.3|/0/dolichyl-diphosphooligosaccharide--protein glycosyltransferase subunit 1 precursor [Mus musculus]
66109	1923	134	243.01	6.74	13.88	1.04219	Up	5.6472e-12	4.13644e-11	Tspan13	tetraspanin 13	K17356|1|5e-107|390|mmu:66109|tetraspanin-13/31	GO:0016021//integral component of membrane	-	-	gi|148704909|gb|EDL36856.1|/9.19765e-126/tetraspanin 13, isoform CRA_b, partial [Mus musculus]
67801	1889	70	127	3.59	7.39	1.04159	Up	6.41834e-07	2.94665e-06	Pllp	plasma membrane proteolipid	-	GO:0031224//intrinsic component of membrane;GO:0043209//myelin sheath	-	GO:0044765//single-organism transport;GO:0008366//axon ensheathment;GO:0006950//response to stress	gi|20279132|ref|NP_080661.1|/7.47939e-80/plasmolipin [Mus musculus]
269623	2344	178	322	7.32	15.04	1.03889	Up	2.59462e-15	2.40206e-14	Rbm48	RNA binding motif protein 48	K13338|1|9e-08|61.6|mmu:71382|peroxin-1	GO:0031981//nuclear lumen	GO:0003676//nucleic acid binding	-	gi|282396075|ref|NP_766579.3|/0/RNA-binding protein 48 [Mus musculus]
81879	9285	35.87	65.62	0.37	0.76	1.03847	Up	0.000263522	0.00086908	Tfcp2l1	transcription factor CP2-like 1	K09275|1|0.0|935|mmu:81879|transcription factor CP2 and related proteins	GO:0043231//intracellular membrane-bounded organelle	GO:0003676//nucleic acid binding	GO:0040007//growth;GO:0010259//multicellular organism aging;GO:0032989;GO:0006351//transcription, DNA-templated;GO:0035272//exocrine system development;GO:0002064//epithelial cell development	gi|134053939|ref|NP_076244.2|/0/transcription factor CP2-like protein 1 [Mus musculus]
215707	2256	203	367	8.68	17.82	1.03773	Up	3.21682e-17	3.38249e-16	Ccdc92	coiled-coil domain containing 92	K16452|1|2e-155|552|mmu:215707|coiled-coil domain-containing protein 92	GO:0005813//centrosome	GO:0005488	-	gi|148687623|gb|EDL19570.1|/1.50037e-154/coiled-coil domain containing 92 [Mus musculus]
18830	1806	141	255	7.57	15.53	1.03669	Up	1.99528e-12	1.51431e-11	Pltp	phospholipid transfer protein	K08761|1|0.0|867|mmu:18830|phospholipid transfer protein	-	GO:0005488	GO:0048870//cell motility;GO:0010876//lipid localization;GO:0051234//establishment of localization;GO:0018130	gi|6755112|ref|NP_035255.1|/0/phospholipid transfer protein precursor [Mus musculus]
58220	3409	213	385	6	12.3	1.03562	Up	5.56754e-18	6.10649e-17	Pard6b	par-6 family cell polarity regulator beta	K06093|1|0.0|642|mmu:58220|partitioning defective protein 6	GO:0043296//apical junction complex;GO:0032991//macromolecular complex;GO:0043231//intracellular membrane-bounded organelle;GO:0044444//cytoplasmic part;GO:0016020//membrane	GO:0005488	GO:0016477//cell migration;GO:0007043//cell-cell junction assembly;GO:0048667//cell morphogenesis involved in neuron differentiation;GO:0065003	gi|253314520|ref|NP_067384.2|/0/partitioning defective 6 homolog beta [Mus musculus]
66854	3684	414	747	10.78	22.07	1.03373	Up	2.93628e-33	6.05378e-32	Trim35	tripartite motif-containing 35	K12012|1|0.0|970|mmu:66854|tripartite motif-containing protein 35	GO:0031981//nuclear lumen	GO:0046914//transition metal ion binding	GO:0000278//mitotic cell cycle;GO:0008283//cell proliferation;GO:0012502//induction of programmed cell death;GO:0006915//apoptotic process	gi|56404889|sp|Q8C006.2|TRI35_MOUSE/0/RecName: Full=Tripartite motif-containing protein 35; AltName: Full=Hemopoietic lineage switch protein 5; AltName: Full=Macrophage-derived apoptosis-inducing RBCC protein; Short=Protein MAIR; AltName: Full=Protein Nc8
26889	6432	204.27	368.08	3.03	6.2	1.03295	Up	3.49428e-17	3.65822e-16	Cln8	ceroid-lipofuscinosis, neuronal 8	K12360|1|5e-149|532|mmu:26889|ceroid-lipofuscinosis neuronal protein 8	GO:0005793//endoplasmic reticulum-Golgi intermediate compartment;GO:0031224//intrinsic component of membrane;GO:0031090//organelle membrane	-	GO:0043086//negative regulation of catalytic activity;GO:0016125//sterol metabolic process;GO:0050879//multicellular organismal movement;GO:0051705;GO:0043010//camera-type eye development;GO:0007612//learning;GO:0006665//sphingolipid metabolic process;GO:0007033//vacuole organization;GO:0032535//regulation of cellular component size;GO:0006915//apoptotic process;GO:0045104//intermediate filament …	gi|6753452|ref|NP_036130.1|/5.19307e-148/protein CLN8 [Mus musculus]
14863	1121	45.42	81.92	3.98	8.14	1.03226	Up	8.28404e-05	0.000293107	Gstm2	glutathione S-transferase, mu 2	K00799|1|6e-127|456|mmu:14863|glutathione S-transferase [EC:2.5.1.18]	GO:0016020//membrane;GO:0005783//endoplasmic reticulum	GO:0016765//transferase activity, transferring alkyl or aryl (other than methyl) groups;GO:0046983//protein dimerization activity;GO:0072341//modified amino acid binding;GO:0042802//identical protein binding	GO:0060314//regulation of ryanodine-sensitive calcium-release channel activity;GO:0006807//nitrogen compound metabolic process;GO:0014808//release of sequestered calcium ion into cytosol by sarcoplasmic reticulum;GO:0006790//sulfur compound metabolic process;GO:0006805//xenobiotic metabolic process;GO:0044767//single-organism developmental process;GO:0033554//cellular response to stress;GO:003100…	gi|148669988|gb|EDL01935.1|/1.50202e-126/mCG4061, partial [Mus musculus]
12035	7867.95	1719	3093	20.84	42.55	1.0298	Up	2.98938e-131	2.9035e-129	Bcat1	branched chain aminotransferase 1, cytosolic	K00826|1|0.0|792|mmu:12035|branched-chain amino acid aminotransferase [EC:2.6.1.42]	GO:0043231//intracellular membrane-bounded organelle;GO:0044444//cytoplasmic part;GO:0043231//intracellular membrane-bounded organelle;GO:0044444//cytoplasmic part	GO:0005515//protein binding;GO:0004084//branched-chain-amino-acid transaminase activity;GO:0005515//protein binding;GO:0004084//branched-chain-amino-acid transaminase activity	GO:0008652//cellular amino acid biosynthetic process;GO:0009063//cellular amino acid catabolic process;GO:0008652//cellular amino acid biosynthetic process;GO:0009063//cellular amino acid catabolic process	gi|66792792|ref|NP_001019639.1|/0/branched-chain-amino-acid aminotransferase, cytosolic isoform 1 [Mus musculus]
56737	3062	168	302	5.27	10.75	1.02846	Up	2.8735e-14	2.48627e-13	Alg2	asparagine-linked glycosylation 2 (alpha-1,3-mannosyltransferase)	K03843|1|0.0|848|mmu:56737|alpha-1,3/alpha-1,6-mannosyltransferase [EC:2.4.1.132 2.4.1.257]	GO:0043231//intracellular membrane-bounded organelle;GO:0031224//intrinsic component of membrane;GO:0044444//cytoplasmic part	GO:0046983//protein dimerization activity;GO:0000009//alpha-1,6-mannosyltransferase activity;GO:0004376//glycolipid mannosyltransferase activity	GO:0006486//protein glycosylation;GO:0010038//response to metal ion	gi|172072657|ref|NP_064382.3|/0/alpha-1,3/1,6-mannosyltransferase ALG2 [Mus musculus]
14325	986	7211	12960	721.04	1470.65	1.0283	Up	0	0	Ftl1	ferritin light polypeptide 1	K13625|1|1e-100|368|mmu:14325|ferritin light chain	GO:0044424	GO:0005506//iron ion binding;GO:0005515//protein binding;GO:0003824//catalytic activity	GO:0000041//transition metal ion transport;GO:0010038//response to metal ion;GO:0006875//cellular metal ion homeostasis	gi|114326466|ref|NP_034370.2|/9.71768e-100/ferritin light chain 1 [Mus musculus]
29876	4065	1911	3432	45.04	91.79	1.02713	Up	8.5067e-145	9.8578e-143	Clic4	chloride intracellular channel 4 (mitochondrial)	K05024|1|2e-143|513|mmu:29876|chloride intracellular channel protein 4	GO:0012506//vesicle membrane;GO:0005815//microtubule organizing center;GO:0034399//nuclear periphery;GO:0034702//ion channel complex;GO:0042995//cell projection;GO:0030054//cell junction;GO:0044444//cytoplasmic part	GO:0005254//chloride channel activity;GO:0005515//protein binding	GO:0007010//cytoskeleton organization;GO:0040007//growth;GO:0015698//inorganic anion transport;GO:0051592//response to calcium ion;GO:0001885//endothelial cell development;GO:0009913//epidermal cell differentiation;GO:0019953//sexual reproduction;GO:0061245//establishment or maintenance of bipolar cell polarity;GO:0060562//epithelial tube morphogenesis;GO:0051452//intracellular pH reduction;GO:00…	gi|7304963|ref|NP_038913.1|/1.98651e-142/chloride intracellular channel protein 4 [Mus musculus]
11938	4567.53	4344	7803	91.05	185.55	1.02708	Up	0	0	Atp2a2	ATPase, Ca++ transporting, cardiac muscle, slow twitch 2	K05853|1|0.0|2035|mmu:11938|Ca2+ transporting ATPase, sarcoplasmic/endoplasmic reticulum [EC:3.6.3.8]	GO:0032991//macromolecular complex;GO:0016021//integral component of membrane;GO:0005789//endoplasmic reticulum membrane;GO:0032991//macromolecular complex;GO:0016021//integral component of membrane;GO:0005789//endoplasmic reticulum membrane;GO:0032991//macromolecular complex;GO:0016021//integral component of membrane;GO:0005789//endoplasmic reticulum membrane	GO:0032550;GO:0046872//metal ion binding;GO:0005388//calcium-transporting ATPase activity;GO:0001664//G-protein coupled receptor binding;GO:0032550;GO:0046872//metal ion binding;GO:0005388//calcium-transporting ATPase activity;GO:0001664//G-protein coupled receptor binding;GO:0032550;GO:0046872//metal ion binding;GO:0005388//calcium-transporting ATPase activity;GO:0001664//G-protein coupled recep…	GO:0002027//regulation of heart rate;GO:0009888//tissue development;GO:0007599//hemostasis;GO:0006816//calcium ion transport;GO:0090075//relaxation of muscle;GO:0006936//muscle contraction;GO:0022610;GO:0007165//signal transduction;GO:0009154//purine ribonucleotide catabolic process;GO:0042391//regulation of membrane potential;GO:0009725//response to hormone;GO:0006875//cellular metal ion homeost…	gi|158635979|ref|NP_001103610.1|/0/sarcoplasmic/endoplasmic reticulum calcium ATPase 2 isoform b [Mus musculus]
107652	3057.26	270	485	8.5	17.3	1.02524	Up	5.93442e-22	8.02221e-21	Uap1	UDP-N-acetylglucosamine pyrophosphorylase 1	K00972|1|0.0|1050|mmu:107652|UDP-N-acetylglucosamine/UDP-N-acetylgalactosamine diphosphorylase [EC:2.7.7.23 2.7.7.83]	GO:0044444//cytoplasmic part;GO:0044444//cytoplasmic part;GO:0044444//cytoplasmic part	GO:0005488;GO:0016772//transferase activity, transferring phosphorus-containing groups;GO:0005488;GO:0016772//transferase activity, transferring phosphorus-containing groups;GO:0005488;GO:0016772//transferase activity, transferring phosphorus-containing groups	GO:0006040//amino sugar metabolic process;GO:0006040//amino sugar metabolic process;GO:0006040//amino sugar metabolic process	gi|568910368|ref|XP_006496670.1|/0/PREDICTED: UDP-N-acetylhexosamine pyrophosphorylase isoform X2 [Mus musculus]
234728	3577	64	115	1.72	3.5	1.02495	Up	2.80828e-06	1.19221e-05	Cmtr2	cap methyltransferase 2	K14590|1|0.0|1563|mmu:234728|cap2 methyltransferase [EC:2.1.1.296]	GO:0031224//intrinsic component of membrane	GO:0016741	GO:0008152//metabolic process	gi|31981920|ref|NP_666327.2|/0/cap-specific mRNA (nucleoside-2'-O-)-methyltransferase 2 [Mus musculus]
15199	1065	43	77	3.97	8.07	1.02343	Up	0.000136615	0.000469819	Hebp1	heme binding protein 1	-	GO:0043231//intracellular membrane-bounded organelle;GO:0044444//cytoplasmic part	GO:0046906//tetrapyrrole binding	GO:0006778//porphyrin-containing compound metabolic process	gi|114794582|pdb|2HVA|A/3.76992e-108/Chain A, Solution Structure Of The Haem-Binding Protein P22hbp
230903	1721.21	78	145	4.57	9.27	1.02038	Up	4.59422e-08	2.38041e-07	Fbxo44	F-box protein 44	K10103|1|4e-142|507|mmu:230903|F-box protein 44	GO:0031461//cullin-RING ubiquitin ligase complex;GO:0031461//cullin-RING ubiquitin ligase complex;GO:0031461//cullin-RING ubiquitin ligase complex;GO:0031461//cullin-RING ubiquitin ligase complex;GO:0031461//cullin-RING ubiquitin ligase complex	GO:0005488	GO:0009057//macromolecule catabolic process;GO:0009057//macromolecule catabolic process;GO:0009057//macromolecule catabolic process;GO:0009057//macromolecule catabolic process	gi|672054609|ref|XP_006239458.2|/6.86936e-135/PREDICTED: F-box only protein 44 isoform X4 [Rattus norvegicus]
66624	2815	799	1424	27.3	55.22	1.01629	Up	3.8842e-60	1.51782e-58	Spcs2	signal peptidase complex subunit 2 homolog (S. cerevisiae)	K12947|1|5e-107|391|ecb:100051902|signal peptidase complex subunit 2 [EC:3.4.-.-]	GO:0005789//endoplasmic reticulum membrane;GO:0031224//intrinsic component of membrane	GO:0016787//hydrolase activity	GO:0016485//protein processing	gi|50979162|ref|NP_001003324.1|/4.40832e-106/signal peptidase complex subunit 2 [Canis lupus familiaris]
140629	3790.38	190.84	332.05	4.72	9.53	1.01369	Up	1.25368e-14	1.11047e-13	Ubox5	U box domain containing 5	K10600|1|0.0|1032|mmu:140629|U-box domain-containing protein 5	GO:0043231//intracellular membrane-bounded organelle;GO:0043231//intracellular membrane-bounded organelle;GO:0043231//intracellular membrane-bounded organelle	GO:0046914//transition metal ion binding;GO:0004842//ubiquitin-protein transferase activity;GO:0046914//transition metal ion binding;GO:0004842//ubiquitin-protein transferase activity;GO:0046914//transition metal ion binding;GO:0004842//ubiquitin-protein transferase activity	GO:0016567//protein ubiquitination;GO:0016567//protein ubiquitination;GO:0016567//protein ubiquitination	gi|74192308|dbj|BAE34338.1|/0/unnamed protein product [Mus musculus]
13984	1615	162	288	9.74	19.66	1.01327	Up	2.30208e-13	1.87231e-12	Esx1	extraembryonic, spermatogenesis, homeobox 1	K18491|1|8e-119|429|mmu:13984|homeobox protein ESX1	GO:0043231//intracellular membrane-bounded organelle	-	GO:0048598//embryonic morphogenesis;GO:0048568//embryonic organ development;GO:0006366//transcription from RNA polymerase II promoter	gi|157057162|ref|NP_031983.2|/7.36652e-118/homeobox protein ESX1 [Mus musculus]
217684	5046.71	124	219	2.34	4.71	1.00922	Up	2.28448e-10	1.47639e-09	Susd6	sushi domain containing 6	-	-	-	-	gi|37359864|dbj|BAC97910.1|/1.16601e-171/mKIAA0247 protein [Mus musculus]
228355	5941.84	56	99.11	0.9	1.81	1.00799	Up	2.01616e-05	7.71522e-05	Madd	MAP-kinase activating death domain	K18061|1|1e-19|102|mde:101889955|myotubularin-related protein 5/13	GO:0031224//intrinsic component of membrane;GO:0044424;GO:0031224//intrinsic component of membrane;GO:0044424	GO:0016772//transferase activity, transferring phosphorus-containing groups;GO:0005088//Ras guanyl-nucleotide exchange factor activity;GO:0016772//transferase activity, transferring phosphorus-containing groups;GO:0005088//Ras guanyl-nucleotide exchange factor activity	GO:0006468//protein phosphorylation;GO:0007049//cell cycle;GO:0006915//apoptotic process;GO:0006468//protein phosphorylation;GO:0007049//cell cycle;GO:0006915//apoptotic process	gi|148695586|gb|EDL27533.1|/0/MAP-kinase activating death domain, isoform CRA_e, partial [Mus musculus]
68917	636	70	124	11.09	22.29	1.00714	Up	1.71308e-06	7.45529e-06	Hint2	histidine triad nucleotide binding protein 2	K15214|1|2e-47|190|tgu:100220398|TATA box-binding protein-associated factor RNA polymerase I subunit C;K02503|3|2e-44|180|hst:105181708|histidine triad (HIT) family protein	GO:0043231//intracellular membrane-bounded organelle	GO:0003824//catalytic activity	GO:0008202//steroid metabolic process;GO:0012501//programmed cell death	gi|110625719|ref|NP_081147.1|/6.94601e-68/histidine triad nucleotide-binding protein 2, mitochondrial precursor [Mus musculus]
192193	5858	322	570	5.25	10.55	1.00685	Up	1.02416e-24	1.55315e-23	Edem1	ER degradation enhancer, mannosidase alpha-like 1	K10084|1|0.0|1205|mmu:192193|ER degradation enhancer, mannosidase alpha-like 1	GO:0031227//intrinsic component of endoplasmic reticulum membrane	GO:0005515//protein binding;GO:0015924//mannosyl-oligosaccharide mannosidase activity;GO:0046872//metal ion binding	GO:0043161//proteasome-mediated ubiquitin-dependent protein catabolic process;GO:0006487//protein N-linked glycosylation;GO:0030968//endoplasmic reticulum unfolded protein response	gi|37359844|dbj|BAC97900.1|/0/mKIAA0212 protein [Mus musculus]
69171	2738	168	297	5.9	11.85	1.0061	Up	1.41659e-13	1.16739e-12	Cnppd1	cyclin Pas1/PHO80 domain containing 1	-	GO:0031224//intrinsic component of membrane	GO:0019900//kinase binding	-	gi|29789185|ref|NP_081253.1|/0/protein CNPPD1 [Mus musculus]
76055	4797	1616	2857	32.23	64.66	1.00447	Up	1.41779e-116	1.2093e-114	Mgea5	meningioma expressed antigen 5 (hyaluronidase)	K15719|1|0.0|1807|mmu:76055|protein O-GlcNAcase / histone acetyltransferase [EC:3.2.1.169 2.3.1.48]	GO:0043231//intracellular membrane-bounded organelle	GO:0004563//beta-N-acetylhexosaminidase activity;GO:0008080//N-acetyltransferase activity	GO:0006486//protein glycosylation;GO:0016570//histone modification;GO:0032846;GO:0010828//positive regulation of glucose transport;GO:0030252//growth hormone secretion;GO:0009151;GO:0010522//regulation of calcium ion transport into cytosol;GO:0006259//DNA metabolic process;GO:0006508//proteolysis;GO:0006605//protein targeting;GO:0010612;GO:0008219//cell death;GO:0043241//protein complex disassemb…	gi|37360040|dbj|BAC97998.1|/0/mKIAA0679 protein [Mus musculus]
66734	1063	205	362	18.96	38	1.00304	Up	3.5196e-16	3.41257e-15	Map1lc3a	microtubule-associated protein 1 light chain 3 alpha	K10435|1|6e-55|178|mcf:101926715|microtubule-associated protein 1 light chain	GO:0015630//microtubule cytoskeleton;GO:0005768//endosome;GO:0005774//vacuolar membrane;GO:0031982//vesicle;GO:0015630//microtubule cytoskeleton;GO:0005768//endosome;GO:0005774//vacuolar membrane;GO:0031982//vesicle	GO:0005543//phospholipid binding;GO:0015631//tubulin binding;GO:0005543//phospholipid binding;GO:0015631//tubulin binding	GO:0007033//vacuole organization;GO:0006914//autophagy;GO:0007033//vacuole organization;GO:0006914//autophagy	gi|148674169|gb|EDL06116.1|/1.56651e-76/microtubule-associated protein 1 light chain 3 alpha, partial [Mus musculus]
228140	5781	866	1529	14.31	28.68	1.00302	Up	4.56944e-63	1.91472e-61	Tnks1bp1	tankyrase 1 binding protein 1	-	-	-	-	gi|124486923|ref|NP_001074729.1|/0/182 kDa tankyrase-1-binding protein [Mus musculus]
66869	3214.36	352.62	623.74	10.56	21.15	1.00205	Up	7.46066e-27	1.23631e-25	Zfp869	zinc finger protein 869	K09228|1|0.0|1083|mmu:66869|KRAB domain-containing zinc finger protein	-	-	-	gi|148696799|gb|EDL28746.1|/0/mCG23322, isoform CRA_a, partial [Mus musculus]
66256	1183	1604	2827	132.83	265.68	1.00011	Up	1.54868e-114	1.29465e-112	Ssr2	signal sequence receptor, beta	K13250|1|2e-92|341|cge:100758563|translocon-associated protein subunit beta	GO:0031090//organelle membrane;GO:0043231//intracellular membrane-bounded organelle;GO:0031224//intrinsic component of membrane	-	GO:0019538//protein metabolic process;GO:0006613//cotranslational protein targeting to membrane;GO:0010467//gene expression	gi|148683321|gb|EDL15268.1|/9.8844e-108/signal sequence receptor, beta, isoform CRA_c, partial [Mus musculus]
NM_001324510	1366	115.82	0	8.27	0.01	-9.69174	Down	3.27784e-32	6.49499e-31	-	-	K14825|1|2e-41|172|lcm:102364468|protein ERP2	GO:0005793//endoplasmic reticulum-Golgi intermediate compartment;GO:0031090//organelle membrane;GO:0031224//intrinsic component of membrane	GO:0005515//protein binding	GO:0045184//establishment of protein localization;GO:0007154//cell communication	gi|148693250|gb|EDL25197.1|/3.60409e-75/transmembrane emp24 domain containing 1, isoform CRA_b, partial [Mus musculus]
100039060	4539	319.73	0	6.74	0.01	-9.3966	Down	4.14052e-88	2.56728e-86	0610010B08Rik	RIKEN cDNA 0610010B08 gene	K09228|1|0.0|1094|mmu:100043915|KRAB domain-containing zinc finger protein	-	-	-	gi|150246529|ref|NP_001092819.1|/0/KRAB box and zinc finger, C2H2 type domain containing [Mus musculus]
NM_001324422	4091	283.95	0	6.65	0.01	-9.37721	Down	3.03042e-78	1.5863e-76	-	-	K09228|1|0.0|779|mmu:626802|KRAB domain-containing zinc finger protein	-	-	-	gi|345199290|ref|NP_001230832.1|/0/uncharacterized protein LOC626802 [Mus musculus]
100503949	1295	62.9	0	4.75	0.01	-8.89178	Down	1.09206e-17	1.18234e-16	Gm8923	predicted gene 8923	K09228|1|0.0|655|mmu:100043915|KRAB domain-containing zinc finger protein	-	GO:0043169//cation binding	-	gi|294345440|ref|NP_001170877.1|/0/KRAB box and zinc finger C2H2 type domain containing protein isoform 1 [Mus musculus]
NM_001324522	2593	106.76	0	3.96	0.01	-8.62936	Down	9.5874e-30	1.76642e-28	-	-	K08734|1|0.0|1343|mmu:17350|DNA mismatch repair protein MLH1	GO:0043073//germ cell nucleus;GO:0032300//mismatch repair complex;GO:0000794//condensed nuclear chromosome	GO:0032550;GO:0030983//mismatched DNA binding	GO:0000288//nuclear-transcribed mRNA catabolic process, deadenylation-dependent decay;GO:0007140//male meiosis;GO:0000019//regulation of mitotic recombination;GO:0007292//female gamete generation;GO:0048232//male gamete generation;GO:0014070//response to organic cyclic compound;GO:0000726;GO:0045143//homologous chromosome segregation;GO:0002204//somatic recombination of immunoglobulin genes invol…	gi|255958238|ref|NP_081086.2|/0/DNA mismatch repair protein Mlh1 [Mus musculus]
67672	443	13	0	3.04	0.01	-8.24793	Down	0.000291646	0.000955641	0610040B10Rik	RIKEN cDNA 0610040B10 gene	-	-	-	-	-
NM_001324476	5513	103.97	0	1.8	0.01	-7.49185	Down	6.36412e-29	1.14739e-27	-	-	K06675|1|3e-21|107|phu:Phum_PHUM319270|structural maintenance of chromosome 4;K10352|2|5e-20|103|cmk:103175424|myosin heavy chain;K04514|5|8e-19|99.8|dre:321070|Rho-associated protein kinase 1 [EC:2.7.11.1]	GO:0044427;GO:0016604//nuclear body;GO:0000793//condensed chromosome	GO:0032550	GO:0000723//telomere maintenance;GO:0033554//cellular response to stress;GO:0007569//cell aging	gi|60360136|dbj|BAD90287.1|/0/mKIAA4103 protein [Mus musculus]
105948585	929.87	16.52	0	1.76	0.01	-7.45943	Down	4.39358e-05	0.00016112	Clcf1-pold4	Clcf1-pold4 readthrough	K03505|1|8e-31|136|mmu:69745|DNA polymerase delta subunit 4	GO:0044464;GO:0043234//protein complex;GO:0044421;GO:0031981//nuclear lumen;GO:0042575	GO:0005126//cytokine receptor binding;GO:0046983//protein dimerization activity;GO:0016779//nucleotidyltransferase activity;GO:0005488	GO:0006954//inflammatory response;GO:0043524//negative regulation of neuron apoptotic process;GO:0030098//lymphocyte differentiation;GO:0045687//positive regulation of glial cell differentiation;GO:0046887//positive regulation of hormone secretion;GO:0043408//regulation of MAPK cascade;GO:0045830//positive regulation of isotype switching;GO:0030888//regulation of B cell proliferation;GO:0002828//…	gi|533139327|ref|XP_005384395.1|/8.78068e-38/PREDICTED: cardiotrophin-like cytokine factor 1 isoform X1 [Chinchilla lanigera]
211429	3859	62.94	0	1.56	0.01	-7.2854	Down	1.09206e-17	1.18158e-16	Pla2g4b	phospholipase A2, group IVB (cytosolic)	K16342|1|0.0|1496|mmu:211429|cytosolic phospholipase A2 [EC:3.1.1.4]	-	GO:0004620//phospholipase activity	-	gi|167900427|ref|NP_663353.3|/0/cytosolic phospholipase A2 beta [Mus musculus]
329384	913	14	0	1.52	0.01	-7.24793	Down	0.000155183	0.000529234	Ptrh1	peptidyl-tRNA hydrolase 1 homolog	K01056|1|1e-94|348|mmu:329384|peptidyl-tRNA hydrolase, PTH1 family [EC:3.1.1.29]	GO:0043231//intracellular membrane-bounded organelle	GO:0016787//hydrolase activity	-	gi|30519902|ref|NP_848710.1|/1.19427e-93/probable peptidyl-tRNA hydrolase [Mus musculus]
NM_001324406	2756	39.8	0	1.39	0.01	-7.11894	Down	2.19044e-11	1.54e-10	-	-	K09228|1|0.0|660|mmu:380850|KRAB domain-containing zinc finger protein	-	-	-	gi|242332534|ref|NP_001156382.1|/0/uncharacterized protein LOC100041979 [Mus musculus]
16598	1816	21	0	1.12	0.01	-6.80735	Down	1.87394e-06	8.10708e-06	Klf2	Kruppel-like factor 2 (lung)	K17845|1|7e-140|499|mmu:16598|krueppel-like factor 2	GO:0005622//intracellular	GO:0001071//nucleic acid binding transcription factor activity;GO:0003677//DNA binding	GO:0048469//cell maturation;GO:0040007//growth;GO:0034614//cellular response to reactive oxygen species;GO:0071417//cellular response to organonitrogen compound;GO:0001818//negative regulation of cytokine production;GO:0010604;GO:0043618//regulation of transcription from RNA polymerase II promoter in response to stress;GO:0043009//chordate embryonic development;GO:0034616//response to laminar flu…	gi|1049020|gb|AAA86728.1|/6.75638e-139/Kruppel-like factor LKLF [Mus musculus]
69068	1331	13	0	0.95	0.01	-6.56986	Down	0.000291646	0.000955828	1810011O10Rik	RIKEN cDNA 1810011O10 gene	-	-	-	GO:0012501//programmed cell death	gi|21312200|ref|NP_081207.1|/4.55648e-51/protein C8orf4 homolog [Mus musculus]
NR_137278	1667	15.06	0	0.88	0.01	-6.45943	Down	8.25718e-05	0.000292219	-	-	-	-	-	-	gi|68062078|ref|XP_673041.1|/2.46266e-15/hypothetical protein [Plasmodium berghei strain ANKA], partial [Plasmodium berghei ANKA]
NM_001324480	2306	20.69	0	0.87	0.01	-6.44294	Down	3.52184e-06	1.47244e-05	-	-	K09559|1|0.0|854|mmu:70369|BCL2-associated athanogene 5	GO:0044444//cytoplasmic part	GO:0044389//ubiquitin-like protein ligase binding	GO:0042026//protein refolding;GO:0008219//cell death;GO:0044087;GO:0031397//negative regulation of protein ubiquitination	gi|58037205|ref|NP_081680.1|/0/BAG family molecular chaperone regulator 5 [Mus musculus]
103611159	4596	41.23	0	0.86	0.01	-6.42626	Down	6.20166e-12	4.52482e-11	Gm38667	predicted gene, 38667	K05719|1|0.0|1675|mmu:103611159|integrin beta 1;K16493|1|0.0|1675|mmu:103611159|protocadherin alpha	GO:0016021//integral component of membrane;GO:0044424	GO:0046872//metal ion binding	GO:0048731//system development;GO:0016337//single organismal cell-cell adhesion	gi|669174608|ref|NP_001288188.1|/0/protocadherin alpha 7-gamma [Mus musculus]
NM_001326292	4477	39	0	0.83	0.01	-6.37504	Down	2.19044e-11	1.53935e-10	-	-	K08623|1|0.0|1108|mmu:30806|a disintegrin and metalloproteinase with thrombospondin motifs 8 [EC:3.4.24.-]	GO:0031012//extracellular matrix	GO:0005539//glycosaminoglycan binding;GO:0046914//transition metal ion binding;GO:0070011//peptidase activity, acting on L-amino acid peptides	GO:0019538//protein metabolic process	gi|117647243|ref|NP_038934.2|/0/A disintegrin and metalloproteinase with thrombospondin motifs 8 precursor [Mus musculus]
268319	1906	15	0	0.76	0.01	-6.24793	Down	8.25718e-05	0.00029228	BC025920	zinc finger protein pseudogene	K09228|1|4e-46|163|ngi:103737238|KRAB domain-containing zinc finger protein	GO:0005634//nucleus	-	-	gi|148699443|gb|EDL31390.1|/1.57511e-69/mCG148085 [Mus musculus]
665306	2847	16	0	0.54	0.01	-5.75489	Down	4.39358e-05	0.000161085	3930402G23Rik	RIKEN cDNA 3930402G23 gene	-	-	-	-	gi|148690105|gb|EDL22052.1|/7.21068e-64/mCG17325 [Mus musculus]
103611158	4626	25.24	0	0.52	0.01	-5.70044	Down	1.50213e-07	7.40183e-07	Gm38666	predicted gene, 38666	K05719|1|0.0|1781|mmu:103611158|integrin beta 1;K16493|1|0.0|1781|mmu:103611158|protocadherin alpha	GO:0016021//integral component of membrane	GO:0046872//metal ion binding	GO:0048731//system development;GO:0016337//single organismal cell-cell adhesion	gi|669203813|ref|NP_001288185.1|/0/protocadherin alpha 6-gamma precursor [Mus musculus]
NM_001327998	5924	30.82	0	0.5	0.01	-5.64386	Down	6.40686e-09	3.59207e-08	-	-	K10380|1|3e-32|144|aqu:100633272|ankyrin;K00907|2|1e-30|139|xma:102221101|myosin-light-chain kinase [EC:2.7.11.18];K03283|3|5e-06|57.4|tca:655234|heat shock 70kDa protein 1/8;K06758|3|5e-06|57.4|tca:655234|L1 cell adhesion molecule like protein	-	-	-	gi|569007896|ref|XP_006527441.1|/0/PREDICTED: heat shock 70 kDa protein 12A isoform X2 [Mus musculus]
665005	3938	18.2	0	0.44	0.01	-5.45943	Down	1.24392e-05	4.88928e-05	Gm7444	ring finger protein 19A pseudogene	K11972|1|0.0|1156|mmu:30945|E3 ubiquitin-protein ligase RNF19A [EC:2.3.2.27]	GO:0016020//membrane;GO:0044424	GO:0046872//metal ion binding	-	gi|148676876|gb|EDL08823.1|/0/ring finger protein (C3HC4 type) 19, isoform CRA_a [Mus musculus]
353234	5379	22.54	0	0.4	0.01	-5.32193	Down	9.97112e-07	4.46786e-06	Pcdha2	protocadherin alpha 2	K05719|1|0.0|1756|mmu:353234|integrin beta 1;K16493|1|0.0|1756|mmu:353234|protocadherin alpha	GO:0043231//intracellular membrane-bounded organelle;GO:0016021//integral component of membrane	GO:0046872//metal ion binding	GO:0048731//system development;GO:0016337//single organismal cell-cell adhesion	gi|51092277|ref|NP_932785.1|/0/protocadherin alpha-2 precursor [Mus musculus]
93712	4534	17.59	0	0.37	0.01	-5.20945	Down	2.3378e-05	8.85529e-05	Pcdhga4	protocadherin gamma subfamily A, 4	K16495|1|0.0|1772|mmu:93712|protocadherin gamma subfamily A	GO:0031224//intrinsic component of membrane	-	GO:0016337//single organismal cell-cell adhesion	gi|148747499|ref|NP_291065.3|/0/protocadherin gamma-A4 precursor [Mus musculus]
26424	3635	14	0	0.37	0.01	-5.20945	Down	0.000155183	0.000529127	Nr5a2	nuclear receptor subfamily 5, group A, member 2	K08027|1|0.0|1033|rno:60349|nuclear receptor subfamily 5 group A member 2	GO:0031981//nuclear lumen;GO:0031981//nuclear lumen	GO:0046914//transition metal ion binding;GO:0038023//signaling receptor activity;GO:0000981//RNA polymerase II transcription factor activity, sequence-specific DNA binding;GO:0008289//lipid binding;GO:0000975//regulatory region DNA binding;GO:0043566//structure-specific DNA binding;GO:0046914//transition metal ion binding;GO:0038023//signaling receptor activity;GO:0000981//RNA polymerase II trans…	GO:0008202//steroid metabolic process;GO:0007275//multicellular organism development;GO:0006366//transcription from RNA polymerase II promoter;GO:0009755//hormone-mediated signaling pathway;GO:0019079//viral genome replication;GO:0008283//cell proliferation;GO:0055092//sterol homeostasis;GO:0008202//steroid metabolic process;GO:0007275//multicellular organism development;GO:0006366//transcription…	gi|14010847|ref|NP_109601.1|/0/nuclear receptor subfamily 5 group A member 2 isoform 1 [Mus musculus]
50490	3760	14	0	0.36	0.01	-5.16993	Down	0.000155183	0.000529342	Nox4	NADPH oxidase 4	K08008|1|4e-105|385|tad:TRIADDRAFT_25818|NADPH oxidase	GO:0031090//organelle membrane;GO:0032432//actin filament bundle;GO:0043231//intracellular membrane-bounded organelle;GO:0005887//integral component of plasma membrane;GO:0044444//cytoplasmic part;GO:0005924//cell-substrate adherens junction;GO:0031090//organelle membrane;GO:0032432//actin filament bundle;GO:0043231//intracellular membrane-bounded organelle;GO:0005887//integral component of plasm…	GO:0050664//oxidoreductase activity, acting on NAD(P)H, oxygen as acceptor;GO:0016597//amino acid binding;GO:0050664//oxidoreductase activity, acting on NAD(P)H, oxygen as acceptor;GO:0016597//amino acid binding;GO:0050664//oxidoreductase activity, acting on NAD(P)H, oxygen as acceptor;GO:0016597//amino acid binding	GO:0001894//tissue homeostasis;GO:0006915//apoptotic process;GO:0043405//regulation of MAP kinase activity;GO:0010557//positive regulation of macromolecule biosynthetic process;GO:0010332//response to gamma radiation;GO:0007507//heart development;GO:0032989;GO:0001678//cellular glucose homeostasis;GO:0043410//positive regulation of MAPK cascade;GO:0007568//aging;GO:0006801//superoxide metabolic p…	gi|7657389|ref|NP_056575.1|/0/NADPH oxidase 4 isoform 1 [Mus musculus]
667666	4155	14.41	0	0.33	0.01	-5.04439	Down	0.000155183	0.000529019	Zfp600	zinc finger protein 600	K09228|1|0.0|1627|mmu:667666|KRAB domain-containing zinc finger protein	-	-	-	gi|755510436|ref|XP_011248678.1|/0/PREDICTED: zinc finger protein 665-like [Mus musculus]
241950	2463	52	2	2.03	0.09	-4.49541	Down	2.03562e-12	1.54422e-11	Bbs12	Bardet-Biedl syndrome 12 (human)	K19402|1|0.0|1410|mmu:241950|Bardet-Biedl syndrome 12 protein	-	-	-	gi|144922640|ref|NP_001008502.2|/0/Bardet-Biedl syndrome 12 protein homolog isoform 1 [Mus musculus]
76487	2320	27	1	1.12	0.05	-4.48543	Down	5.99714e-07	2.76764e-06	Ppp1r3g	protein phosphatase 1, regulatory (inhibitor) subunit 3G	K07189|1|4e-30|135|lcm:102351949|protein phosphatase 1 regulatory subunit 3A/B/C/D/E	-	GO:0030247//polysaccharide binding;GO:0019902//phosphatase binding	GO:0051347//positive regulation of transferase activity;GO:0005978//glycogen biosynthetic process;GO:0033500//carbohydrate homeostasis	gi|223278390|ref|NP_083904.1|/0/protein phosphatase 1 regulatory subunit 3G [Mus musculus]
320965	4677	32.66	1.32	0.67	0.03	-4.48113	Down	2.98226e-08	1.57137e-07	4831440E17Rik	RIKEN cDNA 4831440E17 gene	-	-	-	-	gi|148671128|gb|EDL03075.1|/1.96038e-24/mCG147055 [Mus musculus]
67168	2468	72	3	2.81	0.13	-4.43399	Down	1.49872e-16	1.491e-15	Lpar6	lysophosphatidic acid receptor 6	K04273|1|0.0|672|mmu:67168|lysophosphatidic acid receptor 6	GO:0031224//intrinsic component of membrane	GO:0001608	GO:0035588	gi|532025265|ref|XP_005355664.1|/0/PREDICTED: lysophosphatidic acid receptor 6 [Microtus ochrogaster]
20890	1519	20	1	1.28	0.07	-4.19265	Down	3.81276e-05	0.000140959	Wnt8a	wingless-type MMTV integration site family, member 8A	K00714|1|0.0|711|mmu:20890|wingless-type MMTV integration site family, member 8	GO:0005576//extracellular region;GO:0031012//extracellular matrix	GO:0005515//protein binding	GO:0009888//tissue development;GO:0032989;GO:0007417//central nervous system development;GO:0016055//Wnt signaling pathway;GO:0008104//protein localization;GO:0009790//embryo development;GO:0009887//organ morphogenesis;GO:0009948//anterior/posterior axis specification;GO:0009946//proximal/distal axis specification	gi|6678169|ref|NP_033316.1|/0/protein Wnt-8a precursor [Mus musculus]
239731	5848	22	1	0.36	0.02	-4.16993	Down	1.17279e-05	4.62809e-05	Rimbp3	RIMS binding protein 3	K17591|1|1e-63|248|fab:101809071|RIMS-binding protein 2	GO:0043231//intracellular membrane-bounded organelle	-	-	gi|191252808|ref|NP_001028510.2|/0/RIMS-binding protein 3 [Mus musculus]
13614	2143	19	1	0.86	0.05	-4.10434	Down	6.85588e-05	0.000245157	Edn1	endothelin 1	K16366|1|7e-78|294|mmu:13614|endothelin-1	GO:0044421;GO:0044424	GO:0031705//bombesin receptor binding	GO:0007067//mitotic nuclear division;GO:0019233//sensory perception of pain;GO:0002790//peptide secretion;GO:0045214//sarcomere organization;GO:0014821;GO:0002237//response to molecule of bacterial origin;GO:0051480//regulation of cytosolic calcium ion concentration;GO:0006950//response to stress;GO:0070555//response to interleukin-1;GO:0001501//skeletal system development;GO:0043406//positive re…	gi|148709037|gb|EDL40983.1|/1.64202e-78/endothelin 1, partial [Mus musculus]
20669	2075	18	1	0.84	0.05	-4.07039	Down	0.000123027	0.000426144	Sox14	SRY (sex determining region Y)-box 14	K09267|1|1e-150|536|ocu:100346122|transcription factor SOX1/3/14/21 (SOX group B)	GO:0043231//intracellular membrane-bounded organelle	GO:0003677//DNA binding	GO:0048731//system development;GO:0006366//transcription from RNA polymerase II promoter	gi|71680054|gb|AAI00556.1|/0/Sox14 protein, partial [Mus musculus]
22097	4306	22	1	0.49	0.03	-4.02975	Down	1.17279e-05	4.62917e-05	Tsix	X (inactive)-specific transcript, opposite strand	-	-	-	-	gi|148682157|gb|EDL14104.1|/1.08296e-37/mCG59677, partial [Mus musculus]
320825	2495	53	3	2.05	0.13	-3.97904	Down	1.01929e-11	7.3318e-11	Samd5	sterile alpha motif domain containing 5	K14079|1|1e-21|107|dwi:Dwil_GK14246|poly(A) RNA polymerase GLD2 [EC:2.7.7.19];K15909|5|3e-07|60.1|cmy:102929354|phosphatidylinositol-3,4,5-trisphosphate 5-phosphatase 2 [EC:3.1.3.86]	-	-	-	gi|110556634|ref|NP_796245.2|/3.15034e-84/sterile alpha motif domain-containing protein 5 [Mus musculus]
76609	702	17	1	2.43	0.16	-3.92481	Down	0.000220274	0.000735545	1700065O20Rik	RIKEN cDNA 1700065O20 gene	-	-	-	-	gi|148677996|gb|EDL09943.1|/2.68704e-32/mCG145149, partial [Mus musculus]
74011	2687	47.01	3	1.68	0.12	-3.80735	Down	3.22136e-10	2.05343e-09	Slc25a27	solute carrier family 25, member 27	K15112|1|0.0|652|mmu:74011|solute carrier family 25 (mitochondrial uncoupling protein), member 27	GO:0031224//intrinsic component of membrane;GO:0043231//intracellular membrane-bounded organelle;GO:0044297//cell body;GO:0019866//organelle inner membrane	-	GO:0051560//mitochondrial calcium ion homeostasis;GO:0006915//apoptotic process;GO:0045837//negative regulation of membrane potential;GO:0043583//ear development;GO:0008283//cell proliferation;GO:0010827//regulation of glucose transport;GO:0044237//cellular metabolic process	gi|21312006|ref|NP_082987.1|/0/mitochondrial uncoupling protein 4 [Mus musculus]
22253	9298	26	2	0.27	0.02	-3.75489	Down	7.70432e-06	3.10743e-05	Unc5c	unc-5 netrin receptor C	K06784|1|0.0|1811|rno:362049|roundabout, axon guidance receptor 4;K07521|1|0.0|1811|rno:362049|netrin receptor unc-5;K16362|1|0.0|1811|rno:362049|leucine-rich repeat transmembrane protein FLRT	GO:0031224//intrinsic component of membrane;GO:0031224//intrinsic component of membrane	GO:0005488;GO:0004888//transmembrane signaling receptor activity;GO:0005488	GO:0016477//cell migration;GO:0007411//axon guidance;GO:0007417//central nervous system development;GO:0006915//apoptotic process;GO:0007166//cell surface receptor signaling pathway;GO:0016477//cell migration;GO:0007411//axon guidance;GO:0007417//central nervous system development;GO:0006915//apoptotic process;GO:0007166//cell surface receptor signaling pathway	gi|148680122|gb|EDL12069.1|/0/unc-5 homolog C (C. elegans), isoform CRA_b, partial [Mus musculus]
15118	5912	32	2	0.52	0.04	-3.70044	Down	2.52616e-07	1.21173e-06	Has3	hyaluronan synthase 3	K00752|1|0.0|1085|mmu:15118|hyaluronan synthase [EC:2.4.1.212]	GO:0031224//intrinsic component of membrane;GO:0044421	GO:0008194//UDP-glycosyltransferase activity	GO:0006024//glycosaminoglycan biosynthetic process;GO:0051130//positive regulation of cellular component organization;GO:0006351//transcription, DNA-templated	gi|170932538|ref|NP_032243.2|/0/hyaluronan synthase 3 [Mus musculus]
229699	2216	39	3	1.86	0.15	-3.63227	Down	3.01248e-08	1.5858e-07	Slc16a4	solute carrier family 16 (monocarboxylic acid transporters), member 4	K08181|1|0.0|947|mmu:229699|MFS transporter, MCP family, solute carrier family 16 (monocarboxylic acid transporters), member 4	GO:0016021//integral component of membrane;GO:0016021//integral component of membrane	GO:0015291//secondary active transmembrane transporter activity;GO:0046943//carboxylic acid transmembrane transporter activity;GO:0015291//secondary active transmembrane transporter activity;GO:0046943//carboxylic acid transmembrane transporter activity	GO:0044763;GO:0046942//carboxylic acid transport;GO:0044763;GO:0046942//carboxylic acid transport	gi|894216121|ref|NP_001297634.1|/0/monocarboxylate transporter 5 isoform 2 [Mus musculus]
434128	4147	53	4	1.22	0.1	-3.60881	Down	7.0672e-11	4.76908e-10	Pnmal2	PNMA-like 2	K02183|1|2e-23|114|umr:103657204|calmodulin;K17561|2|2e-11|74.7|cge:103164277|coiled-coil domain-containing protein 8	-	-	-	gi|153791731|ref|NP_001093106.1|/0/PNMA-like protein 2 [Mus musculus]
268755	4054	53	4	1.25	0.11	-3.50635	Down	7.0672e-11	4.76717e-10	Mir124a-1hg	Mir124-1 host gene (non-protein coding)	-	-	-	-	gi|148704096|gb|EDL36043.1|/4.67842e-51/mCG54258, partial [Mus musculus]
71769	2753	51	4	1.78	0.16	-3.47573	Down	2.16792e-10	1.40484e-09	Bbs10	Bardet-Biedl syndrome 10 (human)	K19401|1|0.0|1411|mmu:71769|Bardet-Biedl syndrome 10 protein	GO:0044464	GO:0032550	GO:0001894//tissue homeostasis;GO:0043623//cellular protein complex assembly;GO:0019538//protein metabolic process;GO:0007601//visual perception;GO:0042384//cilium assembly	gi|254553416|ref|NP_082190.1|/0/Bardet-Biedl syndrome 10 protein homolog [Mus musculus]
66277	2294	177	14	7.44	0.67	-3.47307	Down	5.80984e-33	1.18474e-31	Klf15	Kruppel-like factor 15	K09210|1|0.0|710|mmu:66277|krueppel-like factor 15	GO:0031981//nuclear lumen	GO:0003676//nucleic acid binding;GO:0046914//transition metal ion binding;GO:0001071//nucleic acid binding transcription factor activity	GO:0008645//hexose transport;GO:0030154//cell differentiation;GO:0071417//cellular response to organonitrogen compound;GO:0006366//transcription from RNA polymerase II promoter	gi|568942591|ref|XP_006506534.1|/0/PREDICTED: Krueppel-like factor 15 isoform X1 [Mus musculus]
12176	1756	1638	136	90.44	8.52	-3.40804	Down	2.52006e-287	8.46891e-285	Bnip3	BCL2/adenovirus E1B interacting protein 3	K15464|1|1e-73|280|mmu:12176|BCL2/adenovirus E1B 19 kDa protein-interacting protein 3	GO:0031981//nuclear lumen;GO:0043005//neuron projection;GO:0012505//endomembrane system;GO:0031306//intrinsic component of mitochondrial outer membrane	GO:0046983//protein dimerization activity;GO:0042802//identical protein binding;GO:0019899//enzyme binding	GO:0000266//mitochondrial fission;GO:0070997//neuron death;GO:0000737//DNA catabolic process, endonucleolytic;GO:0034614//cellular response to reactive oxygen species;GO:0009612//response to mechanical stimulus;GO:0006915//apoptotic process;GO:0010822//positive regulation of mitochondrion organization;GO:0045444//fat cell differentiation;GO:0002252;GO:0001666//response to hypoxia;GO:0012502//indu…	gi|6753198|ref|NP_033890.1|/1.04838e-72/BCL2/adenovirus E1B 19 kDa protein-interacting protein 3 [Mus musculus]
319478	5619	87	7	1.48	0.14	-3.4021	Down	9.17262e-17	9.26804e-16	Cxxc4	CXXC finger 4	K03344|1|3e-142|509|mmu:319478|Dvl-binding protein IDAX	-	-	-	gi|365812519|ref|NP_001004367.2|/3.12333e-141/CXXC-type zinc finger protein 4 [Mus musculus]
109202	1907	270	23	13.7	1.32	-3.37557	Down	2.9982e-48	9.17646e-47	A930024E05Rik	RIKEN cDNA A930024E05 gene	-	-	-	-	gi|148687710|gb|EDL19657.1|/1.66504e-64/mCG1030587, partial [Mus musculus]
20855	3743	201	18	5.15	0.52	-3.30799	Down	1.27679e-35	2.78985e-34	Stc1	stanniocalcin 1	-	GO:0044459;GO:0044424;GO:0044421	GO:0005102//receptor binding	GO:0001666//response to hypoxia;GO:0030002//cellular anion homeostasis;GO:0031667//response to nutrient levels;GO:0001893//maternal placenta development;GO:0006875//cellular metal ion homeostasis;GO:0051384//response to glucocorticoid;GO:0007165//signal transduction;GO:0051591//response to cAMP	gi|134053908|ref|NP_033311.3|/4.33867e-128/stanniocalcin-1 precursor [Mus musculus]
27274	2494	20.56	1.86	0.79	0.08	-3.30378	Down	3.81276e-05	0.00014099	Zfp354b	zinc finger protein 354B	K09228|1|0.0|1254|mmu:27274|KRAB domain-containing zinc finger protein	GO:0043231//intracellular membrane-bounded organelle	GO:0046914//transition metal ion binding;GO:0003676//nucleic acid binding	GO:0006351//transcription, DNA-templated	gi|7305545|ref|NP_038772.1|/0/zinc finger protein 354B [Mus musculus]
545725	1376	44.62	3.97	3.16	0.32	-3.30378	Down	1.78422e-09	1.06426e-08	Mterf1a	mitochondrial transcription termination factor 1a	K15031|1|0.0|682|mmu:545725|transcription termination factor, mitochondrial	GO:0005759//mitochondrial matrix;GO:0005759//mitochondrial matrix	GO:0043566//structure-specific DNA binding;GO:0043566//structure-specific DNA binding	GO:0000959//mitochondrial RNA metabolic process;GO:0071103//DNA conformation change;GO:0006351//transcription, DNA-templated;GO:0000959//mitochondrial RNA metabolic process;GO:0071103//DNA conformation change;GO:0006351//transcription, DNA-templated	gi|148682677|gb|EDL14624.1|/0/mCG6121 [Mus musculus]
71837	2050	23	2	1.08	0.11	-3.29546	Down	4.13362e-05	0.000152118	1700003E16Rik	RIKEN cDNA 1700003E16 gene	K09187|1|2e-06|56.6|nle:100586637|histone-lysine N-methyltransferase MLL2 [EC:2.1.1.43]	-	-	-	gi|222831618|ref|NP_082224.1|/0/uncharacterized protein C2orf81 homolog [Mus musculus]
243764	2036	33	3	1.57	0.16	-3.29462	Down	8.48018e-07	3.83457e-06	Chrm2	cholinergic receptor, muscarinic 2, cardiac	K04130|1|0.0|876|mmu:243764|muscarinic acetylcholine receptor M2	GO:0016021//integral component of membrane;GO:0044297//cell body;GO:0033267;GO:0097060//synaptic membrane	GO:0005488;GO:0008227//G-protein coupled amine receptor activity	GO:0051707//response to other organism;GO:0007267//cell-cell signaling;GO:0006811//ion transport;GO:0046058//cAMP metabolic process;GO:0006937//regulation of muscle contraction;GO:0007186//G-protein coupled receptor signaling pathway	gi|537268521|gb|ERE91549.1|/0/muscarinic acetylcholine receptor M2-like protein [Cricetulus griseus]
210801	9220	75.4	7.05	0.78	0.08	-3.2854	Down	6.79188e-14	5.73199e-13	Unc5d	unc-5 netrin receptor D	K06784|1|0.0|1887|mmu:210801|roundabout, axon guidance receptor 4;K07521|1|0.0|1887|mmu:210801|netrin receptor unc-5;K16362|1|0.0|1887|mmu:210801|leucine-rich repeat transmembrane protein FLRT	GO:0044464;GO:0031224//intrinsic component of membrane	-	GO:0012501//programmed cell death;GO:0007154//cell communication;GO:0032502//developmental process	gi|23346575|ref|NP_694775.1|/0/netrin receptor UNC5D precursor [Mus musculus]
68285	2687	54	5	1.93	0.2	-3.27053	Down	2.31116e-10	1.49248e-09	C630043F03Rik	RIKEN cDNA C630043F03 gene	-	-	-	-	gi|149059558|gb|EDM10496.1|/4.41735e-07/rCG55251 [Rattus norvegicus]
72421	2634	18.2	1.67	0.67	0.07	-3.25873	Down	0.000123027	0.000426056	Ttc30b	tetratricopeptide repeat domain 30B	K19683|1|0.0|1230|mmu:72421|tetratricopeptide repeat protein 30	GO:0043231//intracellular membrane-bounded organelle	-	GO:0016043//cellular component organization	gi|125988383|ref|NP_082511.1|/0/tetratricopeptide repeat protein 30B [Mus musculus]
270160	2971	32	3	1.04	0.11	-3.24101	Down	1.46882e-06	6.4474e-06	Rab39	RAB39, member RAS oncogene family	K07924|1|4e-124|448|mmu:270160|Ras-related protein Rab-39A	GO:0030139//endocytic vesicle;GO:0016020//membrane	GO:0032550	GO:0035556//intracellular signal transduction;GO:0006906//vesicle fusion;GO:0051452//intracellular pH reduction;GO:0045184//establishment of protein localization	gi|30425356|ref|NP_780771.1|/4.23127e-123/ras-related protein Rab-39A [Mus musculus]
78108	1933	117	11	5.86	0.62	-3.24056	Down	6.48496e-21	8.44704e-20	Particl	promoter of Mat2a antisense radiation induced circulating long non-coding RNA	K00789|1|1e-08|64.3|pale:102898454|S-adenosylmethionine synthetase [EC:2.5.1.6]	-	-	-	gi|148666567|gb|EDK98983.1|/3.51018e-16/mCG129313, isoform CRA_b, partial [Mus musculus]
16980	3346	23	2	0.66	0.07	-3.23704	Down	4.13362e-05	0.000152152	Lrrn2	leucine rich repeat protein 2, neuronal	K16357|1|4e-31|139|asn:102376503|leucine-rich repeat and fibronectin type-III domain-containing protein 4;K16351|2|1e-29|134|api:100575453|netrin-G2 ligand;K16359|2|1e-29|134|api:100575453|netrin-G2;K13023|3|2e-29|134|acs:100555566|carboxypeptidase N regulatory subunit	-	-	-	gi|148707720|gb|EDL39667.1|/0/leucine rich repeat protein 2, neuronal, isoform CRA_a, partial [Mus musculus]
100503474	1199	53	5	4.33	0.46	-3.23466	Down	3.98936e-10	2.53625e-09	Platr22	pluripotency associated transcript 22	-	-	-	-	gi|148707597|gb|EDL39544.1|/3.00038e-43/mCG145056, partial [Mus musculus]
723882	121	33	3.18	37.07	4.06	-3.1907	Down	8.48018e-07	3.83353e-06	Mir546	microRNA 546	-	-	-	-	-
NM_001326683	5164	38.75	3.64	0.72	0.08	-3.16993	Down	5.27778e-08	2.71866e-07	-	-	K11447|1|0.0|2190|mmu:22290|histone demethylase [EC:1.14.11.-]	GO:0043231//intracellular membrane-bounded organelle	GO:0016706//oxidoreductase activity, acting on paired donors, with incorporation or reduction of molecular oxygen, 2-oxoglutarate as one donor, and incorporation of one atom each of oxygen into both donors;GO:0016701//oxidoreductase activity, acting on single donors with incorporation of molecular oxygen;GO:0043169//cation binding	GO:0016055//Wnt signaling pathway;GO:0006342//chromatin silencing;GO:0043009//chordate embryonic development;GO:0008104//protein localization;GO:0044710;GO:0070252//actin-mediated cell contraction;GO:0006325//chromatin organization	gi|569012418|ref|XP_006531647.1|/0/PREDICTED: histone demethylase UTY isoform X6 [Mus musculus]
21936	817	21	2	2.46	0.28	-3.13516	Down	0.000124964	0.000432318	Tnfrsf18	tumor necrosis factor receptor superfamily, member 18	K05154|1|6e-142|505|mmu:21936|tumor necrosis factor receptor superfamily member 18	GO:0016021//integral component of membrane;GO:0009986//cell surface;GO:0016021//integral component of membrane;GO:0009986//cell surface	-	GO:0012501//programmed cell death;GO:0012501//programmed cell death	gi|148683124|gb|EDL15071.1|/0/tumor necrosis factor receptor superfamily, member 18, isoform CRA_c, partial [Mus musculus]
73852	3457	64	7	1.93	0.22	-3.13303	Down	2.5362e-11	1.77049e-10	D3Ertd751e	DNA segment, Chr 3, ERATO Doi 751, expressed	-	-	-	-	gi|148703230|gb|EDL35177.1|/1.98334e-114/DNA segment, Chr 3, ERATO Doi 751, expressed, isoform CRA_c [Mus musculus]
58861	2960	39	4	1.26	0.15	-3.07039	Down	1.597e-07	7.84172e-07	Cysltr1	cysteinyl leukotriene receptor 1	K04322|1|0.0|716|mmu:58861|cysteinyl leukotriene receptor 1	GO:0016021//integral component of membrane;GO:0016021//integral component of membrane;GO:0016021//integral component of membrane	GO:0004930//G-protein coupled receptor activity;GO:0004930//G-protein coupled receptor activity;GO:0004930//G-protein coupled receptor activity	GO:0006952//defense response;GO:0001525//angiogenesis;GO:0019229//regulation of vasoconstriction;GO:0042221//response to chemical;GO:0007166//cell surface receptor signaling pathway;GO:0070838//divalent metal ion transport;GO:0006952//defense response;GO:0001525//angiogenesis;GO:0019229//regulation of vasoconstriction;GO:0042221//response to chemical;GO:0007166//cell surface receptor signaling pa…	gi|31542449|ref|NP_067451.2|/0/cysteinyl leukotriene receptor 1 isoform a [Mus musculus]
330369	6513.26	39	4	0.57	0.07	-3.02554	Down	1.597e-07	7.84401e-07	Fbxo41	F-box protein 41	K10316|1|0.0|1285|mmu:330369|F-box protein 41	-	-	-	gi|47564092|ref|NP_001001160.1|/0/F-box only protein 41 [Mus musculus]
546336	3877	26	3	0.64	0.08	-3	Down	3.7623e-05	0.000139216	Prrg1	proline rich Gla (G-carboxyglutamic acid) 1	K01314|1|2e-18|97.8|mdo:100022394|coagulation factor X [EC:3.4.21.6];K06464|1|2e-18|97.8|mdo:100022394|integrin beta 2	-	-	-	gi|569010364|ref|XP_006528208.1|/1.8266e-108/PREDICTED: transmembrane gamma-carboxyglutamic acid protein 1 isoform X2 [Mus musculus]
93694	1214	27.01	3.01	2.18	0.28	-2.96083	Down	2.20684e-05	8.39139e-05	Clec2d	C-type lectin domain family 2, member d	K10072|1|8e-49|196|cge:100769442|C-type lectin domain family 2 member D	GO:0043231//intracellular membrane-bounded organelle;GO:0016021//integral component of membrane;GO:0009986//cell surface	GO:0005102//receptor binding;GO:0038023//signaling receptor activity	GO:0002762//negative regulation of myeloid leukocyte differentiation;GO:0045953//negative regulation of natural killer cell mediated cytotoxicity;GO:0050851//antigen receptor-mediated signaling pathway;GO:0072657//protein localization to membrane;GO:0008064//regulation of actin polymerization or depolymerization;GO:0032663;GO:0001771//immunological synapse formation;GO:0042098//T cell proliferati…	gi|16716407|ref|NP_444339.1|/5.84708e-111/C-type lectin domain family 2 member D [Mus musculus]
665205	1101	27.21	3.11	2.43	0.32	-2.92481	Down	2.20684e-05	8.39328e-05	Gm14327	predicted gene 14327	-	-	-	-	-
235493	4355	259	31	5.79	0.77	-2.91063	Down	4.37996e-40	1.08071e-38	Fam214a	family with sequence similarity 214, member A	-	-	-	-	gi|164452925|ref|NP_705812.2|/0/protein FAM214A isoform 2 [Mus musculus]
77697	3021	101	12	3.21	0.43	-2.90016	Down	1.57282e-16	1.56379e-15	Mmab	methylmalonic aciduria (cobalamin deficiency) cblB type homolog (human)	K00798|1|2e-110|403|mmu:77697|cob(I)alamin adenosyltransferase [EC:2.5.1.17]	GO:0043231//intracellular membrane-bounded organelle	GO:0016765//transferase activity, transferring alkyl or aryl (other than methyl) groups;GO:0032550	-	gi|21313396|ref|NP_084232.1|/1.5864e-109/cob(I)yrinic acid a,c-diamide adenosyltransferase, mitochondrial precursor [Mus musculus]
622320	2975	25	3	0.81	0.11	-2.88042	Down	6.39324e-05	0.000229935	Kctd21	potassium channel tetramerisation domain containing 21	K03849|1|1e-37|161|cmk:103177229|alpha-1,3-glucosyltransferase [EC:2.4.1.265];K15074|2|4e-16|89.7|ocu:100339870|BTB/POZ domain-containing adapter for CUL3-mediated RhoA degradation protein	-	-	-	gi|625217933|ref|XP_007649206.1|/9.05659e-150/PREDICTED: BTB/POZ domain-containing protein KCTD21 [Cricetulus griseus]
100504234	2151	41	5	1.84	0.25	-2.87971	Down	2.44722e-07	1.17757e-06	Ccdc170	coiled-coil domain containing 170	K10352|1|7e-23|111|mze:101474159|myosin heavy chain	-	-	-	gi|307548930|ref|NP_001182601.1|/0/coiled-coil domain-containing protein 170 [Mus musculus]
497097	3652	42	5	1.1	0.15	-2.87447	Down	1.44889e-07	7.14999e-07	Xkr4	X-linked Kx blood group related 4	K01128|1|5e-29|132|clv:102091645|sphingomyelin phosphodiesterase acid-like 3 [EC:3.1.4.-];K19522|2|2e-14|84.3|cge:100762544|membrane transport protein XK	GO:0031224//intrinsic component of membrane	-	-	gi|59858539|ref|NP_001011874.1|/0/XK-related protein 4 [Mus musculus]
245666	5548.2	351	44	6.3	0.86	-2.87294	Down	1.57777e-52	5.23939e-51	Iqsec2	IQ motif and Sec7 domain 2	K12495|1|0.0|2044|hsa:23096|IQ motif and SEC7 domain-containing protein	-	-	-	gi|3043568|dbj|BAA25448.1|/0/KIAA0522 protein [Homo sapiens]
69256	5487	337.66	40.78	5.88	0.81	-2.85982	Down	6.49238e-52	2.13905e-50	Zfp397	zinc finger protein 397	K09230|1|0.0|1104|mmu:69256|SCAN domain-containing zinc finger protein	GO:0043231//intracellular membrane-bounded organelle	GO:0003676//nucleic acid binding;GO:0046914//transition metal ion binding;GO:0001071//nucleic acid binding transcription factor activity	GO:0044764;GO:0006351//transcription, DNA-templated	gi|148664569|gb|EDK96985.1|/0/zinc finger protein 397, isoform CRA_a, partial [Mus musculus]
22781	3580	80	10	2.14	0.3	-2.83458	Down	4.77816e-13	3.78179e-12	Ikzf4	IKAROS family zinc finger 4	K09220|1|0.0|1164|mmu:22781|IKAROS family zinc finger protein	-	-	-	gi|122114637|ref|NP_035902.2|/0/zinc finger protein Eos [Mus musculus]
654824	921	40	5	4.29	0.61	-2.8141	Down	4.12384e-07	1.9334e-06	Ankrd37	ankyrin repeat domain 37	K08803|1|3e-06|54.7|aqu:100633578|death-associated protein kinase [EC:2.7.11.1]	GO:0043231//intracellular membrane-bounded organelle	-	-	gi|88319966|ref|NP_001034651.1|/3.00965e-76/ankyrin repeat domain-containing protein 37 [Mus musculus]
76311	1498	40	5	2.6	0.37	-2.81291	Down	4.12384e-07	1.93286e-06	1110019D14Rik	RIKEN cDNA 1110019D14 gene	-	-	-	-	gi|148681956|gb|EDL13903.1|/4.87736e-36/mCG146156, partial [Mus musculus]
101604	2163	31.11	4	1.39	0.2	-2.79701	Down	1.10943e-05	4.3925e-05	E430018J23Rik	RIKEN cDNA E430018J23 gene	K09228|1|0.0|984|mmu:101604|KRAB domain-containing zinc finger protein	-	-	-	gi|268370222|ref|NP_932128.2|/0/uncharacterized protein LOC101604 [Mus musculus]
243834	4316	56	7	1.24	0.18	-2.78427	Down	1.69498e-09	1.01211e-08	Zfp324	zinc finger protein 324	K09228|1|0.0|1177|mmu:243834|KRAB domain-containing zinc finger protein	-	GO:0043169//cation binding	-	gi|148706142|gb|EDL38089.1|/0/zinc finger protein 324, partial [Mus musculus]
217082	5665	247	32	4.17	0.61	-2.77317	Down	8.87568e-37	2.00995e-35	Hlf	hepatic leukemia factor	K09057|1|1e-138|498|mmu:217082|hepatic leukemia factor	GO:0043231//intracellular membrane-bounded organelle	GO:0001071//nucleic acid binding transcription factor activity;GO:0043566//structure-specific DNA binding	GO:0007519//skeletal muscle tissue development;GO:0006351//transcription, DNA-templated	gi|31982951|ref|NP_766151.1|/9.48628e-138/hepatic leukemia factor [Mus musculus]
100034739	3329	67	9	1.93	0.29	-2.73448	Down	9.45142e-11	6.31963e-10	Gm17762	predicted gene, 17762	-	-	-	-	gi|820999209|ref|XP_012354755.1|/1.03206e-24/PREDICTED: protein CASC10 [Nomascus leucogenys]
102954	1772	44.57	6.03	2.44	0.37	-2.72128	Down	2.06256e-07	1.00021e-06	Nudt10	nudix (nucleoside diphosphate linked moiety X)-type motif 10	K07766|1|2e-68|262|mcc:695959|diphosphoinositol-polyphosphate diphosphatase [EC:3.6.1.52]	GO:0044424	GO:0052842//inositol diphosphate pentakisphosphate diphosphatase activity;GO:0052841//inositol bisdiphosphate tetrakisphosphate diphosphatase activity;GO:0043169//cation binding	-	gi|61555249|gb|AAX46684.1|/6.43288e-78/nudix (nucleoside diphosphate linked moiety X)-type motif 11 [Bos taurus]
12569	4166	37	5	0.85	0.13	-2.70895	Down	1.94397e-06	8.39488e-06	Cdk5r1	cyclin-dependent kinase 5, regulatory subunit 1 (p35)	K11716|1|5e-148|528|rno:116671|cyclin-dependent kinase 5 activator 1	GO:0043232;GO:0044327//dendritic spine head;GO:0045202//synapse;GO:0044444//cytoplasmic part;GO:0019908//nuclear cyclin-dependent protein kinase holoenzyme complex;GO:0044297//cell body;GO:0016020//membrane	GO:0004674//protein serine/threonine kinase activity;GO:0005102//receptor binding;GO:0046872//metal ion binding;GO:0043539//protein serine/threonine kinase activator activity;GO:0019900//kinase binding;GO:0050839//cell adhesion molecule binding	GO:0048814//regulation of dendrite morphogenesis;GO:0043065//positive regulation of apoptotic process;GO:0007215//glutamate receptor signaling pathway;GO:0007169//transmembrane receptor protein tyrosine kinase signaling pathway;GO:0016337//single organismal cell-cell adhesion;GO:0006351//transcription, DNA-templated;GO:0090313;GO:0007409//axonogenesis;GO:0006935//chemotaxis;GO:0048646//anatomical…	gi|6753384|ref|NP_034001.1|/4.6947e-147/cyclin-dependent kinase 5 activator 1 [Mus musculus]
20265	8287	45.48	6	0.52	0.08	-2.70044	Down	1.23636e-07	6.13542e-07	Scn1a	sodium channel, voltage-gated, type I, alpha	K04833|1|0.0|3377|rno:81574|voltage-gated sodium channel type I alpha	GO:0044297//cell body;GO:0033267;GO:0031674//I band;GO:0044291//cell-cell contact zone;GO:0042383//sarcolemma;GO:0034703//cation channel complex;GO:0005887//integral component of plasma membrane;GO:0044297//cell body;GO:0033267;GO:0031674//I band;GO:0044291//cell-cell contact zone;GO:0042383//sarcolemma;GO:0034703//cation channel complex;GO:0005887//integral component of plasma membrane	GO:0031420;GO:0005272//sodium channel activity;GO:0031420;GO:0005272//sodium channel activity	GO:0001508//action potential;GO:0006814//sodium ion transport;GO:0050905//neuromuscular process;GO:0008344//adult locomotory behavior;GO:0034220//ion transmembrane transport;GO:0001508//action potential;GO:0006814//sodium ion transport;GO:0050905//neuromuscular process;GO:0008344//adult locomotory behavior;GO:0034220//ion transmembrane transport	gi|125630315|ref|NP_061203.2|/0/sodium channel protein type 1 subunit alpha isoform 2 [Mus musculus]
56427	1882	36	5	1.85	0.29	-2.6734	Down	3.242e-06	1.36291e-05	Tubd1	tubulin, delta 1	K10390|1|0.0|908|mmu:56427|tubulin delta	GO:0032991//macromolecular complex;GO:0043231//intracellular membrane-bounded organelle;GO:0015630//microtubule cytoskeleton;GO:0032991//macromolecular complex;GO:0043231//intracellular membrane-bounded organelle;GO:0015630//microtubule cytoskeleton;GO:0032991//macromolecular complex;GO:0043231//intracellular membrane-bounded organelle;GO:0015630//microtubule cytoskeleton;GO:0032991//macromolecul…	GO:0005198//structural molecule activity;GO:0032550;GO:0017111//nucleoside-triphosphatase activity;GO:0005198//structural molecule activity;GO:0032550;GO:0017111//nucleoside-triphosphatase activity;GO:0005198//structural molecule activity;GO:0032550;GO:0017111//nucleoside-triphosphatase activity;GO:0005198//structural molecule activity;GO:0032550;GO:0017111//nucleoside-triphosphatase activity	GO:0048869//cellular developmental process;GO:0043623//cellular protein complex assembly;GO:0048232//male gamete generation;GO:0009154//purine ribonucleotide catabolic process;GO:0048869//cellular developmental process;GO:0043623//cellular protein complex assembly;GO:0048232//male gamete generation;GO:0009154//purine ribonucleotide catabolic process;GO:0048869//cellular developmental process;GO:0…	gi|148683844|gb|EDL15791.1|/0/tubulin, delta 1, isoform CRA_c, partial [Mus musculus]
100041586	787	20	2.78	2.53	0.4	-2.66107	Down	0.000216242	0.000723519	Gm3417	predicted gene 3417	K06085|1|2e-07|58.5|nve:NEMVE_v1g242105|synovial sarcoma, X breakpoint 2 interacting protein	-	-	-	gi|183074525|ref|NP_001116840.1|/1.02343e-105/t-complex-associated testis expressed 3-like [Mus musculus]
72668	4387	228	32	4.98	0.79	-2.65622	Down	1.32797e-32	2.67233e-31	Skida1	SKI/DACH domain containing 1	-	GO:0043231//intracellular membrane-bounded organelle	-	-	gi|148806918|ref|NP_082593.2|/0/SKI/DACH domain-containing protein 1 [Mus musculus]
75729	5187	23.84	3.17	0.44	0.07	-2.65208	Down	0.00018265	0.000617642	Fam227a	family with sequence similarity 227, member A	-	-	-	-	gi|256000814|ref|NP_083683.1|/0/protein FAM227A [Mus musculus]
12837	5110	77.01	11.01	1.44	0.23	-2.64636	Down	8.62402e-12	6.2461e-11	Col8a1	collagen, type VIII, alpha 1	K19479|1|7e-45|186|ssc:448809|collagen, type X, alpha	-	-	-	gi|148665761|gb|EDK98177.1|/2.09667e-95/procollagen, type VIII, alpha 1, isoform CRA_b, partial [Mus musculus]
320204	1688	189	27	10.97	1.76	-2.63992	Down	5.28328e-27	8.7896e-26	Mettl20	methyltransferase like 20	-	GO:0044424;GO:0044424;GO:0044424;GO:0044424;GO:0044424	GO:0008168//methyltransferase activity;GO:0008168//methyltransferase activity;GO:0008168//methyltransferase activity;GO:0008168//methyltransferase activity;GO:0008168//methyltransferase activity	GO:0008213;GO:0008213;GO:0008213;GO:0008213;GO:0008213	gi|148678812|gb|EDL10759.1|/6.60344e-157/RIKEN cDNA 4833442J19, isoform CRA_a, partial [Mus musculus]
78878	4358.63	172.81	24.41	3.78	0.61	-2.63151	Down	4.9476e-25	7.59913e-24	Ftx	Ftx transcript, Xist regulator (non-protein coding)	-	-	-	-	gi|148682148|gb|EDL14095.1|/1.54798e-44/mCG15773, isoform CRA_a, partial [Mus musculus]
353208	1779	105.14	15.12	5.73	0.93	-2.62323	Down	1.30251e-15	1.22542e-14	Zfp931	zinc finger protein 931	K09228|1|0.0|582|mmu:626832|KRAB domain-containing zinc finger protein	-	-	-	gi|150010536|ref|NP_001092778.1|/0/KRAB box and zinc finger, C2H2 type domain containing isoform 1 [Mus musculus]
66431	810	35	5	4.3	0.7	-2.61891	Down	5.39108e-06	2.20727e-05	Oxld1	oxidoreductase like domain containing 1	-	GO:0043231//intracellular membrane-bounded organelle	-	-	gi|13384992|ref|NP_079836.1|/2.59566e-107/oxidoreductase-like domain-containing protein 1 [Mus musculus]
320226	4525	40	6	0.85	0.14	-2.60204	Down	1.55808e-06	6.8125e-06	Ccdc171	coiled-coil domain containing 171	K11499|1|3e-24|117|pps:100992856|centromere protein F	-	-	-	gi|124486602|ref|NP_001074481.1|/0/coiled-coil domain-containing protein 171 [Mus musculus]
213417	4269	62	9	1.39	0.23	-2.59538	Down	1.18442e-09	7.15892e-09	Klhdc8a	kelch domain containing 8A	K10446|1|5e-25|119|mze:101488101|kelch-like protein 8;K10455|3|7e-25|119|tad:TRIADDRAFT_31047|kelch-like protein 18	-	-	-	gi|148707735|gb|EDL39682.1|/0/kelch domain containing 8A, isoform CRA_b, partial [Mus musculus]
332359	2147	33.19	4.94	1.49	0.25	-2.57531	Down	3.90354e-06	1.62354e-05	Tigd3	tigger transposable element derived 3	K09228|1|1e-43|180|amj:102570290|KRAB domain-containing zinc finger protein;K11496|2|6e-34|148|ngi:103743119|centromere protein B	GO:0043231//intracellular membrane-bounded organelle	GO:0003676//nucleic acid binding	-	gi|148701235|gb|EDL33182.1|/0/tigger transposable element derived 3, isoform CRA_a, partial [Mus musculus]
30878	3148	82	12	2.5	0.42	-2.57347	Down	2.58878e-12	1.94628e-11	Apln	apelin	K05225|1|2e-21|107|mmu:30878|apelin	GO:0044421;GO:0044444//cytoplasmic part	GO:0071855//neuropeptide receptor binding	GO:0007585//respiratory gaseous exchange;GO:0008016//regulation of heart contraction;GO:0051458//corticotropin secretion;GO:0008283//cell proliferation;GO:0016310//phosphorylation;GO:0019229//regulation of vasoconstriction;GO:0042311//vasodilation;GO:0046887//positive regulation of hormone secretion;GO:0031649//heat generation;GO:0007631//feeding behavior;GO:0008217//regulation of blood pressure	gi|148697116|gb|EDL29063.1|/4.21654e-63/apelin, partial [Mus musculus]
192163	5230	51.87	7.7	0.95	0.16	-2.56986	Down	2.21368e-08	1.18009e-07	Pcdha3	protocadherin alpha 3	K05719|1|0.0|1699|mmu:192163|integrin beta 1;K16493|1|0.0|1699|mmu:192163|protocadherin alpha	GO:0043231//intracellular membrane-bounded organelle;GO:0016021//integral component of membrane	GO:0046872//metal ion binding	GO:0048731//system development;GO:0016337//single organismal cell-cell adhesion	gi|21426881|ref|NP_619603.1|/0/protocadherin alpha-3 precursor [Mus musculus]
20591	11030	96.64	14.33	0.83	0.14	-2.56768	Down	3.18032e-14	2.74609e-13	Kdm5c	lysine (K)-specific demethylase 5C	K11446|1|0.0|2762|mmu:20591|histone demethylase JARID1 [EC:1.14.11.-]	-	-	-	gi|165905607|ref|NP_038696.2|/0/lysine-specific demethylase 5C [Mus musculus]
211961	11697	94	14	0.77	0.13	-2.56635	Down	8.60036e-14	7.21837e-13	Asxl3	additional sex combs like 3 (Drosophila)	K11471|1|0.0|3927|mmu:211961|additional sex combs-like protein	-	-	-	gi|569003464|ref|XP_006525804.1|/0/PREDICTED: putative Polycomb group protein ASXL3 isoform X4 [Mus musculus]
23959	3580	115	17	3.08	0.52	-2.56635	Down	1.19223e-16	1.19529e-15	Nt5e	5' nucleotidase, ecto	K01081|1|0.0|1122|mmu:23959|5'-nucleotidase [EC:3.1.3.5]	GO:0031988//membrane-bounded vesicle;GO:0044424;GO:0031224//intrinsic component of membrane	GO:0005506//iron ion binding;GO:0036094//small molecule binding;GO:0008252//nucleotidase activity	GO:0044260;GO:0007417//central nervous system development;GO:0008610//lipid biosynthetic process;GO:0006213//pyrimidine nucleoside metabolic process;GO:0046085//adenosine metabolic process;GO:0010038//response to metal ion;GO:0009112;GO:0006954//inflammatory response;GO:0009154//purine ribonucleotide catabolic process	gi|6754900|ref|NP_035981.1|/0/5'-nucleotidase precursor [Mus musculus]
72748	1098	27	4	2.41	0.41	-2.55534	Down	8.62112e-05	0.000304329	Hdhd3	haloacid dehalogenase-like hydrolase domain containing 3	K01698|1|1e-50|202|apla:101797189|porphobilinogen synthase [EC:4.2.1.24]	GO:0043231//intracellular membrane-bounded organelle	GO:0016791//phosphatase activity	-	gi|21312204|ref|NP_077219.1|/8.21323e-130/haloacid dehalogenase-like hydrolase domain-containing protein 3 [Mus musculus]
387314	8346	40.93	5.92	0.47	0.08	-2.55459	Down	4.12384e-07	1.93232e-06	Tmtc1	transmembrane and tetratricopeptide repeat containing 1	K09667|1|2e-28|132|crg:105329715|protein O-GlcNAc transferase [EC:2.4.1.255]	-	-	-	gi|164519037|ref|NP_945318.2|/0/transmembrane and TPR repeat-containing protein 1 [Mus musculus]
192195	11293	4702	706	39.66	6.76	-2.55259	Down	0	0	Ash1l	ash1 (absent, small, or homeotic)-like (Drosophila)	K06101|1|0.0|5155|mmu:192195|histone-lysine N-methyltransferase ASH1L [EC:2.1.1.43]	-	-	-	gi|73622271|ref|NP_619620.3|/0/histone-lysine N-methyltransferase ASH1L [Mus musculus]
211135	2002	116.25	17.55	5.62	0.96	-2.54946	Down	7.25372e-17	7.38692e-16	D130040H23Rik	RIKEN cDNA D130040H23 gene	K09228|1|3e-180|634|mmu:628709|KRAB domain-containing zinc finger protein	-	-	-	gi|148696788|gb|EDL28735.1|/0/RIKEN cDNA D130040H23, isoform CRA_c, partial [Mus musculus]
626832	3788	697	105.6	17.64	3.03	-2.54146	Down	2.28704e-92	1.46676e-90	Gm6710	predicted gene 6710	K09228|1|0.0|1219|mmu:626832|KRAB domain-containing zinc finger protein	-	-	-	gi|150010536|ref|NP_001092778.1|/0/KRAB box and zinc finger, C2H2 type domain containing isoform 1 [Mus musculus]
232087	2804	2534	385	86.93	14.99	-2.53585	Down	0	0	Mat2a	methionine adenosyltransferase II, alpha	K00789|1|0.0|764|ngi:103739791|S-adenosylmethionine synthetase [EC:2.5.1.6]	GO:0044444//cytoplasmic part	GO:0043169//cation binding;GO:0032550;GO:0016765//transferase activity, transferring alkyl or aryl (other than methyl) groups	GO:0044710;GO:0046683//response to organophosphorus;GO:0009108//coenzyme biosynthetic process;GO:0009719;GO:0006790//sulfur compound metabolic process;GO:0048511//rhythmic process;GO:0006807//nitrogen compound metabolic process	gi|148666566|gb|EDK98982.1|/0/mCG129313, isoform CRA_a [Mus musculus]
51938	3616	59	9	1.56	0.27	-2.53051	Down	5.2817e-09	2.98414e-08	Ccdc39	coiled-coil domain containing 39	K13675|1|0.0|774|cin:100184083|UDP-glucose:O-linked fucose beta-1,3-glucosyltransferase [EC:2.4.1.-];K11499|2|4e-29|133|shr:100934971|centromere protein F	GO:0043232;GO:0005930//axoneme	-	GO:0030323//respiratory tube development;GO:0001889//liver development;GO:0043623//cellular protein complex assembly;GO:0001539//cilium or flagellum-dependent cell motility;GO:0007368//determination of left/right symmetry;GO:0003351//epithelial cilium movement	gi|21312922|ref|NP_080498.1|/0/coiled-coil domain-containing protein 39 [Mus musculus]
24082	1267	65	10	5.02	0.88	-2.51211	Down	9.47188e-10	5.7728e-09	Map2k3os	mitogen-activated protein kinase kinase 3, opposite strand	-	-	-	-	gi|148706741|gb|EDL38688.1|/4.35254e-72/gene trap locus F3a [Mus musculus]
382014	3773	109	17	2.77	0.49	-2.49903	Down	2.29718e-15	2.13493e-14	Ano8	anoctamin 8	K19502|1|0.0|916|mmu:382014|anoctamin-8	GO:0016020//membrane;GO:0044464	GO:0005254//chloride channel activity	-	gi|50511029|dbj|BAD32500.1|/0/mKIAA1623 protein [Mus musculus]
97775	3452	83	13	2.31	0.41	-2.4942	Down	5.57068e-12	4.08573e-11	D930048N14Rik	RIKEN cDNA D930048N14 gene	-	-	-	-	gi|148701705|gb|EDL33652.1|/6.14216e-105/RIKEN cDNA D930048N14, partial [Mus musculus]
234396	2712	23.59	3.71	0.84	0.15	-2.48543	Down	0.00018265	0.000617766	Ankle1	ankyrin repeat and LEM domain containing 1	K18441|1|2e-08|64.3|aqu:100641148|cytohesin	-	-	-	gi|189181677|ref|NP_766344.2|/0/ankyrin repeat and LEM domain-containing protein 1 isoform 1 [Mus musculus]
665562	484	580.44	91.46	123.15	22.02	-2.48353	Down	3.58698e-75	1.80455e-73	Rpl31-ps12	ribosomal protein L31, pseudogene 1 2	K02910|1|4e-64|244|mmu:665562|large subunit ribosomal protein L31e	GO:0015934//large ribosomal subunit	GO:0003676//nucleic acid binding;GO:0005198//structural molecule activity	GO:0006412//translation;GO:0019080;GO:0000956//nuclear-transcribed mRNA catabolic process;GO:0006613//cotranslational protein targeting to membrane	gi|386365497|ref|NP_001245387.1|/2.98292e-63/predicted gene, EG665562 [Mus musculus]
16353	734	44	7	5.99	1.08	-2.47152	Down	7.37388e-07	3.35599e-06	Ipw	imprinted gene in the Prader-Willi syndrome region	-	-	-	-	gi|755521680|ref|XP_011249270.1|/3.43544e-57/PREDICTED: uncharacterized protein LOC102640399 isoform X11 [Mus musculus]
216345	6956	307	49	4.21	0.76	-2.46975	Down	4.2202e-40	1.04282e-38	Zfc3h1	zinc finger, C3H1-type containing	-	-	-	-	gi|90991706|ref|NP_001028433.2|/0/zinc finger C3H1 domain-containing protein [Mus musculus]
436240	3208	123	20	3.68	0.68	-2.4361	Down	9.8408e-17	9.93123e-16	Foxr2	forkhead box R2	K09407|1|9e-19|98.6|rno:288736|forkhead box protein N	GO:0043231//intracellular membrane-bounded organelle	GO:0003677//DNA binding;GO:0003700//transcription factor activity, sequence-specific DNA binding	GO:0048856//anatomical structure development;GO:0006355//regulation of transcription, DNA-templated;GO:0007275//multicellular organism development	gi|77861897|ref|NP_001030066.1|/4.24753e-177/forkhead box protein R2 [Mus musculus]
15482	2415	72.85	11.86	2.91	0.54	-2.42999	Down	1.041e-10	6.94127e-10	Hspa1l	heat shock protein 1-like	K03283|1|0.0|1140|mmu:15482|heat shock 70kDa protein 1/8;K06758|1|0.0|1140|mmu:15482|L1 cell adhesion molecule like protein	GO:0043234//protein complex;GO:0044429	GO:0032550	GO:0050896//response to stimulus;GO:0048869//cellular developmental process;GO:0035036//sperm-egg recognition;GO:0048232//male gamete generation	gi|3461869|dbj|BAA32522.1|/0/spermatid-specific heat shock protein 70 [Mus musculus]
338346	2297	55	9	2.31	0.43	-2.42548	Down	3.76676e-08	1.96684e-07	Gpr21	G protein-coupled receptor 21	K04318|1|0.0|647|mmu:338346|G protein-coupled receptor 21	GO:0016021//integral component of membrane	GO:0004888//transmembrane signaling receptor activity	GO:0008286//insulin receptor signaling pathway;GO:0035264//multicellular organism growth;GO:0033500//carbohydrate homeostasis	gi|28893547|ref|NP_796357.1|/0/probable G-protein coupled receptor 21 [Mus musculus]
16469	5529	139	23	2.4	0.45	-2.41504	Down	1.58983e-18	1.79892e-17	Jrk	jerky	K09229|1|2e-55|221|acs:100561333|KRAB and SCAN domains-containing zinc finger protein;K19326|2|3e-50|204|lcm:102349340|nesprin-1;K05164|3|4e-45|187|lcm:102357679|interleukin 17 receptor;K11496|4|4e-19|100|oaa:100077513|centromere protein B	GO:0030529//intracellular ribonucleoprotein complex;GO:0043231//intracellular membrane-bounded organelle	GO:0003723//RNA binding	-	gi|153792154|ref|NP_032441.4|/0/jerky protein [Mus musculus]
217716	5499	46.06	7.69	0.8	0.15	-2.41504	Down	2.7415e-07	1.30831e-06	Mlh3	mutL homolog 3	K08739|1|0.0|2677|mmu:217716|DNA mismatch repair protein MLH3	GO:0000794//condensed nuclear chromosome;GO:0043073//germ cell nucleus;GO:0000794//condensed nuclear chromosome;GO:0043073//germ cell nucleus	GO:0043565//sequence-specific DNA binding;GO:0043565//sequence-specific DNA binding	GO:0006281//DNA repair;GO:0007129//synapsis;GO:0033036;GO:0006281//DNA repair;GO:0007129//synapsis;GO:0033036	gi|124249062|ref|NP_780546.1|/0/DNA mismatch repair protein Mlh3 [Mus musculus]
229694	5547	203	34	3.5	0.66	-2.40682	Down	3.43508e-26	5.55531e-25	AI504432	expressed sequence AI504432	-	-	-	-	gi|26333071|dbj|BAC30253.1|/8.58346e-59/unnamed protein product [Mus musculus]
100037278	2482	30	5	1.16	0.22	-2.39855	Down	6.52662e-05	0.000234281	Fam129c	family with sequence similarity 129, member C	K10086|1|2e-30|136|fab:101813488|ER degradation enhancer, mannosidase alpha-like 3	-	-	-	gi|568955162|ref|XP_006509593.1|/0/PREDICTED: niban-like protein 2 isoform X1 [Mus musculus]
75540	3526	83	14	2.26	0.43	-2.39391	Down	1.8538e-11	1.31266e-10	Fpgt	fucose-1-phosphate guanylyltransferase	K00976|1|0.0|1157|mmu:75540|fucose-1-phosphate guanylyltransferase [EC:2.7.7.30]	-	GO:0070568	GO:0009226//nucleotide-sugar biosynthetic process	gi|117676389|ref|NP_083606.2|/0/fucose-1-phosphate guanylyltransferase [Mus musculus]
13423	1643	90.67	15.18	5.36	1.02	-2.39366	Down	2.0774e-12	1.57308e-11	Dnase2a	deoxyribonuclease II alpha	K01158|1|0.0|710|mmu:13423|deoxyribonuclease II [EC:3.1.22.1]	GO:0000323//lytic vacuole	GO:0016889//endodeoxyribonuclease activity, producing 3'-phosphomonoesters	GO:0012501//programmed cell death;GO:0006259//DNA metabolic process;GO:0030099//myeloid cell differentiation	gi|6753654|ref|NP_034192.1|/0/deoxyribonuclease-2-alpha precursor [Mus musculus]
226359	2070	397	68	18.54	3.6	-2.36457	Down	5.37274e-49	1.67492e-47	C1ql2	complement component 1, q subcomponent-like 2	K07296|1|3e-18|96.3|oaa:100075105|adiponectin	-	GO:0005515//protein binding	GO:0006461//protein complex assembly	gi|148707849|gb|EDL39796.1|/2.50384e-100/complement component 1, q subcomponent-like 2, partial [Mus musculus]
21809	3401	82	14	2.31	0.45	-2.3599	Down	2.9941e-11	2.08236e-10	Tgfb3	transforming growth factor, beta 3	K05719|1|0.0|766|ocu:100358982|integrin beta 1;K06588|1|0.0|766|ocu:100358982|integrin beta 5;K06589|1|0.0|766|ocu:100358982|integrin beta 6;K06591|1|0.0|766|ocu:100358982|integrin beta 8;K13377|1|0.0|766|ocu:100358982|transforming growth factor beta-3	GO:0016023//cytoplasmic, membrane-bounded vesicle;GO:0042383//sarcolemma;GO:0044297//cell body;GO:0044421	GO:0005160//transforming growth factor beta receptor binding;GO:0019838//growth factor binding;GO:0046983//protein dimerization activity	GO:0007179//transforming growth factor beta receptor signaling pathway;GO:0007184//SMAD protein import into nucleus;GO:0010557//positive regulation of macromolecule biosynthetic process;GO:0030282//bone mineralization;GO:0003006//developmental process involved in reproduction;GO:0034405//response to fluid shear stress;GO:0043009//chordate embryonic development;GO:0031346//positive regulation of c…	gi|533151987|ref|XP_005390203.1|/0/PREDICTED: transforming growth factor beta-3 [Chinchilla lanigera]
269955	2340	76	13	3.13	0.61	-2.35928	Down	1.65637e-10	1.08507e-09	Rccd1	RCC1 domain containing 1	K19607|1|2e-20|103|hmg:100213911|X-linked retinitis pigmentosa GTPase regulator;K10615|2|3e-20|103|smm:Smp_142890|E3 ubiquitin-protein ligase HERC4 [EC:2.3.2.26];K10614|3|5e-20|102|cmk:103184503|E3 ubiquitin-protein ligase HERC3 [EC:2.3.2.26]	-	-	-	gi|289666776|ref|NP_775621.2|/0/RCC1 domain-containing protein 1 [Mus musculus]
73254	4682	105	18	2.15	0.42	-2.35588	Down	5.26662e-14	4.4853e-13	Ccdc18	coiled-coil domain containing 18	K16464|1|2e-47|194|xma:102220315|centrosomal protein CEP250;K11498|5|5e-46|189|phd:102343272|centromeric protein E	-	-	-	gi|58037313|ref|NP_082757.1|/0/coiled-coil domain-containing protein 18 [Mus musculus]
20776	2437	35	6	1.38	0.27	-2.35364	Down	1.82856e-05	7.039e-05	Tmie	transmembrane inner ear	-	GO:0016020//membrane	-	GO:0042471//ear morphogenesis	gi|26327771|dbj|BAC27626.1|/2.41146e-57/unnamed protein product [Mus musculus]
13609	3029	87	15	2.76	0.54	-2.35364	Down	8.7479e-12	6.32491e-11	S1pr1	sphingosine-1-phosphate receptor 1	K04288|1|0.0|726|mmu:13609|sphingosine 1-phosphate receptor 1	GO:0009986//cell surface;GO:0031224//intrinsic component of membrane	GO:0008289//lipid binding;GO:0045125//bioactive lipid receptor activity	GO:0003158//endothelium development;GO:0050918//positive chemotaxis;GO:0008284//positive regulation of cell proliferation;GO:0032232//negative regulation of actin filament bundle assembly;GO:0016477//cell migration;GO:0048646//anatomical structure formation involved in morphogenesis;GO:0007188//adenylate cyclase-modulating G-protein coupled receptor signaling pathway;GO:0030154//cell differentiat…	gi|21687214|ref|NP_031927.2|/0/sphingosine 1-phosphate receptor 1 [Mus musculus]
19726	9187	415	72.03	4.31	0.85	-2.34215	Down	1.10246e-50	3.56928e-49	Rfx3	regulatory factor X, 3 (influences HLA class II expression)	K09173|1|0.0|1307|mmu:19726|regulatory factor X 1/2/3	GO:0000785//chromatin;GO:0043231//intracellular membrane-bounded organelle;GO:0043234//protein complex;GO:0000785//chromatin;GO:0043231//intracellular membrane-bounded organelle;GO:0043234//protein complex	GO:0001071//nucleic acid binding transcription factor activity;GO:0000975//regulatory region DNA binding;GO:0001071//nucleic acid binding transcription factor activity;GO:0000975//regulatory region DNA binding	GO:0006366//transcription from RNA polymerase II promoter;GO:0010720//positive regulation of cell development;GO:0009855//determination of bilateral symmetry;GO:0021700//developmental maturation;GO:0030073//insulin secretion;GO:0001539//cilium or flagellum-dependent cell motility;GO:0003323//type B pancreatic cell development;GO:0010927;GO:0003351//epithelial cilium movement;GO:0006366//transcrip…	gi|829738084|ref|XP_012593007.1|/0/PREDICTED: transcription factor RFX3 isoform X5 [Microcebus murinus]
56503	1778	391	68	21.32	4.21	-2.34032	Down	9.17116e-48	2.77663e-46	Ankrd49	ankyrin repeat domain 49	K00166|1|2e-31|139|tsp:Tsp_00515|2-oxoisovalerate dehydrogenase E1 component alpha subunit [EC:1.2.4.4];K10380|2|3e-17|92.8|ptg:102960019|ankyrin	-	-	GO:0006351//transcription, DNA-templated	gi|22165398|ref|NP_062657.2|/4.42348e-119/ankyrin repeat domain-containing protein 49 [Mus musculus]
329154	6156	1100	193	17.07	3.4	-2.32786	Down	1.845e-130	1.7817e-128	Ankrd44	ankyrin repeat domain 44	K15503|1|0.0|2001|mmu:329154|serine/threonine-protein phosphatase 6 regulatory ankyrin repeat subunit B	-	GO:0005488	-	gi|304376297|ref|NP_001074902.2|/0/serine/threonine-protein phosphatase 6 regulatory ankyrin repeat subunit B [Mus musculus]
238690	3488	28.97	4.99	0.8	0.16	-2.32193	Down	5.19108e-05	0.000188678	Zfp458	zinc finger protein 458	K09228|1|0.0|1632|mmu:238690|KRAB domain-containing zinc finger protein	-	GO:0005488	-	gi|47564121|ref|NP_001001152.1|/0/zinc finger protein 728 [Mus musculus]
20346	6519.62	50.82	8.93	0.75	0.15	-2.32193	Down	1.30163e-07	6.44602e-07	Sema3a	sema domain, immunoglobulin domain (Ig), short basic domain, secreted, (semaphorin) 3A	K06550|1|0.0|1622|mmu:20346|L1 cell adhesion molecule;K06724|1|0.0|1622|mmu:20346|neuropilin 1;K06819|1|0.0|1622|mmu:20346|neuropilin 2;K06820|1|0.0|1622|mmu:20346|plexin A;K06822|1|0.0|1622|mmu:20346|plexin D;K06840|1|0.0|1622|mmu:20346|semaphorin 3	GO:0043005//neuron projection;GO:0044421;GO:0043005//neuron projection;GO:0044421;GO:0043005//neuron projection;GO:0044421	-	GO:0016358//dendrite development;GO:0060445//branching involved in salivary gland morphogenesis;GO:0010631//epithelial cell migration;GO:0008016//regulation of heart contraction;GO:0012501//programmed cell death;GO:0006935//chemotaxis;GO:0030517//negative regulation of axon extension;GO:0021988//olfactory lobe development;GO:0016358//dendrite development;GO:0060445//branching involved in salivary…	gi|31543681|ref|NP_033178.2|/0/semaphorin-3A precursor [Mus musculus]
13384	2860	119	21	4	0.8	-2.32193	Down	2.14564e-15	1.99741e-14	Mpp3	membrane protein, palmitoylated 3 (MAGUK p55 subfamily member 3)	K06091|1|5e-99|365|crg:105335272|MAGUK p55 subfamily member 5	GO:0044464;GO:0016021//integral component of membrane	GO:0019904//protein domain specific binding;GO:0016776//phosphotransferase activity, phosphate group as acceptor	GO:0006796//phosphate-containing compound metabolic process;GO:0007154//cell communication	gi|118026923|ref|NP_031889.2|/0/MAGUK p55 subfamily member 3 [Mus musculus]
16367	9163	345	61	3.59	0.72	-2.31792	Down	7.78354e-42	1.9998e-40	Irs1	insulin receptor substrate 1	K16172|1|0.0|1994|mmu:16367|insulin receptor substrate 1	GO:0043231//intracellular membrane-bounded organelle;GO:0005887//integral component of plasma membrane;GO:0044444//cytoplasmic part	GO:0008289//lipid binding;GO:0060089;GO:0005102//receptor binding;GO:0019904//protein domain specific binding;GO:0019901//protein kinase binding;GO:0030674//protein binding, bridging	GO:0006006//glucose metabolic process;GO:0010467//gene expression;GO:0005978//glycogen biosynthetic process;GO:0008284//positive regulation of cell proliferation;GO:0048732//gland development;GO:0070091//glucagon secretion;GO:0046326//positive regulation of glucose import;GO:0033365//protein localization to organelle;GO:0016477//cell migration;GO:0048015//phosphatidylinositol-mediated signaling;G…	gi|29825829|ref|NP_034700.2|/0/insulin receptor substrate 1 [Mus musculus]
100043387	1621	189.24	33.56	11.34	2.28	-2.31431	Down	8.34032e-24	1.21021e-22	Gm14305	predicted gene 14305	K09228|1|0.0|1083|mmu:100043915|KRAB domain-containing zinc finger protein	-	-	-	gi|123858410|emb|CAM27978.1|/0/novel KRAB box and zinc finger, C2H2 type domain containing protein [Mus musculus]
414101	3595	67	12	1.79	0.36	-2.31389	Down	3.83128e-09	2.19792e-08	E130317F20Rik	RIKEN cDNA E130317F20 gene	-	-	-	-	-
71306	6248	218.57	38	3.28	0.66	-2.31316	Down	2.8915e-27	4.85373e-26	Mfap3l	microfibrillar-associated protein 3-like	-	GO:0031224//intrinsic component of membrane;GO:0031224//intrinsic component of membrane;GO:0031224//intrinsic component of membrane;GO:0031224//intrinsic component of membrane	-	-	gi|148696688|gb|EDL28635.1|/0/microfibrillar-associated protein 3-like, isoform CRA_a, partial [Mus musculus]
320111	3277	56	10	1.64	0.33	-2.31316	Down	7.41948e-08	3.76077e-07	Prr18	proline rich 18	-	-	-	-	gi|255308901|ref|NP_848889.3|/1.34929e-128/proline-rich protein 18 [Mus musculus]
108155	5415	1914	347	34.21	6.95	-2.29933	Down	3.92796e-220	8.91912e-218	Ogt	O-linked N-acetylglucosamine (GlcNAc) transferase (UDP-N-acetylglucosamine:polypeptide-N-acetylglucosaminyl transferase)	K09667|1|0.0|2119|ecb:100056148|protein O-GlcNAc transferase [EC:2.4.1.255]	GO:0005815//microtubule organizing center;GO:0035097//histone methyltransferase complex;GO:0044444//cytoplasmic part;GO:0016020//membrane;GO:0005815//microtubule organizing center;GO:0035097//histone methyltransferase complex;GO:0044444//cytoplasmic part;GO:0016020//membrane	GO:0030234//enzyme regulator activity;GO:0008375//acetylglucosaminyltransferase activity;GO:0010485//H4 histone acetyltransferase activity;GO:0030246//carbohydrate binding;GO:0033218//amide binding;GO:0043168//anion binding;GO:0030234//enzyme regulator activity;GO:0008375//acetylglucosaminyltransferase activity;GO:0010485//H4 histone acetyltransferase activity;GO:0030246//carbohydrate binding;GO:…	GO:0006486//protein glycosylation;GO:0044093;GO:0048017//inositol lipid-mediated signaling;GO:0018023//peptidyl-lysine trimethylation;GO:0006096//glycolytic process;GO:0031667//response to nutrient levels;GO:0051260//protein homooligomerization;GO:0006508//proteolysis;GO:0012502//induction of programmed cell death;GO:0016601//Rac protein signal transduction;GO:0043967//histone H4 acetylation;GO:0…	gi|46909607|ref|NP_631883.2|/0/UDP-N-acetylglucosamine--peptide N-acetylglucosaminyltransferase 110 kDa subunit isoform 1 [Mus musculus]
100041979	2919	114.98	20.6	3.79	0.77	-2.29927	Down	7.30618e-15	6.551e-14	Gm3604	predicted gene 3604	K09228|1|0.0|990|mmu:630579|KRAB domain-containing zinc finger protein	-	-	-	gi|242332534|ref|NP_001156382.1|/0/uncharacterized protein LOC100041979 [Mus musculus]
16491	1968	73	13	3.59	0.73	-2.29802	Down	6.90748e-10	4.28606e-09	Kcna3	potassium voltage-gated channel, shaker-related subfamily, member 3	K04876|1|0.0|871|mmu:16491|potassium voltage-gated channel Shaker-related subfamily A member 3	GO:0005887//integral component of plasma membrane	GO:0005488;GO:0005249//voltage-gated potassium channel activity	GO:0051259//protein oligomerization;GO:0034220//ion transmembrane transport;GO:0030001//metal ion transport	gi|158634484|ref|NP_032444.2|/0/potassium voltage-gated channel subfamily A member 3 [Mus musculus]
228026	5202	885.24	158.76	16.27	3.31	-2.29731	Down	5.6954e-104	4.17903e-102	Pdk1	pyruvate dehydrogenase kinase, isoenzyme 1	K12077|1|0.0|821|mmu:228026|pyruvate dehydrogenase kinase isoform 1 [EC:2.7.11.2]	GO:0043234//protein complex;GO:0044429	GO:0032550;GO:0004672//protein kinase activity;GO:0042802//identical protein binding;GO:0046983//protein dimerization activity	GO:0006979//response to oxidative stress;GO:0006468//protein phosphorylation;GO:0007165//signal transduction;GO:0006006//glucose metabolic process	gi|110625975|ref|NP_766253.2|/0/pyruvate dehydrogenase kinase, isozyme 1 precursor [Mus musculus]
677884	7371	29.74	5.44	0.39	0.08	-2.2854	Down	0.000106287	0.000371375	Pakap	paralemmin A kinase anchor protein	K16519|1|0.0|1544|mmu:11641|A-kinase anchor protein 2	-	-	-	gi|752507732|ref|NP_001291473.1|/0/paralemmin A kinase anchor protein [Mus musculus]
77117	2235	189.18	34.26	8.19	1.68	-2.2854	Down	2.58998e-23	3.67563e-22	Zfp934	zinc finger protein 934	K09228|1|0.0|820|mmu:630579|KRAB domain-containing zinc finger protein	-	-	-	gi|110815832|ref|NP_001034328.2|/0/zinc finger protein 80 [Mus musculus]
102635290	2532	28	5	1.07	0.22	-2.28204	Down	0.000172367	0.000584637	Ttc39aos1	Ttc39a opposite strand RNA 1	-	-	-	-	gi|156383387|ref|XP_001632815.1|/1.1225e-20/predicted protein [Nematostella vectensis]
66826	1699	59	10	3.16	0.65	-2.28141	Down	1.76811e-08	9.51923e-08	Taz	tafazzin	K13511|1|1e-155|552|rno:363521|monolysocardiolipin acyltransferase [EC:2.3.1.-]	GO:0031224//intrinsic component of membrane;GO:0043231//intracellular membrane-bounded organelle;GO:0031224//intrinsic component of membrane;GO:0043231//intracellular membrane-bounded organelle;GO:0031224//intrinsic component of membrane;GO:0043231//intracellular membrane-bounded organelle;GO:0031224//intrinsic component of membrane;GO:0043231//intracellular membrane-bounded organelle;GO:0043231/…	GO:0008374//O-acyltransferase activity;GO:0008374//O-acyltransferase activity;GO:0008374//O-acyltransferase activity;GO:0008374//O-acyltransferase activity;GO:0008374//O-acyltransferase activity	GO:0048534//hematopoietic or lymphoid organ development;GO:0006941//striated muscle contraction;GO:0006655//phosphatidylglycerol biosynthetic process;GO:0010257//NADH dehydrogenase complex assembly;GO:0007507//heart development;GO:0042773//ATP synthesis coupled electron transport;GO:0014706//striated muscle tissue development;GO:0007007//inner mitochondrial membrane organization;GO:0048534//hemat…	gi|625269509|ref|XP_007626280.1|/5.90958e-156/PREDICTED: tafazzin isoform X1 [Cricetulus griseus]
75698	3463	72	13	1.99	0.41	-2.27907	Down	1.10767e-09	6.70953e-09	Fam35a	family with sequence similarity 35, member A	-	-	-	-	gi|122891876|ref|NP_083665.2|/0/protein FAM35A [Mus musculus]
14051	4099	27	5	0.63	0.13	-2.27684	Down	0.000278294	0.000914208	Eya4	EYA transcriptional coactivator and phosphatase 4	K17622|1|0.0|1100|mmu:14051|eyes absent homolog 4 [EC:3.1.3.48]	GO:0043231//intracellular membrane-bounded organelle	GO:0043169//cation binding;GO:0004721//phosphoprotein phosphatase activity	GO:0042471//ear morphogenesis;GO:0006259//DNA metabolic process;GO:0050954//sensory perception of mechanical stimulus;GO:0033554//cellular response to stress;GO:0006351//transcription, DNA-templated;GO:0006325//chromatin organization	gi|61098069|ref|NP_034297.2|/0/eyes absent homolog 4 [Mus musculus]
22066	3437	43	8	1.21	0.25	-2.27501	Down	3.7733e-06	1.57288e-05	Trpc4	transient receptor potential cation channel, subfamily C, member 4	K04967|1|0.0|1638|mmu:22066|transient receptor potential cation channel subfamily C member 4	GO:0005856//cytoskeleton;GO:0034703//cation channel complex;GO:0030054//cell junction;GO:0044459;GO:0030054//cell junction;GO:0005856//cytoskeleton;GO:0044459;GO:0034703//cation channel complex;GO:0005856//cytoskeleton;GO:0044459;GO:0034703//cation channel complex;GO:0005856//cytoskeleton;GO:0034703//cation channel complex;GO:0030054//cell junction;GO:0044459	GO:0050839//cell adhesion molecule binding;GO:0005262//calcium channel activity;GO:0043168//anion binding;GO:0043168//anion binding;GO:0005262//calcium channel activity;GO:0050839//cell adhesion molecule binding;GO:0043168//anion binding;GO:0005262//calcium channel activity;GO:0050839//cell adhesion molecule binding;GO:0050839//cell adhesion molecule binding;GO:0005262//calcium channel activity;G…	GO:0006935//chemotaxis;GO:0070588//calcium ion transmembrane transport;GO:0015812//gamma-aminobutyric acid transport;GO:0015812//gamma-aminobutyric acid transport;GO:0070588//calcium ion transmembrane transport;GO:0015812//gamma-aminobutyric acid transport;GO:0070588//calcium ion transmembrane transport;GO:0006935//chemotaxis;GO:0070588//calcium ion transmembrane transport;GO:0015812//gamma-amino…	gi|8394487|ref|NP_058680.1|/0/short transient receptor potential channel 4 isoform 1 [Mus musculus]
77940	3227	102	20	3.29	0.68	-2.27448	Down	1.94427e-12	1.47692e-11	A930004D18Rik	RIKEN cDNA A930004D18 gene	-	-	-	-	gi|148676145|gb|EDL08092.1|/7.74171e-86/mCG147224 [Mus musculus]
68723	10658	27	5	0.24	0.05	-2.26303	Down	0.000278294	0.000914387	Hrnr	hornerin	K10384|1|4e-50|204|ecb:100060541|filaggrin	-	-	-	gi|755504353|ref|XP_011238515.1|/0/PREDICTED: hornerin isoform X5 [Mus musculus]
230767	2213	120	22	5.23	1.09	-2.26248	Down	4.1137e-15	3.76279e-14	Iqcc	IQ motif containing C	-	-	-	-	gi|124126983|ref|NP_932143.2|/0/IQ domain-containing protein C [Mus musculus]
268949	2608	31.03	5.81	1.15	0.24	-2.26053	Down	3.99188e-05	0.00014716	Dpcr1	diffuse panbronchiolitis critical region 1 (human)	K10955|1|9e-14|81.6|asn:102388355|intestinal mucin-2	GO:0031224//intrinsic component of membrane	-	-	gi|84370308|ref|NP_001028538.1|/0/diffuse panbronchiolitis critical region protein 1 homolog precursor [Mus musculus]
72371	2319.83	29	4	0.91	0.19	-2.25987	Down	3.11424e-05	0.000116157	2210408I21Rik	RIKEN cDNA 2210408I21 gene	-	-	-	-	gi|124486823|ref|NP_001074822.1|/1.62409e-166/uncharacterized protein KIAA0825 homolog isoform 2 [Mus musculus]
319535	5920	80	15	1.29	0.27	-2.25634	Down	2.36676e-10	1.52721e-09	Zfp182	zinc finger protein 182	K09228|1|0.0|1333|mmu:319535|KRAB domain-containing zinc finger protein	GO:0043231//intracellular membrane-bounded organelle;GO:0043231//intracellular membrane-bounded organelle	GO:0046914//transition metal ion binding;GO:0003676//nucleic acid binding;GO:0046914//transition metal ion binding;GO:0003676//nucleic acid binding	GO:0006351//transcription, DNA-templated;GO:0006351//transcription, DNA-templated	gi|148668403|gb|EDL00727.1|/0/zinc finger protein 182, isoform CRA_a [Mus musculus]
78802	2862	137.8	25.33	4.63	0.97	-2.25496	Down	4.08084e-17	4.24847e-16	Ttc30a1	tetratricopeptide repeat domain 30A1	K19683|1|0.0|1274|mmu:78802|tetratricopeptide repeat protein 30	GO:0043231//intracellular membrane-bounded organelle	-	GO:0016043//cellular component organization	gi|125988391|ref|NP_084464.3|/0/tetratricopeptide repeat protein 30A1 [Mus musculus]
78134	4237	427	80	9.65	2.05	-2.23491	Down	3.15692e-49	9.89659e-48	Lpar4	lysophosphatidic acid receptor 4	K04275|1|0.0|742|lve:103078023|lysophosphatidic acid receptor 4	GO:0031224//intrinsic component of membrane	GO:0001608;GO:0005488	GO:0035588	gi|602708252|ref|XP_007464390.1|/0/PREDICTED: lysophosphatidic acid receptor 4 isoform X1 [Lipotes vexillifer]
12659	2525	53	10	2.02	0.43	-2.23195	Down	3.04596e-07	1.44784e-06	Ovgp1	oviductal glycoprotein 1	K17526|1|0.0|998|mmu:12659|oviduct-specific glycoprotein	GO:0016023//cytoplasmic, membrane-bounded vesicle	GO:0004553//hydrolase activity, hydrolyzing O-glycosyl compounds	GO:0009566//fertilization;GO:0044238//primary metabolic process;GO:0006026	gi|33468849|ref|NP_031722.1|/0/oviduct-specific glycoprotein precursor [Mus musculus]
238037	2855.83	111.22	25.95	4.64	0.99	-2.22862	Down	5.049e-12	3.71772e-11	BC068281	cDNA sequence BC068281	-	-	-	-	gi|283046769|ref|NP_775592.2|/0/WD repeat and coiled-coil-containing protein C2orf44 homolog isoform 2 [Mus musculus]
12801	5807	142	27	2.34	0.5	-2.22651	Down	3.5662e-17	3.72886e-16	Cnr1	cannabinoid receptor 1 (brain)	K04277|1|0.0|923|mmu:12801|cannabinoid receptor 1	GO:0031224//intrinsic component of membrane;GO:0043227//membrane-bounded organelle	GO:0004930//G-protein coupled receptor activity;GO:0005488	GO:0014046;GO:0032769//negative regulation of monooxygenase activity;GO:0050804//modulation of synaptic transmission;GO:0006915//apoptotic process;GO:0007631//feeding behavior;GO:0001660//fever generation;GO:0007187//G-protein coupled receptor signaling pathway, coupled to cyclic nucleotide second messenger;GO:0048232//male gamete generation;GO:0031667//response to nutrient levels;GO:0001508//act…	gi|6724315|ref|NP_031752.1|/0/cannabinoid receptor 1 [Mus musculus]
320311	8406	86.62	16.36	0.98	0.21	-2.22239	Down	4.30898e-11	2.97346e-10	Rnf152	ring finger protein 152	K15705|1|4e-109|400|mmu:320311|E3 ubiquitin-protein ligase RNF152 [EC:2.3.2.27]	GO:0005764//lysosome;GO:0031224//intrinsic component of membrane;GO:0005764//lysosome;GO:0031224//intrinsic component of membrane	GO:0046914//transition metal ion binding;GO:0019787//ubiquitin-like protein transferase activity;GO:0046914//transition metal ion binding;GO:0019787//ubiquitin-like protein transferase activity	GO:0000209//protein polyubiquitination;GO:0012501//programmed cell death;GO:0000209//protein polyubiquitination;GO:0012501//programmed cell death	gi|148707931|gb|EDL39878.1|/2.10843e-120/ring finger protein 152, partial [Mus musculus]
19201	3138	32.04	6	0.98	0.21	-2.22239	Down	7.68768e-05	0.000273331	Pstpip2	proline-serine-threonine phosphatase-interacting protein 2	K12804|1|8e-82|308|gfr:102033261|proline-serine-threonine phosphatase interacting protein 1	GO:0044444//cytoplasmic part;GO:0043232	-	GO:0006996//organelle organization	gi|86355499|ref|NP_038859.3|/0/proline-serine-threonine phosphatase-interacting protein 2 [Mus musculus]
52480	2204	915	173	40.08	8.6	-2.22047	Down	8.17086e-103	5.89249e-101	Snhg14	small nucleolar RNA host gene 14	-	-	-	-	-
68185	834	63	12	7.5	1.62	-2.2109	Down	2.49678e-08	1.32596e-07	Coa4	cytochrome c oxidase assembly factor 4	K18177|1|1e-34|148|mmu:68185|cytochrome c oxidase assembly factor 4	GO:0043231//intracellular membrane-bounded organelle	-	-	gi|34304060|ref|NP_899093.1|/1.17038e-33/cytochrome c oxidase assembly factor 4 homolog, mitochondrial [Mus musculus]
68169	4684	36	7	0.74	0.16	-2.20945	Down	3.4254e-05	0.000127226	Ndnf	neuron-derived neurotrophic factor	-	-	GO:0005539//glycosaminoglycan binding	GO:0018149//peptide cross-linking;GO:0043062//extracellular structure organization;GO:0040007//growth;GO:0010975//regulation of neuron projection development;GO:0010810//regulation of cell-substrate adhesion;GO:0043066//negative regulation of apoptotic process	gi|254692896|ref|NP_765987.2|/0/protein NDNF precursor [Mus musculus]
72630	2945	58	11	1.89	0.41	-2.20469	Down	8.7068e-08	4.38682e-07	Hspa12b	heat shock protein 12B	K00907|1|1e-33|147|xma:102221101|myosin-light-chain kinase [EC:2.7.11.18];K10380|2|6e-33|145|aqu:100633272|ankyrin	-	GO:0032550	-	gi|21312236|ref|NP_082582.1|/0/heat shock 70 kDa protein 12B [Mus musculus]
14048	4332.22	777.78	148.12	17.13	3.72	-2.20315	Down	4.59914e-87	2.79998e-85	Eya1	EYA transcriptional coactivator and phosphatase 1	K15616|1|0.0|961|bacu:103013469|eyes absent homolog 1 [EC:3.1.3.48]	GO:0032991//macromolecular complex;GO:0043231//intracellular membrane-bounded organelle;GO:0032991//macromolecular complex;GO:0043231//intracellular membrane-bounded organelle;GO:0032991//macromolecular complex;GO:0043231//intracellular membrane-bounded organelle	GO:0004721//phosphoprotein phosphatase activity;GO:0043169//cation binding;GO:0004721//phosphoprotein phosphatase activity;GO:0043169//cation binding;GO:0004721//phosphoprotein phosphatase activity;GO:0043169//cation binding	GO:0006915//apoptotic process;GO:0006325//chromatin organization;GO:0006281//DNA repair;GO:0008284//positive regulation of cell proliferation;GO:0006470//protein dephosphorylation;GO:0048754//branching morphogenesis of an epithelial tube;GO:0043009//chordate embryonic development;GO:0040001//establishment of mitotic spindle localization;GO:0001708//cell fate specification;GO:0003266//regulation o…	gi|537216146|gb|ERE81805.1|/0/putative eyes absent [Cricetulus griseus]
432593	1945	37	7	1.84	0.4	-2.20163	Down	2.1452e-05	8.17365e-05	Gm11538	predicted gene 11538	-	-	-	-	gi|148684072|gb|EDL16019.1|/1.63611e-29/mCG147538 [Mus musculus]
436230	3243	42	8	1.24	0.27	-2.19931	Down	6.03226e-06	2.45781e-05	BC065397	cDNA sequence BC065397	K07945|1|2e-31|140|ggo:101151990|ADP-ribosylation factor-like protein 4	GO:0043231//intracellular membrane-bounded organelle;GO:0042995//cell projection;GO:0016020//membrane	GO:0017111//nucleoside-triphosphatase activity;GO:0032550;GO:0015631//tubulin binding	GO:0016192//vesicle-mediated transport;GO:0035556//intracellular signal transduction;GO:0009154//purine ribonucleotide catabolic process	gi|148691928|gb|EDL23875.1|/1.21204e-54/mCG1051035 [Mus musculus]
319960	2803	67	13	2.3	0.51	-2.17306	Down	1.13954e-08	6.25536e-08	4930513N10Rik	RIKEN cDNA 4930513N10 gene	-	-	-	-	gi|74149531|dbj|BAE36405.1|/1.51793e-82/unnamed protein product [Mus musculus]
193838	1521	31	6	1.98	0.44	-2.16993	Down	0.00012309	0.000426185	Eme2	essential meiotic structure-specific endonuclease subunit 2	K10883|1|0.0|645|mmu:193838|crossover junction endonuclease EME2	-	GO:0003676//nucleic acid binding;GO:0004518//nuclease activity	GO:0090304;GO:0044260	gi|251823779|ref|NP_001156574.1|/0/probable crossover junction endonuclease EME2 [Mus musculus]
319581	2855	423	82	14.08	3.13	-2.16941	Down	1.68333e-47	5.07809e-46	Xkr5	X-linked Kx blood group related 5	K19522|1|1e-06|58.2|ccw:104686218|membrane transport protein XK	GO:0031224//intrinsic component of membrane;GO:0031224//intrinsic component of membrane;GO:0031224//intrinsic component of membrane	-	-	gi|557129048|ref|NP_001273398.1|/0/XK-related protein 5 isoform c [Mus musculus]
27376	4000	148	29	3.55	0.79	-2.16789	Down	1.91324e-17	2.02956e-16	Slc25a10	solute carrier family 25 (mitochondrial carrier, dicarboxylate transporter), member 10	K13577|1|1e-160|570|mmu:27376|solute carrier family 25 (mitochondrial dicarboxylate transporter), member 10	GO:0031224//intrinsic component of membrane;GO:0031981//nuclear lumen;GO:0019866//organelle inner membrane;GO:0005740//mitochondrial envelope	GO:0015103//inorganic anion transmembrane transporter activity;GO:0015291//secondary active transmembrane transporter activity;GO:0015556//C4-dicarboxylate transmembrane transporter activity	GO:0015743//malate transport;GO:0044763;GO:0015744//succinate transport;GO:0006817//phosphate ion transport	gi|254826790|ref|NP_038798.2|/1.34423e-159/mitochondrial dicarboxylate carrier [Mus musculus]
216274	8006	443	87	5.28	1.18	-2.16175	Down	3.72106e-49	1.16434e-47	Cep290	centrosomal protein 290	K16533|1|0.0|4135|mmu:216274|centrosomal protein CEP290	-	-	-	gi|163965444|ref|NP_666121.2|/0/centrosomal protein of 290 kDa [Mus musculus]
14190	3769	30	6	0.76	0.17	-2.16046	Down	0.000196228	0.000660104	Fgl2	fibrinogen-like protein 2	K06477|1|3e-55|219|nve:NEMVE_v1g90597|sialophorin;K10104|1|3e-55|219|nve:NEMVE_v1g90597|ficolin;K05466|3|1e-50|204|bacu:103002510|angiopoietin 2	-	GO:0016787//hydrolase activity	GO:0008219//cell death	gi|31542814|ref|NP_032039.2|/0/fibroleukin precursor [Mus musculus]
100042198	2872	40	8	1.34	0.3	-2.1592	Down	1.52626e-05	5.942e-05	Gm3716	predicted gene 3716	-	-	-	-	gi|148705769|gb|EDL37716.1|/6.63332e-41/mCG141266, partial [Mus musculus]
381546	1295	61	12	4.6	1.03	-2.15899	Down	6.2878e-08	3.21234e-07	Ccdc24	coiled-coil domain containing 24	-	-	-	-	gi|148698592|gb|EDL30539.1|/3.8735e-124/mCG8864, isoform CRA_c [Mus musculus]
22746	2218	37.96	7.52	1.65	0.37	-2.15687	Down	2.1452e-05	8.1755e-05	Zfp85	zinc finger protein 85	K09228|1|0.0|1036|mmu:22746|KRAB domain-containing zinc finger protein	-	GO:0043169//cation binding	-	gi|47564117|ref|NP_001001130.1|/0/zinc finger protein 85 [Mus musculus]
243382	5560	217.08	43.08	3.73	0.84	-2.15071	Down	1.08357e-24	1.64029e-23	Ppm1k	protein phosphatase 1K (PP2C domain containing)	K17505|1|0.0|725|mmu:243382|protein phosphatase 1K [EC:3.1.3.16]	GO:0044429	GO:0043169//cation binding;GO:0004721//phosphoprotein phosphatase activity	GO:0006464//cellular protein modification process	gi|30425290|ref|NP_780732.1|/0/protein phosphatase 1K, mitochondrial precursor [Mus musculus]
665211	2089.88	465.78	81.77	19.02	4.29	-2.14847	Down	1.96858e-56	7.0529e-55	Gm14326	predicted gene 14326	K09228|1|5e-31|137|mmu:665211|KRAB domain-containing zinc finger protein	-	-	-	gi|530537277|ref|NP_001268957.1|/1.78042e-33/novel KRAB box and zinc finger, C2H2 type domain containing protein isoform 2 [Mus musculus]
71242	724.73	65	13	8.99	2.04	-2.13975	Down	2.85166e-08	1.50539e-07	Spata24	spermatogenesis associated 24	-	GO:0031981//nuclear lumen;GO:0031981//nuclear lumen	GO:0003676//nucleic acid binding;GO:0042802//identical protein binding;GO:0003676//nucleic acid binding;GO:0042802//identical protein binding	GO:0048869//cellular developmental process;GO:0048232//male gamete generation;GO:0006351//transcription, DNA-templated;GO:0048869//cellular developmental process;GO:0048232//male gamete generation;GO:0006351//transcription, DNA-templated	gi|56961629|ref|NP_082009.3|/1.69862e-85/spermatogenesis-associated protein 24 isoform 1 [Mus musculus]
574403	5371	64	13	1.14	0.26	-2.13245	Down	4.49548e-08	2.33141e-07	Fam196b	family with sequence similarity 196, member B	-	-	-	-	gi|85701578|ref|NP_001020553.1|/0/protein FAM196B [Mus musculus]
18750	8385	84	17	0.96	0.22	-2.12553	Down	3.11114e-10	1.98543e-09	Prkca	protein kinase C, alpha	K02677|1|0.0|1407|mmu:18750|classical protein kinase C alpha type [EC:2.7.11.13]	GO:0031981//nuclear lumen;GO:0005740//mitochondrial envelope;GO:0044425;GO:0031513//nonmotile primary cilium;GO:0043005//neuron projection;GO:0032991//macromolecular complex;GO:0044297//cell body	GO:0004697//protein kinase C activity;GO:0046914//transition metal ion binding;GO:0035184//histone threonine kinase activity;GO:0005515//protein binding;GO:0032550	GO:0034097//response to cytokine;GO:0015980//energy derivation by oxidation of organic compounds;GO:0030818//negative regulation of cAMP biosynthetic process;GO:0009743//response to carbohydrate;GO:0051384//response to glucocorticoid;GO:0006979//response to oxidative stress;GO:0007409//axonogenesis;GO:0006875//cellular metal ion homeostasis;GO:0044089//positive regulation of cellular component bi…	gi|164663791|ref|NP_035231.2|/0/protein kinase C alpha type [Mus musculus]
20358	6901	570	115	7.88	1.81	-2.12221	Down	2.13588e-61	8.54505e-60	Sema6a	sema domain, transmembrane domain (TM), and cytoplasmic domain, (semaphorin) 6A	K06756|1|0.0|2020|mmu:20358|neuronal cell adhesion molecule;K06820|1|0.0|2020|mmu:20358|plexin A;K06842|1|0.0|2020|mmu:20358|semaphorin 6	GO:0043005//neuron projection;GO:0016021//integral component of membrane;GO:0043005//neuron projection;GO:0016021//integral component of membrane	GO:0005102//receptor binding;GO:0038023//signaling receptor activity;GO:0005102//receptor binding;GO:0038023//signaling receptor activity	GO:0001764//neuron migration;GO:0012501//programmed cell death;GO:0051640//organelle localization;GO:0006935//chemotaxis;GO:0007166//cell surface receptor signaling pathway;GO:0001764//neuron migration;GO:0012501//programmed cell death;GO:0051640//organelle localization;GO:0006935//chemotaxis;GO:0007166//cell surface receptor signaling pathway	gi|67846119|ref|NP_061214.2|/0/semaphorin-6A isoform 1 precursor [Mus musculus]
320982	3967	1940.78	393	46.88	10.77	-2.12195	Down	5.83814e-204	1.11475e-201	Arl4c	ADP-ribosylation factor-like 4C	K07945|1|4e-117|422|ggo:101151990|ADP-ribosylation factor-like protein 4	GO:0043231//intracellular membrane-bounded organelle;GO:0042995//cell projection;GO:0016020//membrane	GO:0017111//nucleoside-triphosphatase activity;GO:0032550;GO:0015631//tubulin binding	GO:0016192//vesicle-mediated transport;GO:0035556//intracellular signal transduction;GO:0009154//purine ribonucleotide catabolic process	gi|29436760|gb|AAH49804.1|/7.35189e-134/Arl4c protein, partial [Mus musculus]
72180	2921.86	89	19	3.09	0.71	-2.12172	Down	2.45842e-10	1.58332e-09	Zfp661	zinc finger protein 661	K09228|1|0.0|902|mmu:72180|KRAB domain-containing zinc finger protein	GO:0043231//intracellular membrane-bounded organelle;GO:0043231//intracellular membrane-bounded organelle	GO:0046914//transition metal ion binding;GO:0003676//nucleic acid binding;GO:0046914//transition metal ion binding;GO:0003676//nucleic acid binding	GO:0006351//transcription, DNA-templated;GO:0006351//transcription, DNA-templated	gi|148696250|gb|EDL28197.1|/0/zinc finger protein 661, isoform CRA_a, partial [Mus musculus]
319653	2766	93	19	3.23	0.75	-2.10657	Down	4.10954e-11	2.83817e-10	Slc25a40	solute carrier family 25, member 40	K15119|1|0.0|655|mmu:319653|solute carrier family 25, member 39/40	GO:0019866//organelle inner membrane;GO:0043231//intracellular membrane-bounded organelle;GO:0031224//intrinsic component of membrane;GO:0019866//organelle inner membrane;GO:0043231//intracellular membrane-bounded organelle;GO:0031224//intrinsic component of membrane;GO:0019866//organelle inner membrane;GO:0043231//intracellular membrane-bounded organelle;GO:0031224//intrinsic component of membra…	-	GO:0051234//establishment of localization;GO:0044763;GO:0051234//establishment of localization;GO:0044763;GO:0051234//establishment of localization;GO:0044763	gi|148682723|gb|EDL14670.1|/0/RIKEN cDNA B230315F11, isoform CRA_a, partial [Mus musculus]
50782	2006	49	10	2.36	0.55	-2.10128	Down	1.92786e-06	8.32745e-06	Rgs11	regulator of G-protein signaling 11	K16449|1|0.0|967|mmu:50782|regulator of G-protein signaling	GO:0030425//dendrite;GO:0031234//extrinsic component of cytoplasmic side of plasma membrane;GO:0032991//macromolecular complex	GO:0008047//enzyme activator activity;GO:0005488	GO:0045744//negative regulation of G-protein coupled receptor protein signaling pathway	gi|124486718|ref|NP_001074538.1|/0/regulator of G-protein signaling 11 [Mus musculus]
17772	3286	140	28	3.99	0.93	-2.10109	Down	2.54912e-16	2.49318e-15	Mtm1	X-linked myotubular myopathy gene 1	K01108|1|4e-75|283|mmu:17772|myotubularin [EC:3.1.3.64 3.1.3.95]	GO:0031252//cell leading edge;GO:0005768//endosome;GO:0042995//cell projection;GO:0016020//membrane;GO:0030017//sarcomere;GO:0031252//cell leading edge;GO:0005768//endosome;GO:0042995//cell projection;GO:0016020//membrane;GO:0030017//sarcomere;GO:0031252//cell leading edge;GO:0005768//endosome;GO:0042995//cell projection;GO:0016020//membrane;GO:0030017//sarcomere;GO:0031252//cell leading edge;GO:…	GO:0034593//phosphatidylinositol bisphosphate phosphatase activity;GO:0052744//phosphatidylinositol monophosphate phosphatase activity;GO:0005543//phospholipid binding;GO:0032403//protein complex binding;GO:0004721//phosphoprotein phosphatase activity;GO:0034593//phosphatidylinositol bisphosphate phosphatase activity;GO:0052744//phosphatidylinositol monophosphate phosphatase activity;GO:0005543//…	GO:0006470//protein dephosphorylation;GO:0007041//lysosomal transport;GO:0046488//phosphatidylinositol metabolic process;GO:0046474//glycerophospholipid biosynthetic process;GO:0045184//establishment of protein localization;GO:0019725//cellular homeostasis;GO:0007005//mitochondrion organization;GO:0045104//intermediate filament cytoskeleton organization;GO:0007033//vacuole organization;GO:0006470…	gi|148694639|gb|EDL26586.1|/0/X-linked myotubular myopathy gene 1, isoform CRA_d, partial [Mus musculus]
17869	2397.45	538	111	21.63	5.07	-2.09298	Down	5.83844e-57	2.1143e-55	Myc	myelocytomatosis oncogene	K04377|1|0.0|650|rno:24577|Myc proto-oncogene protein	GO:0044451;GO:0015630//microtubule cytoskeleton;GO:0043005//neuron projection;GO:0032991//macromolecular complex;GO:0044451;GO:0015630//microtubule cytoskeleton;GO:0043005//neuron projection;GO:0032991//macromolecular complex;GO:0044451;GO:0015630//microtubule cytoskeleton;GO:0043005//neuron projection;GO:0032991//macromolecular complex;GO:0044451;GO:0015630//microtubule cytoskeleton;GO:0043005//…	GO:0008134//transcription factor binding;GO:0043566//structure-specific DNA binding;GO:0001071//nucleic acid binding transcription factor activity;GO:0046983//protein dimerization activity;GO:0000976//transcription regulatory region sequence-specific DNA binding;GO:0008134//transcription factor binding;GO:0043566//structure-specific DNA binding;GO:0001071//nucleic acid binding transcription facto…	GO:0000737//DNA catabolic process, endonucleolytic;GO:0000085;GO:0060070//canonical Wnt signaling pathway;GO:0002762//negative regulation of myeloid leukocyte differentiation;GO:0009743//response to carbohydrate;GO:0021536//diencephalon development;GO:0006875//cellular metal ion homeostasis;GO:0070555//response to interleukin-1;GO:0045838//positive regulation of membrane potential;GO:0001501//ske…	gi|293629267|ref|NP_001170824.1|/0/myc proto-oncogene protein isoform c [Mus musculus]
20450	5376	43	9	0.76	0.18	-2.078	Down	1.07181e-05	4.25054e-05	St8sia2	ST8 alpha-N-acetyl-neuraminide alpha-2,8-sialyltransferase 2	K06612|1|0.0|726|mmu:20450|alpha-N-acetyl-neuraminate alpha-2,8-sialyltransferase (sialyltransferase 8B) [EC:2.4.99.-]	GO:0031228//intrinsic component of Golgi membrane	GO:0031406//carboxylic acid binding;GO:0008373//sialyltransferase activity	GO:0048731//system development;GO:0006935//chemotaxis;GO:0001573//ganglioside metabolic process;GO:0006487//protein N-linked glycosylation	gi|164698489|ref|NP_033207.2|/0/alpha-2,8-sialyltransferase 8B precursor [Mus musculus]
20269	9560	104.87	21.9	1.05	0.25	-2.07039	Down	2.21194e-12	1.67044e-11	Scn3a	sodium channel, voltage-gated, type III, alpha	K04836|1|0.0|3331|mmu:20269|voltage-gated sodium channel type III alpha	GO:0043005//neuron projection;GO:0044297//cell body;GO:0044424;GO:0005887//integral component of plasma membrane	GO:0031420;GO:0005515//protein binding;GO:0005272//sodium channel activity	GO:0001508//action potential;GO:0048731//system development;GO:0007600//sensory perception;GO:0046677//response to antibiotic;GO:0017085//response to insecticide;GO:0006950//response to stress	gi|160707887|ref|NP_061202.3|/0/sodium channel protein type 3 subunit alpha [Mus musculus]
68073	1166	95	20	7.99	1.91	-2.06462	Down	4.57996e-11	3.15011e-10	Fam173b	family with sequence similarity 173, member B	-	GO:0031224//intrinsic component of membrane	-	-	gi|21312640|ref|NP_080822.1|/1.58548e-134/protein FAM173B [Mus musculus]
12565	2903	156	33	5.17	1.24	-2.05982	Down	3.0942e-17	3.25559e-16	Cdh9	cadherin 9	K06798|1|0.0|1547|mmu:12565|cadherin 6, type 2, K-cadherin;K06799|1|0.0|1547|mmu:12565|cadherin 7, type 2;K06801|1|0.0|1547|mmu:12565|cadherin 9, type 2, T1-cadherin;K06802|1|0.0|1547|mmu:12565|cadherin 10, type 2, T2-cadherin;K06809|1|0.0|1547|mmu:12565|cadherin 15, M-cadherin	GO:0031224//intrinsic component of membrane	GO:0046872//metal ion binding	GO:0016337//single organismal cell-cell adhesion	gi|169234947|ref|NP_033999.1|/0/cadherin-9 preproprotein [Mus musculus]
15221	2373	812.97	171.96	33.03	7.93	-2.05838	Down	1.35311e-83	7.81314e-82	Foxd3	forkhead box D3	K09397|1|1e-111|406|mmu:15221|forkhead box protein D	GO:0000785//chromatin	GO:0000981//RNA polymerase II transcription factor activity, sequence-specific DNA binding;GO:0000976//transcription regulatory region sequence-specific DNA binding	GO:0048731//system development;GO:0006366//transcription from RNA polymerase II promoter;GO:0043009//chordate embryonic development;GO:0030154//cell differentiation	gi|90133397|sp|Q61060.3|FOXD3_MOUSE/1.41601e-110/RecName: Full=Forkhead box protein D3; AltName: Full=HNF3/FH transcription factor genesis; AltName: Full=Hepatocyte nuclear factor 3 forkhead homolog 2; Short=HFH-2
72175	3051	33	7	1.04	0.25	-2.05658	Down	0.000136176	0.000468405	Mfsd8	major facilitator superfamily domain containing 8	K12307|1|0.0|939|mmu:72175|MFS transporter, ceroid-lipofuscinosis neuronal protein 7	GO:0031224//intrinsic component of membrane;GO:0000323//lytic vacuole	-	GO:0051234//establishment of localization;GO:0044763	gi|31541926|ref|NP_082416.2|/0/major facilitator superfamily domain-containing protein 8 [Mus musculus]
30947	3159	411.55	87.3	12.51	3.01	-2.05525	Down	6.00888e-43	1.59758e-41	Adat1	adenosine deaminase, tRNA-specific 1	K15440|1|0.0|1020|mmu:30947|tRNA-specific adenosine deaminase 1 [EC:3.5.4.34]	-	GO:0043169//cation binding;GO:0003676//nucleic acid binding;GO:0004000//adenosine deaminase activity	GO:0006399//tRNA metabolic process;GO:0010467//gene expression	gi|7304859|ref|NP_038953.1|/0/tRNA-specific adenosine deaminase 1 [Mus musculus]
83486	3104	1409	299	43.61	10.5	-2.05427	Down	9.48494e-143	1.07686e-140	Rbm5	RNA binding motif protein 5	K13094|1|0.0|1118|mmu:83486|RNA-binding protein 5/10	GO:0031981//nuclear lumen	GO:0003723//RNA binding;GO:0046872//metal ion binding	GO:0006915//apoptotic process;GO:0000380//alternative mRNA splicing, via spliceosome	gi|22507333|ref|NP_683732.1|/0/RNA-binding protein 5 [Mus musculus]
21814	6074	252	54	3.96	0.96	-2.04439	Down	1.18163e-26	1.94466e-25	Tgfbr3	transforming growth factor, beta receptor III	K05843|1|0.0|1643|mmu:21814|transforming growth factor, beta receptor III	GO:0009986//cell surface;GO:0043234//protein complex;GO:0043231//intracellular membrane-bounded organelle;GO:0016021//integral component of membrane;GO:0044421;GO:0031012//extracellular matrix	GO:0005024//transforming growth factor beta-activated receptor activity;GO:0005539//glycosaminoglycan binding;GO:0005160//transforming growth factor beta receptor binding;GO:0032403//protein complex binding;GO:0019904//protein domain specific binding;GO:0019838//growth factor binding	GO:0007179//transforming growth factor beta receptor signaling pathway;GO:0003018;GO:0001701//in utero embryonic development;GO:0051091//positive regulation of sequence-specific DNA binding transcription factor activity;GO:0034698//response to gonadotropin;GO:0001837//epithelial to mesenchymal transition;GO:0034694//response to prostaglandin;GO:0040007//growth;GO:0051098//regulation of binding;GO…	gi|47271511|ref|NP_035708.2|/0/transforming growth factor beta receptor type 3 precursor [Mus musculus]
52882	5828	62.74	13.41	1.03	0.25	-2.04264	Down	1.10914e-07	5.52533e-07	Rgs7bp	regulator of G-protein signalling 7 binding protein	K15708|1|4e-97|359|mgp:100539017|E3 ubiquitin-protein ligase RNF180 [EC:2.3.2.27]	GO:0043231//intracellular membrane-bounded organelle;GO:0016020//membrane	-	GO:0007166//cell surface receptor signaling pathway	gi|119360350|ref|NP_084155.2|/1.19179e-135/regulator of G-protein signaling 7-binding protein [Mus musculus]
23856	6176.39	1752.7	326.12	23.56	5.72	-2.04225	Down	1.18666e-197	2.16734e-195	Dido1	death inducer-obliterator 1	K04257|1|2e-16|91.3|ocu:100350309|olfactory receptor;K14960|2|6e-15|86.7|aag:AaeL_AAEL011688|COMPASS component SPP1;K11728|5|3e-12|77.8|api:100165264|nucleosome-remodeling factor subunit BPTF	GO:0044424;GO:0044424;GO:0044424;GO:0044424;GO:0044424	GO:0046914//transition metal ion binding;GO:0046914//transition metal ion binding;GO:0046914//transition metal ion binding;GO:0046914//transition metal ion binding;GO:0046914//transition metal ion binding	GO:0010467//gene expression;GO:0012501//programmed cell death;GO:0010467//gene expression;GO:0012501//programmed cell death;GO:0010467//gene expression;GO:0012501//programmed cell death;GO:0010467//gene expression;GO:0012501//programmed cell death;GO:0010467//gene expression;GO:0012501//programmed cell death	gi|37359898|dbj|BAC97927.1|/0/mKIAA0333 protein [Mus musculus]
333564	4830	1189	256	23.55	5.75	-2.03409	Down	3.47202e-119	3.02282e-117	Fndc3c1	fibronectin type III domain containing 3C1	K12567|1|1e-38|165|spu:590007|titin [EC:2.7.11.1]	GO:0031224//intrinsic component of membrane	-	-	gi|56090556|ref|NP_001007581.1|/0/fibronectin type III domain containing protein 3C1 [Mus musculus]
236285	3920	37	8	0.9	0.22	-2.03242	Down	5.97688e-05	0.000215838	Lancl3	LanC lantibiotic synthetase component C-like 3 (bacterial)	K19522|1|2e-111|407|apla:101793571|membrane transport protein XK	-	-	-	gi|803327634|ref|XP_012021978.1|/0/PREDICTED: lanC-like protein 3 isoform X2 [Ovis aries musimon]
18187	6688	100.57	21.6	1.43	0.35	-2.03059	Down	1.33242e-11	9.51093e-11	Nrp2	neuropilin 2	K06756|1|0.0|1867|mmu:18187|neuronal cell adhesion molecule;K06758|1|0.0|1867|mmu:18187|L1 cell adhesion molecule like protein;K06819|1|0.0|1867|mmu:18187|neuropilin 2	GO:0031224//intrinsic component of membrane;GO:0043005//neuron projection;GO:0031224//intrinsic component of membrane;GO:0043005//neuron projection;GO:0031224//intrinsic component of membrane;GO:0043005//neuron projection;GO:0031224//intrinsic component of membrane;GO:0043005//neuron projection;GO:0031224//intrinsic component of membrane;GO:0043005//neuron projection;GO:0031224//intrinsic compone…	GO:0043169//cation binding;GO:0005539//glycosaminoglycan binding;GO:0004714//transmembrane receptor protein tyrosine kinase activity;GO:0043169//cation binding;GO:0005539//glycosaminoglycan binding;GO:0004714//transmembrane receptor protein tyrosine kinase activity;GO:0043169//cation binding;GO:0005539//glycosaminoglycan binding;GO:0004714//transmembrane receptor protein tyrosine kinase activity;…	GO:0048869//cellular developmental process;GO:0048731//system development;GO:0022610;GO:0048646//anatomical structure formation involved in morphogenesis;GO:0001667//ameboidal-type cell migration;GO:0006935//chemotaxis;GO:0007169//transmembrane receptor protein tyrosine kinase signaling pathway;GO:0044767//single-organism developmental process;GO:0048869//cellular developmental process;GO:0048731…	gi|116686142|ref|NP_001070873.1|/0/neuropilin-2 isoform 4 precursor [Mus musculus]
100303645	2232	41.3	9	1.79	0.44	-2.02438	Down	2.6316e-05	9.89899e-05	D7Ertd143e	DNA segment, Chr 7, ERATO Doi 143, expressed	-	-	-	-	-
11600	4314.98	488	106	10.83	2.67	-2.02012	Down	1.51921e-49	4.80739e-48	Angpt1	angiopoietin 1	K05465|1|0.0|991|mmu:11600|angiopoietin 1	GO:0042995//cell projection;GO:0044425;GO:0044421;GO:0042995//cell projection;GO:0044425;GO:0044421	GO:0005126//cytokine receptor binding;GO:0005126//cytokine receptor binding	GO:0001935//endothelial cell proliferation;GO:0003157//endocardium development;GO:0009888//tissue development;GO:0048534//hematopoietic or lymphoid organ development;GO:0010595//positive regulation of endothelial cell migration;GO:0043009//chordate embryonic development;GO:0007169//transmembrane receptor protein tyrosine kinase signaling pathway;GO:0016567//protein ubiquitination;GO:0006024//glyc…	gi|50510321|dbj|BAD32146.1|/0/mKIAA0003 protein [Mus musculus]
27385	4662	574	125	11.78	2.91	-2.01725	Down	7.53688e-58	2.79563e-56	Magel2	melanoma antigen, family L, 2	K12464|1|9e-42|175|mmu:94275|melanoma-associated antigen D1	-	-	GO:0006351//transcription, DNA-templated	gi|257900510|ref|NP_038807.4|/0/MAGE-like protein 2 [Mus musculus]
70979	1358	41	9	2.95	0.73	-2.01475	Down	2.6316e-05	9.89677e-05	Fancd2os	Fancd2 opposite strand	-	-	-	-	gi|568942874|ref|XP_006506671.1|/3.78122e-109/PREDICTED: FANCD2 opposite strand protein isoform X2 [Mus musculus]
102920	3692	159	35	4.16	1.03	-2.01394	Down	5.78518e-17	5.93458e-16	Cenpi	centromere protein I	K11501|1|0.0|1468|mmu:102920|centromere protein I	GO:0043231//intracellular membrane-bounded organelle;GO:0000775//chromosome, centromeric region;GO:0043231//intracellular membrane-bounded organelle;GO:0000775//chromosome, centromeric region	-	GO:0001541//ovarian follicle development;GO:0001541//ovarian follicle development	gi|22122337|ref|NP_666036.1|/0/centromere protein I [Mus musculus]
193022	617	55	12	9	2.23	-2.01288	Down	9.45012e-07	4.24346e-06	Gm53	predicted gene 53	-	-	-	-	gi|755537467|ref|XP_011247062.1|/1.79516e-86/PREDICTED: homeobox protein Hox-B9 isoform X2 [Mus musculus]
NR_137283	2414	85.85	18.83	3.43	0.85	-2.01267	Down	5.43142e-10	3.4003e-09	-	-	-	-	-	-	gi|74204078|dbj|BAE29031.1|/3.26233e-54/unnamed protein product [Mus musculus]
16362	2149.41	211	46.01	9.48	2.35	-2.01223	Down	3.14864e-22	4.30485e-21	Irf1	interferon regulatory factor 1	K09444|1|8e-170|599|rno:24508|interferon regulatory factor 1	GO:0043231//intracellular membrane-bounded organelle;GO:0043231//intracellular membrane-bounded organelle;GO:0043231//intracellular membrane-bounded organelle	GO:0001071//nucleic acid binding transcription factor activity;GO:0000977//RNA polymerase II regulatory region sequence-specific DNA binding;GO:0001071//nucleic acid binding transcription factor activity;GO:0000977//RNA polymerase II regulatory region sequence-specific DNA binding;GO:0001071//nucleic acid binding transcription factor activity;GO:0000977//RNA polymerase II regulatory region sequen…	GO:0042090;GO:0001779//natural killer cell differentiation;GO:0035456//response to interferon-beta;GO:0042508//tyrosine phosphorylation of Stat1 protein;GO:0070555//response to interleukin-1;GO:0043434//response to peptide hormone;GO:0045066//regulatory T cell differentiation;GO:0032481//positive regulation of type I interferon production;GO:0009612//response to mechanical stimulus;GO:0045064//T-…	gi|226874838|ref|NP_001152865.1|/6.89748e-162/interferon regulatory factor 1 isoform b [Mus musculus]
218850	7307	373.45	79.57	4.76	1.18	-2.01217	Down	4.17326e-39	9.96069e-38	Fam208a	family with sequence similarity 208, member A	-	-	-	-	gi|168823452|ref|NP_001108351.1|/0/protein TASOR isoform 1 [Mus musculus]
18987	3323	41	9	1.21	0.3	-2.01197	Down	2.6316e-05	9.9012e-05	Pou2f2	POU domain, class 2, transcription factor 2	K09364|1|0.0|622|mmu:18987|POU domain transcription factor, class 2	GO:0043231//intracellular membrane-bounded organelle;GO:0043231//intracellular membrane-bounded organelle;GO:0043231//intracellular membrane-bounded organelle	GO:0001071//nucleic acid binding transcription factor activity;GO:0003677//DNA binding;GO:0005515//protein binding;GO:0001071//nucleic acid binding transcription factor activity;GO:0003677//DNA binding;GO:0005515//protein binding;GO:0001071//nucleic acid binding transcription factor activity;GO:0003677//DNA binding;GO:0005515//protein binding	GO:0002381//immunoglobulin production involved in immunoglobulin mediated immune response;GO:0006351//transcription, DNA-templated;GO:0021700//developmental maturation;GO:0002381//immunoglobulin production involved in immunoglobulin mediated immune response;GO:0006351//transcription, DNA-templated;GO:0021700//developmental maturation;GO:0002381//immunoglobulin production involved in immunoglobuli…	gi|795398807|ref|XP_011942307.1|/0/PREDICTED: POU domain, class 2, transcription factor 2 isoform X1 [Cercocebus atys]
94282	3654	60	13	1.57	0.39	-2.00922	Down	2.709e-07	1.29353e-06	Sfxn5	sideroflexin 5	K03351|1|3e-41|173|smm:Smp_136960|anaphase-promoting complex subunit 4	GO:0019866//organelle inner membrane;GO:0043231//intracellular membrane-bounded organelle;GO:0031224//intrinsic component of membrane	GO:0015142//tricarboxylic acid transmembrane transporter activity	GO:0044763;GO:0006842//tricarboxylic acid transport;GO:0055080//cation homeostasis	gi|30519995|ref|NP_848754.1|/5.65027e-157/sideroflexin-5 [Mus musculus]
240726	8526	791	173	8.85	2.2	-2.00817	Down	9.23412e-79	4.87927e-77	Slco5a1	solute carrier organic anion transporter family, member 5A1	K14356|1|0.0|1574|mmu:240726|solute carrier organic anion transporter family, member 5A	-	-	-	gi|124378011|ref|NP_766429.2|/0/solute carrier organic anion transporter family member 5A1 [Mus musculus]
333193	2612	98.22	21.41	3.62	0.9	-2.00799	Down	3.23882e-11	2.24791e-10	Proser3	proline and serine rich 3	K17933|1|1e-16|91.3|shr:100928965|Rho GTPase-activating protein 33	-	-	-	gi|568946055|ref|XP_006540186.1|/0/PREDICTED: proline and serine-rich protein 3 isoform X2 [Mus musculus]
245670	2308	1506.38	330.94	62.96	15.7	-2.00367	Down	4.65404e-148	5.70816e-146	Rragb	Ras-related GTP binding B	K16185|1|0.0|722|rno:117043|Ras-related GTP-binding protein A/B	GO:0000323//lytic vacuole	GO:0032550;GO:0019001//guanyl nucleotide binding	GO:0009967//positive regulation of signal transduction;GO:0043200//response to amino acid;GO:0008104//protein localization	gi|16758866|ref|NP_446424.1|/0/ras-related GTP-binding protein B [Rattus norvegicus]
105663	2839	113	25	3.83	0.96	-1.99624	Down	2.11674e-12	1.60214e-11	Thtpa	thiamine triphosphatase	K05307|1|1e-121|440|mmu:105663|thiamine-triphosphatase [EC:3.6.1.28]	GO:0031981//nuclear lumen	GO:0043169//cation binding;GO:0017111//nucleoside-triphosphatase activity	GO:0042723//thiamine-containing compound metabolic process;GO:0006796//phosphate-containing compound metabolic process	gi|910751148|pdb|5A64|A/1.09178e-120/Chain A, Crystal Structure Of Mouse Thiamine Triphosphatase In Complex With Thiamine Triphosphate.
54195	3251	81	18	2.39	0.6	-1.99398	Down	3.17384e-09	1.83643e-08	Gucy1b3	guanylate cyclase 1, soluble, beta 3	K12319|1|0.0|1205|mmu:54195|guanylate cyclase soluble subunit beta [EC:4.6.1.2]	GO:0043234//protein complex;GO:0043227//membrane-bounded organelle;GO:0044424;GO:0043234//protein complex;GO:0043227//membrane-bounded organelle;GO:0044424	GO:0043169//cation binding;GO:0046906//tetrapyrrole binding;GO:0032550;GO:0031072//heat shock protein binding;GO:0016829//lyase activity;GO:0009975//cyclase activity;GO:0046983//protein dimerization activity;GO:0043169//cation binding;GO:0046906//tetrapyrrole binding;GO:0032550;GO:0031072//heat shock protein binding;GO:0016829//lyase activity;GO:0009975//cyclase activity;GO:0046983//protein dimer…	GO:0019932//second-messenger-mediated signaling;GO:0009152//purine ribonucleotide biosynthetic process;GO:0007599//hemostasis;GO:0003013//circulatory system process;GO:0019932//second-messenger-mediated signaling;GO:0009152//purine ribonucleotide biosynthetic process;GO:0007599//hemostasis;GO:0003013//circulatory system process	gi|148683488|gb|EDL15435.1|/0/guanylate cyclase 1, soluble, beta 3, isoform CRA_a, partial [Mus musculus]
234214	4925	147	33	2.9	0.73	-1.99008	Down	1.58883e-15	1.4873e-14	Sorbs2	sorbin and SH3 domain containing 2	K06086|1|2e-90|337|hgl:101711592|sorbin and SH3 domain containing 1	GO:0044327//dendritic spine head;GO:0043232;GO:0044444//cytoplasmic part;GO:0044297//cell body;GO:0016020//membrane;GO:0044327//dendritic spine head;GO:0043232;GO:0044444//cytoplasmic part;GO:0044297//cell body;GO:0016020//membrane;GO:0044327//dendritic spine head;GO:0043232;GO:0044297//cell body;GO:0016020//membrane	GO:0046914//transition metal ion binding;GO:0005515//protein binding;GO:0046914//transition metal ion binding;GO:0005515//protein binding;GO:0046914//transition metal ion binding;GO:0005515//protein binding	-	gi|327315370|ref|NP_766340.4|/0/sorbin and SH3 domain-containing protein 2 isoform 2 [Mus musculus]
630579	3114	440.32	97.63	13.58	3.42	-1.98942	Down	3.07616e-44	8.50143e-43	Zfp808	zinc finger protein 80	K09228|1|0.0|1662|mmu:630579|KRAB domain-containing zinc finger protein	-	-	-	gi|110815832|ref|NP_001034328.2|/0/zinc finger protein 80 [Mus musculus]
72080	3370.99	269.01	59	7.58	1.91	-1.98863	Down	8.83906e-28	1.52175e-26	Sapcd2	suppressor APC domain containing 2	-	GO:0031981//nuclear lumen;GO:0031981//nuclear lumen	-	-	gi|124487325|ref|NP_001074554.1|/0/suppressor APC domain-containing protein 2 isoform a [Mus musculus]
13813	3731	412.71	92.42	10.68	2.7	-1.98388	Down	4.81954e-41	1.21779e-39	Eomes	eomesodermin	K10173|1|0.0|1124|mmu:13813|eomesodermin protein	GO:0043231//intracellular membrane-bounded organelle;GO:0043231//intracellular membrane-bounded organelle	GO:0001076//transcription factor activity, RNA polymerase II transcription factor binding;GO:0001071//nucleic acid binding transcription factor activity;GO:0001085//RNA polymerase II transcription factor binding;GO:0000976//transcription regulatory region sequence-specific DNA binding;GO:0001076//transcription factor activity, RNA polymerase II transcription factor binding;GO:0001071//nucleic aci…	GO:0006366//transcription from RNA polymerase II promoter;GO:0001837//epithelial to mesenchymal transition;GO:0001892//embryonic placenta development;GO:0001708//cell fate specification;GO:0002293;GO:0001816//cytokine production;GO:0021953//central nervous system neuron differentiation;GO:0007519//skeletal muscle tissue development;GO:0035051//cardiocyte differentiation;GO:0021988//olfactory lobe…	gi|258645096|ref|NP_001158261.1|/0/eomesodermin homolog isoform 2 [Mus musculus]
230848	7208	274	61	3.63	0.92	-1.98026	Down	6.78604e-28	1.17431e-26	Zbtb40	zinc finger and BTB domain containing 40	K10512|1|0.0|2363|mmu:230848|zinc finger and BTB domain-containing protein 40	GO:0043231//intracellular membrane-bounded organelle	GO:0043169//cation binding	GO:0033554//cellular response to stress	gi|38016187|ref|NP_937891.1|/0/zinc finger and BTB domain-containing protein 40 [Mus musculus]
68636	1408	94	21	6.51	1.65	-1.98019	Down	1.87494e-10	1.22111e-09	Fahd1	fumarylacetoacetate hydrolase domain containing 1	K01557|1|5e-129|463|mmu:68636|acylpyruvate hydrolase [EC:3.7.1.5]	GO:0019866//organelle inner membrane;GO:0043231//intracellular membrane-bounded organelle;GO:0044444//cytoplasmic part	GO:0043169//cation binding;GO:0016823//hydrolase activity, acting on acid carbon-carbon bonds, in ketonic substances	-	gi|12963697|ref|NP_075969.1|/4.98012e-128/acylpyruvase FAHD1, mitochondrial [Mus musculus]
77877	3596.75	383.49	92.85	11.08	2.81	-1.97932	Down	1.0625e-35	2.32464e-34	6030458C11Rik	RIKEN cDNA 6030458C11 gene	-	-	-	-	gi|58037511|ref|NP_084274.1|/0/UPF0489 protein C5orf22 homolog isoform b [Mus musculus]
77889	3068	125.82	28.23	3.94	1	-1.9782	Down	1.96748e-13	1.60796e-12	Lbh	limb-bud and heart	K04010|1|7e-08|62.4|tru:101075680|C5a anaphylatoxin chemotactic receptor	GO:0031981//nuclear lumen	-	GO:0006351//transcription, DNA-templated;GO:0032502//developmental process	gi|672055562|ref|XP_008762755.1|/1.75292e-55/PREDICTED: protein LBH isoform X1 [Rattus norvegicus]
20315	2547.65	626	124	20.91	5.32	-1.97469	Down	2.70864e-68	1.23342e-66	Cxcl12	chemokine (C-X-C motif) ligand 12	K10031|1|2e-38|164|fca:493806|C-X-C motif chemokine 12	GO:0009986//cell surface;GO:0016020//membrane;GO:0044421;GO:0009986//cell surface;GO:0016020//membrane;GO:0044421;GO:0009986//cell surface;GO:0016020//membrane;GO:0044421	GO:0042379//chemokine receptor binding;GO:0005125//cytokine activity;GO:0042379//chemokine receptor binding;GO:0005125//cytokine activity;GO:0042379//chemokine receptor binding;GO:0005125//cytokine activity	GO:0014046;GO:0001935//endothelial cell proliferation;GO:0007411//axon guidance;GO:0003006//developmental process involved in reproduction;GO:0019221//cytokine-mediated signaling pathway;GO:0021537//telencephalon development;GO:0007626//locomotory behavior;GO:0002690//positive regulation of leukocyte chemotaxis;GO:0007276//gamete generation;GO:0001525//angiogenesis;GO:0043066//negative regulation…	gi|148667157|gb|EDK99573.1|/4.24114e-51/chemokine (C-X-C motif) ligand 12, isoform CRA_c, partial [Mus musculus]
54712	7059	133	30	1.8	0.46	-1.96829	Down	4.04022e-14	3.46366e-13	Plxnc1	plexin C1	K06572|1|0.0|3000|mmu:54712|plexin C	GO:0044464;GO:0031224//intrinsic component of membrane	-	GO:0007154//cell communication;GO:0032502//developmental process	gi|9055376|ref|NP_061267.1|/0/plexin-C1 precursor [Mus musculus]
77446	4804	112	25	2.23	0.57	-1.96801	Down	3.27168e-12	2.44438e-11	Heg1	heart development protein with EGF-like domains 1	K05695|1|9e-19|99.4|mze:101468755|receptor-type tyrosine-protein phosphatase F [EC:3.1.3.48];K06491|1|9e-19|99.4|mze:101468755|neural cell adhesion molecule;K06550|1|9e-19|99.4|mze:101468755|L1 cell adhesion molecule;K06756|1|9e-19|99.4|mze:101468755|neuronal cell adhesion molecule;K06778|1|9e-19|99.4|mze:101468755|receptor-type tyrosine-protein phosphatase S [EC:3.1.3.48];K06794|1|9e-19|99.4|mze…	-	-	-	gi|153792725|ref|NP_780465.4|/0/protein HEG homolog 1 precursor [Mus musculus]
100043040	3300	499	113	14.52	3.73	-1.96079	Down	9.99286e-49	3.09227e-47	1110002L01Rik	RIKEN cDNA 1110002L01 gene	-	-	-	-	gi|148669452|gb|EDL01399.1|/2.49488e-55/mCG145864, isoform CRA_a, partial [Mus musculus]
230500	2132	101	23	4.58	1.18	-1.95656	Down	5.88164e-11	3.99956e-10	Efcab7	EF-hand calcium binding domain 7	K02183|1|5e-12|75.5|crg:105319979|calmodulin	-	GO:0043169//cation binding	-	gi|74209159|dbj|BAE24969.1|/0/unnamed protein product [Mus musculus]
380850	3292	121.12	27.54	3.53	0.91	-1.95573	Down	4.34274e-13	3.45017e-12	Gm5141	predicted gene 5141	K09228|1|0.0|1274|mmu:380850|KRAB domain-containing zinc finger protein	-	-	-	gi|366039961|ref|NP_001242994.1|/0/zinc-finger protein 80-like [Mus musculus]
17281	7702	231.61	52.99	2.87	0.74	-1.95545	Down	1.6127e-23	2.31017e-22	Fyco1	FYVE and coiled-coil domain containing 1	K12478|1|2e-28|132|mze:101467934|early endosome antigen 1	GO:0005768//endosome;GO:0000323//lytic vacuole;GO:0031982//vesicle;GO:0031224//intrinsic component of membrane;GO:0005768//endosome;GO:0000323//lytic vacuole;GO:0031982//vesicle;GO:0031224//intrinsic component of membrane	GO:0043169//cation binding;GO:0043169//cation binding	GO:0047496//vesicle transport along microtubule;GO:0047496//vesicle transport along microtubule	gi|485050407|ref|NP_683727.3|/0/FYVE and coiled-coil domain-containing protein 1 [Mus musculus]
26556	2841.07	174	39	5.81	1.5	-1.95358	Down	3.82958e-18	4.23345e-17	Homer1	homer scaffolding protein 1	K15010|1|0.0|678|ngi:103750284|homer	GO:0044327//dendritic spine head;GO:0097060//synaptic membrane;GO:0044297//cell body;GO:0016021//integral component of membrane;GO:0031674//I band;GO:0044327//dendritic spine head;GO:0097060//synaptic membrane;GO:0044297//cell body;GO:0016021//integral component of membrane;GO:0031674//I band;GO:0044327//dendritic spine head;GO:0097060//synaptic membrane;GO:0044297//cell body;GO:0016021//integral…	GO:0060090//binding, bridging;GO:0046983//protein dimerization activity;GO:0035256//G-protein coupled glutamate receptor binding;GO:0060090//binding, bridging;GO:0046983//protein dimerization activity;GO:0035256//G-protein coupled glutamate receptor binding;GO:0060090//binding, bridging;GO:0046983//protein dimerization activity;GO:0035256//G-protein coupled glutamate receptor binding;GO:0046983//…	GO:0006941//striated muscle contraction;GO:0048511//rhythmic process;GO:0007267//cell-cell signaling;GO:0007200//phospholipase C-activating G-protein coupled receptor signaling pathway;GO:0030534//adult behavior;GO:0032412//regulation of ion transmembrane transporter activity;GO:0051924//regulation of calcium ion transport;GO:0014070//response to organic cyclic compound;GO:0007519//skeletal muscl…	gi|148668620|gb|EDL00939.1|/1.62484e-102/homer homolog 1 (Drosophila), isoform CRA_c, partial [Mus musculus]
75957	2339	88	20	3.63	0.94	-1.94924	Down	9.91984e-10	6.0305e-09	Mir17hg	Mir17 host gene (non-protein coding)	-	-	-	-	gi|148668220|gb|EDL00550.1|/1.20576e-29/mCG1042649, partial [Mus musculus]
319207	3243	35	8	1.04	0.27	-1.94555	Down	0.00014553	0.000498236	Pgbd1	piggyBac transposable element derived 1	K10841|1|5e-53|144|rro:104677713|DNA excision repair protein ERCC-6	-	-	-	gi|148700707|gb|EDL32654.1|/0/RIKEN cDNA 4921509E05, isoform CRA_a, partial [Mus musculus]
235050	3238	52	12	1.54	0.4	-1.94486	Down	3.52654e-06	1.47404e-05	Zfp810	zinc finger protein 810	K09228|1|0.0|1002|mmu:235050|KRAB domain-containing zinc finger protein	-	GO:0043169//cation binding	GO:0045165//cell fate commitment;GO:0022612//gland morphogenesis;GO:0030324//lung development	gi|148693322|gb|EDL25269.1|/0/cDNA sequence BC005471, isoform CRA_a, partial [Mus musculus]
27412	2640	157	36.02	5.73	1.49	-1.94322	Down	3.51158e-16	3.40676e-15	Peg12	paternally expressed 12	K03069|1|7e-62|232|mmu:14296|frequently rearranged in advanced T-cell lymphomas 1	GO:0043231//intracellular membrane-bounded organelle	GO:0005488	GO:0007166//cell surface receptor signaling pathway;GO:0006886//intracellular protein transport	gi|7305067|ref|NP_038816.1|/1.90628e-95/paternally expressed 12 [Mus musculus]
18209	4912	61	14	1.19	0.31	-1.94062	Down	4.5102e-07	2.10631e-06	Ntn3	netrin 3	K06844|1|0.0|1000|mmu:18209|netrin 3	GO:0043231//intracellular membrane-bounded organelle;GO:0031012//extracellular matrix	GO:0005515//protein binding	GO:0048667//cell morphogenesis involved in neuron differentiation;GO:0006935//chemotaxis	gi|6754904|ref|NP_035077.1|/0/netrin-3 precursor [Mus musculus]
109019	2450.65	102	21	3.59	0.94	-1.93325	Down	5.44594e-12	3.99948e-11	Nabp1	nucleic acid binding protein 1	K15280|1|2e-26|123|tca:660868|solute carrier family 35, member C2;K14711|3|1e-06|58.2|fch:102056028|solute carrier family 39 (zinc transporter), member 5	GO:0043234//protein complex;GO:0043231//intracellular membrane-bounded organelle;GO:0043234//protein complex;GO:0043231//intracellular membrane-bounded organelle;GO:0043234//protein complex;GO:0043231//intracellular membrane-bounded organelle	GO:0043566//structure-specific DNA binding;GO:0043566//structure-specific DNA binding;GO:0043566//structure-specific DNA binding	GO:0009314//response to radiation;GO:0000725//recombinational repair;GO:0022402//cell cycle process;GO:0009314//response to radiation;GO:0000725//recombinational repair;GO:0022402//cell cycle process;GO:0009314//response to radiation;GO:0000725//recombinational repair;GO:0022402//cell cycle process	gi|74195597|dbj|BAE39608.1|/7.3202e-95/unnamed protein product [Mus musculus]
15117	4262	438	101	9.84	2.58	-1.93129	Down	3.0479e-42	7.95246e-41	Has2	hyaluronan synthase 2	K00752|1|0.0|1075|umr:103661603|hyaluronan synthase [EC:2.4.1.212]	GO:0016021//integral component of membrane	GO:0008194//UDP-glycosyltransferase activity	GO:0016477//cell migration;GO:0006024//glycosaminoglycan biosynthetic process;GO:0033554//cellular response to stress;GO:0034112//positive regulation of homotypic cell-cell adhesion;GO:0003097//renal water transport;GO:0035809;GO:0036119//response to platelet-derived growth factor;GO:0044767//single-organism developmental process;GO:0040017//positive regulation of locomotion;GO:0034612//response …	gi|160358868|ref|NP_032242.3|/0/hyaluronan synthase 2 [Mus musculus]
213084	2030	30	6	1.22	0.32	-1.93074	Down	0.000196228	0.000659972	Cdkl3	cyclin-dependent kinase-like 3	K08824|1|1e-166|588|rno:103694901|cyclin-dependent kinase-like [EC:2.7.11.22]	GO:0044424;GO:0043231//intracellular membrane-bounded organelle;GO:0043231//intracellular membrane-bounded organelle;GO:0044424;GO:0044424;GO:0044424	GO:0004674//protein serine/threonine kinase activity;GO:0032550;GO:0004674//protein serine/threonine kinase activity;GO:0032550;GO:0004674//protein serine/threonine kinase activity;GO:0032550;GO:0004674//protein serine/threonine kinase activity;GO:0032550;GO:0004674//protein serine/threonine kinase activity;GO:0032550;GO:0004674//protein serine/threonine kinase activity;GO:0032550	GO:0006796//phosphate-containing compound metabolic process;GO:0006464//cellular protein modification process;GO:0006796//phosphate-containing compound metabolic process;GO:0006464//cellular protein modification process;GO:0006796//phosphate-containing compound metabolic process;GO:0006464//cellular protein modification process;GO:0006796//phosphate-containing compound metabolic process;GO:000646…	gi|148701687|gb|EDL33634.1|/0/cyclin-dependent kinase-like 3, isoform CRA_d, partial [Mus musculus]
78755	4331.27	60	16	1.52	0.4	-1.926	Down	3.89244e-06	1.62053e-05	Fam122b	family with sequence similarity 122, member B	-	-	-	-	gi|21313466|ref|NP_084443.1|/2.01116e-116/protein FAM122B isoform 2 [Mus musculus]
20183	2151	162.85	37.95	7.31	1.93	-1.92127	Down	1.03796e-16	1.04437e-15	Rxrg	retinoid X receptor gamma	K08526|1|0.0|766|rno:83574|retinoid X receptor gamma	GO:0031981//nuclear lumen;GO:0031981//nuclear lumen	GO:0046914//transition metal ion binding;GO:0003677//DNA binding;GO:0003708//retinoic acid receptor activity;GO:0046914//transition metal ion binding;GO:0003677//DNA binding;GO:0003708//retinoic acid receptor activity	GO:0006366//transcription from RNA polymerase II promoter;GO:0014706//striated muscle tissue development;GO:0009755//hormone-mediated signaling pathway;GO:0030154//cell differentiation;GO:0030522//intracellular receptor signaling pathway;GO:0044767//single-organism developmental process;GO:0042552//myelination;GO:0033993//response to lipid;GO:0006366//transcription from RNA polymerase II promoter…	gi|6677829|ref|NP_033133.1|/0/retinoic acid receptor RXR-gamma isoform 1 [Mus musculus]
18208	5757	64	15	1.06	0.28	-1.92057	Down	3.09352e-07	1.46837e-06	Ntn1	netrin 1	K06765|1|0.0|1201|mmu:18208|deleted in colorectal carcinoma;K06766|1|0.0|1201|mmu:18208|neogenin;K06767|1|0.0|1201|mmu:18208|Down syndrome cell adhesion molecule;K06843|1|0.0|1201|mmu:18208|netrin 1;K07521|1|0.0|1201|mmu:18208|netrin receptor unc-5	GO:0044424;GO:0005578//proteinaceous extracellular matrix	GO:0005488	GO:0007411//axon guidance;GO:0030307//positive regulation of cell growth;GO:0060443//mammary gland morphogenesis;GO:0007155//cell adhesion;GO:0012501//programmed cell death;GO:0051647//nucleus localization;GO:0008283//cell proliferation;GO:0030308//negative regulation of cell growth;GO:0042471//ear morphogenesis;GO:0016477//cell migration	gi|112363094|ref|NP_032770.2|/0/netrin-1 precursor [Mus musculus]
18826	3748	35	8	0.87	0.23	-1.91938	Down	0.00014553	0.000498338	Lcp1	lymphocyte cytosolic protein 1	K17276|1|0.0|1273|ptg:102960827|plastin-2	GO:0044459;GO:0031252//cell leading edge;GO:0044444//cytoplasmic part;GO:0015629//actin cytoskeleton;GO:0044459;GO:0031252//cell leading edge;GO:0044444//cytoplasmic part;GO:0015629//actin cytoskeleton	GO:0046872//metal ion binding;GO:0003779//actin binding;GO:0046872//metal ion binding;GO:0003779//actin binding	GO:0007015//actin filament organization;GO:0009887//organ morphogenesis;GO:0002285;GO:0006886//intracellular protein transport;GO:0006950//response to stress;GO:0007015//actin filament organization;GO:0009887//organ morphogenesis;GO:0002285;GO:0006886//intracellular protein transport;GO:0006950//response to stress	gi|591318376|ref|XP_007085449.1|/0/PREDICTED: plastin-2 isoform X1 [Panthera tigris altaica]
231214	5463	587	137	10.27	2.72	-1.91676	Down	2.11214e-55	7.37844e-54	Cc2d2a	coiled-coil and C2 domain containing 2A	K19352|1|0.0|2951|mmu:231214|coiled-coil and C2 domain-containing protein 2A	GO:0043232;GO:0035869//ciliary transition zone	-	GO:0048858//cell projection morphogenesis;GO:0007166//cell surface receptor signaling pathway;GO:0010927	gi|26986583|ref|NP_758478.1|/0/coiled-coil and C2 domain-containing protein 2A [Mus musculus]
319618	3311	69	16	2	0.53	-1.91594	Down	8.9735e-08	4.51577e-07	Dcp1b	decapping mRNA 1B	K12611|1|0.0|1063|mmu:319618|mRNA-decapping enzyme 1B [EC:3.-.-.-]	GO:0043231//intracellular membrane-bounded organelle	GO:0003824//catalytic activity	-	gi|257900506|ref|NP_001028551.2|/0/mRNA-decapping enzyme 1B [Mus musculus]
213649	3397	171	40	4.83	1.28	-1.91588	Down	3.48642e-17	3.65454e-16	Arhgef19	Rho guanine nucleotide exchange factor (GEF) 19	K07525|1|1e-90|337|cfa:486165|neuronal guanine nucleotide exchange factor	GO:0044464	GO:0005088//Ras guanyl-nucleotide exchange factor activity;GO:0008047//enzyme activator activity;GO:0008289//lipid binding	GO:0009611//response to wounding;GO:0030036//actin cytoskeleton organization	gi|148681411|gb|EDL13358.1|/0/Rho guanine nucleotide exchange factor (GEF) 19, isoform CRA_b, partial [Mus musculus]
330166	8716	76	18	0.83	0.22	-1.91561	Down	2.75122e-08	1.45557e-07	Miat	myocardial infarction associated transcript (non-protein coding)	-	-	-	-	gi|148688037|gb|EDL19984.1|/9.99723e-126/mCG128631, isoform CRA_c, partial [Mus musculus]
75329	2124.87	131	31	6.01	1.6	-1.90929	Down	2.37888e-13	1.93103e-12	Atf7ip2	activating transcription factor 7 interacting protein 2	-	GO:0043231//intracellular membrane-bounded organelle;GO:0031981//nuclear lumen	-	GO:0006351//transcription, DNA-templated;GO:0006351//transcription, DNA-templated	gi|225703066|ref|NP_694763.2|/0/activating transcription factor 7-interacting protein 2 isoform 1 [Mus musculus]
330427	3862	59	14	1.46	0.39	-1.90442	Down	1.06795e-06	4.76494e-06	9330102E08Rik	RIKEN cDNA 9330102E08 gene	-	-	-	-	gi|148667452|gb|EDK99868.1|/2.42378e-73/mCG144866, partial [Mus musculus]
110524	4612	119	28	2.47	0.66	-1.90397	Down	2.58466e-12	1.94405e-11	Dgkq	diacylglycerol kinase, theta	K00901|1|0.0|1824|mmu:110524|diacylglycerol kinase (ATP) [EC:2.7.1.107]	GO:0016604//nuclear body;GO:0043232;GO:0044444//cytoplasmic part;GO:0016020//membrane	GO:0043169//cation binding;GO:0032550;GO:0019899//enzyme binding;GO:0016301//kinase activity;GO:0008134//transcription factor binding	GO:0046683//response to organophosphorus;GO:0006796//phosphate-containing compound metabolic process;GO:0019935//cyclic-nucleotide-mediated signaling;GO:0007186//G-protein coupled receptor signaling pathway	gi|39841023|ref|NP_950176.1|/0/diacylglycerol kinase theta [Mus musculus]
245695	4063	43	10.01	1.01	0.27	-1.90332	Down	2.79404e-05	0.000104655	Tceanc	transcription elongation factor A (SII) N-terminal and central domain containing	K03145|1|9e-27|125|dgr:Dgri_GH10818|transcription elongation factor S-II	GO:0043231//intracellular membrane-bounded organelle	GO:0003676//nucleic acid binding	GO:0006354//DNA-templated transcription, elongation;GO:0006366//transcription from RNA polymerase II promoter	gi|145699116|ref|NP_001007578.2|/0/transcription elongation factor A N-terminal and central domain-containing protein [Mus musculus]
239833	4111	98	23	2.28	0.61	-1.90215	Down	2.1304e-10	1.38106e-09	Lmln	leishmanolysin-like (metallopeptidase M8 family)	K13539|1|0.0|1269|mmu:239833|leishmanolysin-like peptidase [EC:3.4.24.-]	GO:0044424	GO:0004175//endopeptidase activity;GO:0046914//transition metal ion binding	GO:0019538//protein metabolic process;GO:0022610;GO:0000087//mitotic M phase	gi|148665419|gb|EDK97835.1|/0/leishmanolysin-like (metallopeptidase M8 family), isoform CRA_c, partial [Mus musculus]
70681	2499	203	48	7.83	2.1	-1.89862	Down	6.27164e-20	7.71467e-19	Fam175a	family with sequence similarity 175, member A	-	GO:0043231//intracellular membrane-bounded organelle;GO:0043234//protein complex	GO:0043130//ubiquitin binding	GO:0009314//response to radiation;GO:0006281//DNA repair;GO:0000077//DNA damage checkpoint;GO:0006325//chromatin organization	gi|148688324|gb|EDL20271.1|/0/coiled-coil domain containing 98, isoform CRA_e, partial [Mus musculus]
77532	2952	105	25	3.42	0.92	-1.89429	Down	6.59506e-11	4.45584e-10	Jrkl	Jrk-like	K09229|1|5e-88|328|acs:100561333|KRAB and SCAN domains-containing zinc finger protein;K19326|2|2e-70|270|lcm:102349340|nesprin-1;K05164|3|2e-52|210|lcm:102357679|interleukin 17 receptor;K11496|4|2e-27|127|mdo:100031122|centromere protein B	GO:0043231//intracellular membrane-bounded organelle	GO:0003676//nucleic acid binding	-	gi|226443095|ref|NP_001028353.1|/0/jerky protein homolog-like [Mus musculus]
13195	1967	126	30	6.2	1.67	-1.89242	Down	8.0406e-13	6.26652e-12	Ddc	dopa decarboxylase	K01593|1|0.0|953|mmu:13195|aromatic-L-amino-acid decarboxylase [EC:4.1.1.28]	GO:0043005//neuron projection;GO:0044297//cell body;GO:0030136//clathrin-coated vesicle;GO:0043005//neuron projection;GO:0044297//cell body;GO:0030136//clathrin-coated vesicle	GO:0005515//protein binding;GO:0031406//carboxylic acid binding;GO:0016831//carboxy-lyase activity;GO:0005515//protein binding;GO:0031406//carboxylic acid binding;GO:0016831//carboxy-lyase activity	GO:0070848//response to growth factor;GO:0048511//rhythmic process;GO:0007275//multicellular organism development;GO:0015837//amine transport;GO:0042428//serotonin metabolic process;GO:0042417//dopamine metabolic process;GO:0017085//response to insecticide;GO:0006586;GO:0043279//response to alkaloid;GO:0042493//response to drug;GO:0019752//carboxylic acid metabolic process;GO:0070848//response to…	gi|148708700|gb|EDL40647.1|/0/dopa decarboxylase [Mus musculus]
17988	2909	189	45	6.25	1.69	-1.88683	Down	1.55801e-18	1.76529e-17	Ndrg1	N-myc downstream regulated gene 1	K18266|1|0.0|805|mmu:17988|protein NDRG1	GO:0005911//cell-cell junction;GO:0005815//microtubule organizing center;GO:0010008//endosome membrane	GO:0050839//cell adhesion molecule binding;GO:0017016//Ras GTPase binding;GO:0015631//tubulin binding	GO:0002274;GO:0042770//signal transduction in response to DNA damage;GO:0022011//myelination in peripheral nervous system;GO:0090231//regulation of spindle checkpoint;GO:0001666//response to hypoxia	gi|564360297|ref|XP_006241770.1|/0/PREDICTED: protein NDRG1 isoform X1 [Rattus norvegicus]
218503	5141	340	81	6.32	1.71	-1.88593	Down	3.97114e-32	7.82263e-31	Fcho2	FCH domain only 2	K12804|1|4e-23|114|aqu:100634782|proline-serine-threonine phosphatase interacting protein 1	GO:0030135//coated vesicle;GO:0012505//endomembrane system;GO:0016020//membrane	GO:0043168//anion binding;GO:0005543//phospholipid binding	GO:0006901//vesicle coating;GO:0007009//plasma membrane organization;GO:0006898//receptor-mediated endocytosis	gi|224994271|ref|NP_766179.2|/0/F-BAR domain only protein 2 [Mus musculus]
20528	2822	50.01	12	1.7	0.46	-1.88583	Down	8.3515e-06	3.35718e-05	Slc2a4	solute carrier family 2 (facilitated glucose transporter), member 4	K07191|1|0.0|828|mmu:20528|MFS transporter, SP family, solute carrier family 2 (facilitated glucose transporter), member 4	GO:0012506//vesicle membrane;GO:0030141//secretory granule;GO:0030135//coated vesicle;GO:0016021//integral component of membrane;GO:0005770//late endosome;GO:0009986//cell surface;GO:0005798//Golgi-associated vesicle;GO:0005886//plasma membrane	GO:0005356;GO:0005488	GO:0032868//response to insulin;GO:0006818//hydrogen transport;GO:0033500//carbohydrate homeostasis;GO:0045444//fat cell differentiation;GO:0008645//hexose transport;GO:0006970//response to osmotic stress;GO:0009059//macromolecule biosynthetic process;GO:0097305//response to alcohol;GO:0006811//ion transport	gi|15679951|gb|AAH14282.1|/0/Solute carrier family 2 (facilitated glucose transporter), member 4 [Mus musculus]
71599	3682	216	51	5.57	1.51	-1.88313	Down	3.85446e-21	5.07177e-20	Senp8	SUMO/sentrin specific peptidase 8	K08597|1|4e-126|455|mmu:71599|sentrin-specific protease 8 [EC:3.4.22.68]	-	GO:0019783//ubiquitin-like protein-specific protease activity;GO:0019783//ubiquitin-like protein-specific protease activity;GO:0019783//ubiquitin-like protein-specific protease activity;GO:0019783//ubiquitin-like protein-specific protease activity;GO:0019783//ubiquitin-like protein-specific protease activity	GO:0019538//protein metabolic process;GO:0019538//protein metabolic process;GO:0019538//protein metabolic process;GO:0019538//protein metabolic process;GO:0019538//protein metabolic process	gi|148694035|gb|EDL25982.1|/1.88116e-150/SUMO/sentrin specific peptidase 8, isoform CRA_b, partial [Mus musculus]
26360	3444	37	9	1.03	0.28	-1.87915	Down	0.000151404	0.000516872	Angptl2	angiopoietin-like 2	K06477|1|5e-56|222|bfo:BRAFLDRAFT_86061|sialophorin;K10104|1|5e-56|222|bfo:BRAFLDRAFT_86061|ficolin;K05465|2|1e-53|214|mze:101470933|angiopoietin 1;K05466|3|3e-53|213|bfo:BRAFLDRAFT_231341|angiopoietin 2	-	-	-	gi|31560520|ref|NP_036053.2|/0/angiopoietin-related protein 2 precursor [Mus musculus]
57913	2900	113	27	3.75	1.02	-1.87832	Down	1.33731e-11	9.53769e-11	Pidd1	p53 induced death domain protein 1	K10130|1|0.0|1539|mmu:57913|leucine-rich repeats and death domain-containing protein	GO:0043231//intracellular membrane-bounded organelle	-	GO:0030330//DNA damage response, signal transduction by p53 class mediator;GO:0006915//apoptotic process	gi|12083587|ref|NP_073145.1|/0/p53-induced death domain-containing protein 1 [Mus musculus]
66435	6514	93.02	22	1.36	0.37	-1.87801	Down	7.2555e-10	4.48874e-09	Uggt2	UDP-glucose glycoprotein glucosyltransferase 2	K11718|1|0.0|2798|mmu:66435|UDP-glucose:glycoprotein glucosyltransferase [EC:2.4.1.-]	-	-	-	gi|158749642|ref|NP_001074721.2|/0/UDP-glucose:glycoprotein glucosyltransferase 2 precursor [Mus musculus]
252973	4950	74	18	1.43	0.39	-1.87447	Down	6.42436e-08	3.27812e-07	Grhl2	grainyhead-like 2 (Drosophila)	K09275|1|0.0|1251|mmu:252973|transcription factor CP2 and related proteins	GO:0031981//nuclear lumen	-	GO:0014020;GO:0010467//gene expression	gi|823410662|ref|XP_012418540.1|/0/PREDICTED: LOW QUALITY PROTEIN: grainyhead-like protein 2 homolog [Odobenus rosmarus divergens]
108138	1557	75	18	4.68	1.28	-1.87036	Down	4.20912e-08	2.18762e-07	Xrcc4	X-ray repair complementing defective repair in Chinese hamster cells 4	K10886|1|0.0|647|mmu:108138|DNA-repair protein XRCC4	GO:0005694//chromosome;GO:0044428//nuclear part;GO:0043234//protein complex;GO:0044444//cytoplasmic part	GO:0005515//protein binding;GO:0003676//nucleic acid binding;GO:0003824//catalytic activity	GO:0030217//T cell differentiation;GO:0043085//positive regulation of catalytic activity;GO:0000726;GO:0043066//negative regulation of apoptotic process;GO:0010720//positive regulation of cell development;GO:0043009//chordate embryonic development;GO:0008284//positive regulation of cell proliferation;GO:0006266//DNA ligation;GO:0002320//lymphoid progenitor cell differentiation;GO:0010212//respons…	gi|21312636|ref|NP_082288.1|/0/DNA repair protein XRCC4 [Mus musculus]
106393	4978	253	61	4.86	1.33	-1.86953	Down	5.10032e-24	7.47172e-23	Srl	sarcalumenin	K12483|1|3e-62|243|tad:TRIADDRAFT_18691|EH domain-containing protein 1;K12476|3|1e-59|234|ola:101160952|EH domain-containing protein 3	GO:0005783//endoplasmic reticulum	GO:0032550	-	gi|34328417|ref|NP_780556.2|/0/sarcalumenin precursor [Mus musculus]
212448	5644	787.04	190.1	13.33	3.65	-1.86871	Down	3.0333e-71	1.46042e-69	9330159F19Rik	RIKEN cDNA 9330159F19 gene	-	-	-	-	gi|242117990|ref|NP_001156009.1|/0/uncharacterized protein KIAA0408 homolog [Mus musculus]
217410	4198	182	44	4.15	1.14	-1.86408	Down	1.20914e-17	1.30405e-16	Trib2	tribbles pseudokinase 2	K08814|1|0.0|700|mmu:217410|tribbles homolog 1/2	GO:0043231//intracellular membrane-bounded organelle;GO:0043232	GO:0016301//kinase activity;GO:0032550;GO:0044389//ubiquitin-like protein ligase binding;GO:0055103//ligase regulator activity;GO:0019887//protein kinase regulator activity	GO:0031398//positive regulation of protein ubiquitination;GO:0043408//regulation of MAPK cascade;GO:0045444//fat cell differentiation;GO:0001933//negative regulation of protein phosphorylation;GO:0044092//negative regulation of molecular function;GO:0031331;GO:0042036//negative regulation of cytokine biosynthetic process	gi|31542100|ref|NP_653134.2|/0/tribbles homolog 2 [Mus musculus]
74229	4438	724	176	15.62	4.31	-1.85763	Down	3.21078e-65	1.38335e-63	Paqr8	progestin and adipoQ receptor family member VIII	K07297|1|8e-16|89.4|smm:Smp_057130|adiponectin receptor	GO:0031224//intrinsic component of membrane	GO:0008289//lipid binding	GO:0007292//female gamete generation;GO:0048869//cellular developmental process	gi|40254346|ref|NP_083105.3|/0/membrane progestin receptor beta [Mus musculus]
13549	2404	106	25	4.12	1.14	-1.85361	Down	4.3153e-11	2.9766e-10	Dyrk1b	dual-specificity tyrosine-(Y)-phosphorylation regulated kinase 1b	K08825|1|0.0|913|pale:102896998|dual specificity tyrosine-phosphorylation-regulated kinase 1 [EC:2.7.12.1]	-	GO:0003712//transcription cofactor activity;GO:0004672//protein kinase activity;GO:0003712//transcription cofactor activity;GO:0004672//protein kinase activity;GO:0003712//transcription cofactor activity;GO:0004672//protein kinase activity	GO:0000768//syncytium formation by plasma membrane fusion;GO:0006464//cellular protein modification process;GO:0006796//phosphate-containing compound metabolic process;GO:0006351//transcription, DNA-templated;GO:0000768//syncytium formation by plasma membrane fusion;GO:0006464//cellular protein modification process;GO:0006796//phosphate-containing compound metabolic process;GO:0006351//transcript…	gi|148692205|gb|EDL24152.1|/0/dual-specificity tyrosine-(Y)-phosphorylation regulated kinase 1b, isoform CRA_b, partial [Mus musculus]
217335	5404	427	104	7.55	2.09	-1.85297	Down	4.51318e-39	1.07567e-37	Fbf1	Fas (TNFRSF6) binding factor 1	K16471|1|0.0|1762|mmu:217335|Fas-binding factor 1	GO:0043232	GO:0005488	GO:0030010//establishment of cell polarity;GO:0007043//cell-cell junction assembly	gi|144922653|ref|NP_766159.3|/0/fas-binding factor 1 [Mus musculus]
214968	6030.33	73.23	18.12	1.19	0.33	-1.85042	Down	9.78186e-08	4.90494e-07	Sema6d	sema domain, transmembrane domain (TM), and cytoplasmic domain, (semaphorin) 6D	K06756|1|0.0|1957|mmu:214968|neuronal cell adhesion molecule;K06820|1|0.0|1957|mmu:214968|plexin A;K06842|1|0.0|1957|mmu:214968|semaphorin 6	GO:0031224//intrinsic component of membrane;GO:0031224//intrinsic component of membrane;GO:0031224//intrinsic component of membrane;GO:0031224//intrinsic component of membrane;GO:0031224//intrinsic component of membrane;GO:0031224//intrinsic component of membrane;GO:0031224//intrinsic component of membrane	GO:0005102//receptor binding;GO:0005102//receptor binding;GO:0005102//receptor binding;GO:0005102//receptor binding;GO:0005102//receptor binding;GO:0005102//receptor binding;GO:0005102//receptor binding	GO:0048731//system development;GO:0048869//cellular developmental process;GO:0048731//system development;GO:0048869//cellular developmental process;GO:0048731//system development;GO:0048869//cellular developmental process;GO:0048731//system development;GO:0048869//cellular developmental process;GO:0048731//system development;GO:0048869//cellular developmental process;GO:0048731//system developmen…	gi|40385871|ref|NP_954709.1|/0/semaphorin-6D isoform Sema6D-5 precursor [Mus musculus]
319545	2892	115	28	3.82	1.06	-1.84951	Down	1.39655e-11	9.9475e-11	D430020J02Rik	RIKEN cDNA D430020J02 gene	K08634|1|1e-31|140|myd:102770505|ADAM-like, decysin 1 [EC:3.4.24.-];K14684|2|6e-22|108|ngi:103726559|solute carrier family 25 (mitochondrial phosphate transporter), member 23/24/25/41;K05068|3|3e-15|87.0|ptg:102970992|interleukin 2 receptor alpha;K14702|4|2e-14|84.0|cmy:102932003|solute carrier family 26 (sodium-independent chloride/iodide transporter), member 4;K12900|5|2e-11|74.3|ngi:103751351|…	-	-	-	gi|672059154|ref|XP_008763709.1|/0/PREDICTED: MLV-related proviral Env polyprotein-like [Rattus norvegicus]
14313	2755.2	394	98	13.96	3.88	-1.84717	Down	2.06542e-35	4.48388e-34	Fst	follistatin	K04661|1|0.0|695|mmu:14313|follistatin	GO:0043231//intracellular membrane-bounded organelle;GO:0043231//intracellular membrane-bounded organelle;GO:0043231//intracellular membrane-bounded organelle	GO:0060089;GO:0043168//anion binding;GO:0032403//protein complex binding;GO:0043168//anion binding;GO:0032403//protein complex binding;GO:0043168//anion binding;GO:0032403//protein complex binding	GO:0030097//hemopoiesis;GO:0006366//transcription from RNA polymerase II promoter;GO:0032277//negative regulation of gonadotropin secretion;GO:0008283//cell proliferation;GO:0042476//odontogenesis;GO:0008406//gonad development;GO:0001942//hair follicle development;GO:0019953//sexual reproduction;GO:0030154//cell differentiation;GO:0032924//activin receptor signaling pathway;GO:0030097//hemopoiesi…	gi|672890584|ref|NP_001288302.1|/0/follistatin FST315 precursor [Mus musculus]
14055	4224	330	81	7.48	2.08	-1.84645	Down	2.55294e-30	4.78762e-29	Ezh1	enhancer of zeste 1 polycomb repressive complex 2 subunit	K17451|1|0.0|1530|mmu:14055|histone-lysine N-methyltransferase EZH1 [EC:2.1.1.43]	GO:0031519//PcG protein complex	GO:0005488;GO:0018024//histone-lysine N-methyltransferase activity	GO:0034968//histone lysine methylation;GO:0006351//transcription, DNA-templated	gi|148671951|gb|EDL03898.1|/0/enhancer of zeste homolog 1 (Drosophila), isoform CRA_a, partial [Mus musculus]
75424	3695	77.49	19.01	2.01	0.56	-1.8437	Down	4.36722e-08	2.26629e-07	Zfp820	zinc finger protein 820	K09228|1|0.0|626|cge:100763047|KRAB domain-containing zinc finger protein	-	-	-	gi|569001926|ref|XP_006525129.1|/0/PREDICTED: zinc finger protein 820 isoform X2 [Mus musculus]
104271	8408	114	28	1.29	0.36	-1.8413	Down	2.12082e-11	1.49355e-10	Tex15	testis expressed gene 15	-	-	-	-	gi|118722338|ref|NP_113551.2|/0/testis-expressed sequence 15 protein [Mus musculus]
11941	6922	135	33	1.86	0.52	-1.83872	Down	2.6043e-13	2.10892e-12	Atp2b2	ATPase, Ca++ transporting, plasma membrane 2	K05850|1|0.0|2107|mmu:11941|Ca2+ transporting ATPase, plasma membrane [EC:3.6.3.8]	GO:0031224//intrinsic component of membrane;GO:0043005//neuron projection;GO:0043231//intracellular membrane-bounded organelle;GO:0044459;GO:0043025//neuronal cell body;GO:0031224//intrinsic component of membrane;GO:0043005//neuron projection;GO:0043231//intracellular membrane-bounded organelle;GO:0044459;GO:0043025//neuronal cell body	GO:0005102//receptor binding;GO:0046872//metal ion binding;GO:0032550;GO:0019904//protein domain specific binding;GO:0019829//cation-transporting ATPase activity;GO:0005102//receptor binding;GO:0046872//metal ion binding;GO:0032550;GO:0019904//protein domain specific binding;GO:0019829//cation-transporting ATPase activity	GO:0050804//modulation of synaptic transmission;GO:0022037//metencephalon development;GO:0050954//sensory perception of mechanical stimulus;GO:0002093//auditory receptor cell morphogenesis;GO:0031214//biomineral tissue development;GO:0006874//cellular calcium ion homeostasis;GO:0007589//body fluid secretion;GO:0009154//purine ribonucleotide catabolic process;GO:0044708//single-organism behavior;G…	gi|148667088|gb|EDK99504.1|/0/ATPase, Ca++ transporting, plasma membrane 2, isoform CRA_b, partial [Mus musculus]
108958	3451.6	267	67	7.53	2.11	-1.83541	Down	2.80812e-24	4.14994e-23	Fam73b	family with sequence similarity 73, member B	-	GO:0031224//intrinsic component of membrane;GO:0031224//intrinsic component of membrane	-	GO:0001501//skeletal system development;GO:0001501//skeletal system development	gi|74178322|dbj|BAE32434.1|/0/unnamed protein product [Mus musculus]
56291	4258	230	57	5.17	1.45	-1.83411	Down	2.18862e-21	2.90944e-20	Styx	serine/threonine/tyrosine interaction protein	K18042|1|3e-125|452|mmu:56291|serine/threonine/tyrosine-interacting protein	GO:0044424	-	GO:0048232//male gamete generation	gi|46852143|ref|NP_062611.2|/2.56772e-124/serine/threonine/tyrosine-interacting protein [Mus musculus]
20664	4037	48	12	1.14	0.32	-1.83289	Down	1.95102e-05	7.48639e-05	Sox1	SRY (sex determining region Y)-box 1	K09267|1|7e-115|418|mmu:20664|transcription factor SOX1/3/14/21 (SOX group B)	GO:0043231//intracellular membrane-bounded organelle	GO:0000976//transcription regulatory region sequence-specific DNA binding	GO:0016477//cell migration;GO:0048665//neuron fate specification;GO:0021879//forebrain neuron differentiation;GO:0002088//lens development in camera-type eye	gi|117606322|ref|NP_033259.2|/6.60369e-114/transcription factor SOX-1 [Mus musculus]
26399	2064	222	55	10.4	2.92	-1.83254	Down	1.06226e-20	1.36357e-19	Map2k6	mitogen-activated protein kinase kinase 6	K04433|1|0.0|657|mmu:26399|mitogen-activated protein kinase kinase 6 [EC:2.7.12.2]	GO:0043231//intracellular membrane-bounded organelle;GO:0043232	GO:0032550;GO:0004672//protein kinase activity;GO:0019900//kinase binding	GO:0006351//transcription, DNA-templated;GO:0006941//striated muscle contraction;GO:0042221//response to chemical;GO:0006915//apoptotic process;GO:0006468//protein phosphorylation	gi|507673141|ref|XP_004709231.1|/0/PREDICTED: dual specificity mitogen-activated protein kinase kinase 6 [Echinops telfairi]
319781	4414	920	228	19.95	5.61	-1.83032	Down	9.12532e-81	5.04384e-79	9530051G07Rik	RIKEN cDNA 9530051G07 gene	-	-	-	-	gi|148699413|gb|EDL31360.1|/2.37747e-56/mCG144811, partial [Mus musculus]
207607	4979	100	25	1.92	0.54	-1.83007	Down	5.35574e-10	3.35543e-09	Ccdc40	coiled-coil domain containing 40	K10352|1|6e-26|123|aml:100466547|myosin heavy chain	GO:0043231//intracellular membrane-bounded organelle	-	GO:0030323//respiratory tube development;GO:0001889//liver development;GO:0043623//cellular protein complex assembly;GO:0001539//cilium or flagellum-dependent cell motility;GO:0007368//determination of left/right symmetry;GO:0003352//regulation of cilium movement;GO:0003351//epithelial cilium movement	gi|148702741|gb|EDL34688.1|/0/coiled-coil domain containing 40, isoform CRA_a [Mus musculus]
18604	2279	72	18	3.05	0.86	-1.8264	Down	1.48573e-07	7.32316e-07	Pdk2	pyruvate dehydrogenase kinase, isoenzyme 2	K00898|1|0.0|785|mmu:18604|pyruvate dehydrogenase kinase 2/3/4 [EC:2.7.11.2]	GO:0031981//nuclear lumen;GO:0005759//mitochondrial matrix;GO:0043234//protein complex	GO:0032550;GO:0004672//protein kinase activity;GO:0046983//protein dimerization activity;GO:0042802//identical protein binding	GO:0006094//gluconeogenesis;GO:0006086//acetyl-CoA biosynthetic process from pyruvate;GO:0033500//carbohydrate homeostasis;GO:0072331//signal transduction by p53 class mediator;GO:0031323//regulation of cellular metabolic process;GO:0055067;GO:0000302//response to reactive oxygen species;GO:0007169//transmembrane receptor protein tyrosine kinase signaling pathway;GO:0006468//protein phosphorylati…	gi|226958643|ref|NP_598428.2|/0/pyruvate dehydrogenase kinase, isoenzyme 2 [Mus musculus]
20443	2059	213.06	53	10	2.82	-1.82623	Down	7.79176e-20	9.54959e-19	St3gal4	ST3 beta-galactoside alpha-2,3-sialyltransferase 4	K03494|1|0.0|648|mmu:20443|beta-galactoside alpha-2,3-sialyltransferase (sialyltransferase 4C) [EC:2.4.99.4]	GO:0031228//intrinsic component of Golgi membrane	GO:0008373//sialyltransferase activity	GO:0006464//cellular protein modification process	gi|755528480|ref|XP_011240734.1|/0/PREDICTED: CMP-N-acetylneuraminate-beta-galactosamide-alpha-2,3-sialyltransferase 4 isoform X10 [Mus musculus]
106585	8991	80	20	0.85	0.24	-1.82443	Down	2.96224e-08	1.56131e-07	Ankrd12	ankyrin repeat domain 12	K10683|1|8e-32|143|xma:102231240|BRCA1-associated RING domain protein 1	GO:0044424	-	-	gi|71834683|ref|NP_001020743.1|/0/ankyrin repeat domain-containing protein 12 [Mus musculus]
12570	2704	308	77	10.96	3.11	-1.81726	Down	7.04354e-28	1.21637e-26	Cdk5r2	cyclin-dependent kinase 5, regulatory subunit 2 (p39)	K11716|1|2e-74|283|lcm:102351830|cyclin-dependent kinase 5 activator 1	GO:0044424	GO:0005515//protein binding;GO:0043539//protein serine/threonine kinase activator activity	GO:0021586//pons maturation;GO:0017156//calcium ion regulated exocytosis;GO:0021543//pallium development;GO:0051726//regulation of cell cycle;GO:0045860//positive regulation of protein kinase activity;GO:0048646//anatomical structure formation involved in morphogenesis	gi|116875854|ref|NP_034002.2|/1.21096e-137/cyclin-dependent kinase 5 activator 2 [Mus musculus]
18671	4977	109.86	27.31	2.11	0.6	-1.81421	Down	7.14564e-11	4.81815e-10	Abcb1a	ATP-binding cassette, sub-family B (MDR/TAP), member 1A	K05658|1|0.0|2296|mmu:18671|ATP-binding cassette, subfamily B (MDR/TAP), member 1 [EC:3.6.3.44]	-	-	-	gi|153791547|ref|NP_035206.2|/0/multidrug resistance protein 1A [Mus musculus]
232566	1027	48	12	4.6	1.31	-1.81207	Down	1.95102e-05	7.4881e-05	Amn1	antagonist of mitotic exit network 1	K10268|1|5e-25|117|ola:101160411|F-box and leucine-rich repeat protein 2/20	-	-	-	gi|148678814|gb|EDL10761.1|/1.93888e-154/mCG17791, isoform CRA_a, partial [Mus musculus]
101401	6056	520	131	8.2	2.34	-1.80912	Down	1.3239e-45	3.82226e-44	Adamts9	a disintegrin-like and metallopeptidase (reprolysin type) with thrombospondin type 1 motif, 9	K08624|1|0.0|2874|mmu:101401|a disintegrin and metalloproteinase with thrombospondin motifs 9 [EC:3.4.24.-]	-	-	-	gi|568940084|ref|XP_006505323.1|/0/PREDICTED: A disintegrin and metalloproteinase with thrombospondin motifs 9 isoform X1 [Mus musculus]
320586	2131	1008.3	253.61	45.71	13.05	-1.80846	Down	3.86484e-87	2.36149e-85	A630089N07Rik	RIKEN cDNA A630089N07 gene	K09228|1|2e-44|182|rno:691280|KRAB domain-containing zinc finger protein	-	-	-	gi|4204571|gb|AAD10772.1|/3.6796e-118/unknown [Mus musculus]
668030	2592	199.6	50.4	7.42	2.12	-1.80735	Down	1.90075e-18	2.13491e-17	Gm14432	predicted gene 14432	K09228|1|0.0|1083|mmu:100043915|KRAB domain-containing zinc finger protein	-	-	-	gi|123858410|emb|CAM27978.1|/0/novel KRAB box and zinc finger, C2H2 type domain containing protein [Mus musculus]
239102	8738	493	124	5.38	1.54	-1.80468	Down	2.14586e-43	5.77835e-42	Zfhx2	zinc finger homeobox 2	K09379|1|0.0|3945|mmu:239102|zinc finger homeobox protein 2	-	-	-	gi|85986589|ref|NP_001034287.1|/0/zinc finger homeobox protein 2 [Mus musculus]
66457	1495	91	23	5.92	1.7	-1.80006	Down	4.0226e-09	2.3006e-08	2810002D19Rik	RIKEN cDNA 2810002D19 gene	-	-	-	-	gi|148695696|gb|EDL27643.1|/8.60483e-25/mCG59368 [Mus musculus]
74238	1577	95	24	5.85	1.68	-1.79998	Down	1.80408e-09	1.07496e-08	Mterf2	mitochondrial transcription termination factor 2	K15031|1|0.0|725|mmu:74238|transcription termination factor, mitochondrial	GO:0005759//mitochondrial matrix	GO:0000975//regulatory region DNA binding;GO:0042802//identical protein binding	GO:0006351//transcription, DNA-templated	gi|148689467|gb|EDL21414.1|/0/MTERF domain containing 3, isoform CRA_a [Mus musculus]
241062	10579	2585	655	23.28	6.69	-1.79901	Down	2.90942e-218	6.4325e-216	Pgap1	post-GPI attachment to proteins 1	K05294|1|0.0|1765|mmu:241062|glycosylphosphatidylinositol deacylase [EC:3.-.-.-]	GO:0031224//intrinsic component of membrane;GO:0005789//endoplasmic reticulum membrane	GO:0016788//hydrolase activity, acting on ester bonds	GO:0003002//regionalization;GO:0015791//polyol transport;GO:0050954//sensory perception of mechanical stimulus;GO:0090304;GO:0009798//axis specification;GO:0006497//protein lipidation;GO:0015031//protein transport;GO:0009790//embryo development	gi|254028203|ref|NP_001156786.1|/0/GPI inositol-deacylase [Mus musculus]
67958	7735.56	2866	726	35.35	10.16	-1.79881	Down	7.63014e-242	2.00327e-239	U2surp	U2 snRNP-associated SURP domain containing	K12842|1|0.0|1443|umr:103681545|U2-associated protein SR140	GO:0031981//nuclear lumen;GO:0031981//nuclear lumen	GO:0003676//nucleic acid binding;GO:0036094//small molecule binding;GO:0003676//nucleic acid binding	GO:0010467//gene expression;GO:0010467//gene expression	gi|171460908|ref|NP_080752.2|/0/U2 snRNP-associated SURP motif-containing protein isoform 2 [Mus musculus]
269401	5390	409	104	7.25	2.09	-1.79448	Down	7.28396e-36	1.6062e-34	Zfp512b	zinc finger protein 512B	K00876|1|0.0|827|myb:102264222|uridine kinase [EC:2.7.1.48];K15200|2|3e-32|144|bfo:BRAFLDRAFT_111367|general transcription factor 3C polypeptide 2;K00907|4|5e-15|87.0|ecb:100070482|myosin-light-chain kinase [EC:2.7.11.18]	-	-	-	gi|37360280|dbj|BAC98118.1|/0/mKIAA1196 protein [Mus musculus]
18139	5984.64	1656	409	25.65	7.41	-1.79141	Down	1.95133e-144	2.23049e-142	Zfp638	zinc finger protein 638	K13172|1|6e-18|97.1|mze:101468083|serine/arginine repetitive matrix protein 2;K13213|3|3e-13|81.3|cmk:103177266|matrin 3	-	-	-	gi|568941016|ref|XP_006505774.1|/0/PREDICTED: zinc finger protein 638 isoform X8 [Mus musculus]
100038392	1709	58.88	15.02	3.34	0.97	-1.78379	Down	3.87156e-06	1.61224e-05	Gm10785	predicted gene 10785	-	-	-	-	gi|148671866|gb|EDL03813.1|/4.58641e-41/mCG145894, partial [Mus musculus]
21667	1948	3968	1017	197.09	57.33	-1.78149	Down	0	0	Tdgf1	teratocarcinoma-derived growth factor 1	-	GO:0031224//intrinsic component of membrane;GO:0019898//extrinsic component of membrane;GO:0043231//intracellular membrane-bounded organelle;GO:0044459;GO:0044444//cytoplasmic part;GO:0044421	GO:0070697//activin receptor binding;GO:0038023//signaling receptor activity	GO:0007179//transforming growth factor beta receptor signaling pathway;GO:0001952//regulation of cell-matrix adhesion;GO:0070741//response to interleukin-6;GO:0006915//apoptotic process;GO:0016055//Wnt signaling pathway;GO:0008284//positive regulation of cell proliferation;GO:0048732//gland development;GO:0043009//chordate embryonic development;GO:0032924//activin receptor signaling pathway;GO:00…	gi|134053945|ref|NP_035692.2|/1.36231e-92/teratocarcinoma-derived growth factor precursor [Mus musculus]
13003	9280.49	155	32	1.27	0.37	-1.77923	Down	1.77993e-17	1.89412e-16	Vcan	versican	K05695|1|0.0|5341|rno:114122|receptor-type tyrosine-protein phosphatase F [EC:3.1.3.48];K06256|1|0.0|5341|rno:114122|CD44 antigen;K06495|1|0.0|5341|rno:114122|selectin, lymphocyte;K06793|1|0.0|5341|rno:114122|versican core protein	GO:0031012//extracellular matrix;GO:0044421;GO:0031012//extracellular matrix;GO:0044421;GO:0005764//lysosome;GO:0031012//extracellular matrix;GO:0044431//Golgi apparatus part;GO:0044421;GO:0044431//Golgi apparatus part;GO:0005764//lysosome;GO:0044421;GO:0031012//extracellular matrix;GO:0044421;GO:0031012//extracellular matrix	GO:0071813//lipoprotein particle binding;GO:0046872//metal ion binding;GO:0005539//glycosaminoglycan binding;GO:0071813//lipoprotein particle binding;GO:0046872//metal ion binding;GO:0005539//glycosaminoglycan binding;GO:0097367//carbohydrate derivative binding;GO:0046872//metal ion binding;GO:0071813//lipoprotein particle binding;GO:0005539//glycosaminoglycan binding;GO:0005488	GO:0016477//cell migration;GO:0022610;GO:0007409//axonogenesis;GO:0006950//response to stress;GO:0016477//cell migration;GO:0022610;GO:0007409//axonogenesis;GO:0006950//response to stress;GO:0016477//cell migration;GO:0006024//glycosaminoglycan biosynthetic process;GO:0044238//primary metabolic process;GO:0006790//sulfur compound metabolic process;GO:0006027//glycosaminoglycan catabolic process;G…	gi|148668664|gb|EDL00983.1|/0/mCG116562, isoform CRA_c, partial [Mus musculus]
52040	4239	1256.92	323.06	28.4	8.28	-1.77819	Down	2.60492e-105	1.95404e-103	Ppp1r10	protein phosphatase 1, regulatory subunit 10	K17552|1|0.0|916|mmu:52040|protein phosphatase 1 regulatory subunit 10	GO:0043231//intracellular membrane-bounded organelle;GO:0008287//protein serine/threonine phosphatase complex;GO:0000785//chromatin	GO:0003676//nucleic acid binding;GO:0046872//metal ion binding;GO:0019903//protein phosphatase binding;GO:0019212//phosphatase inhibitor activity	GO:0044092//negative regulation of molecular function;GO:0008152//metabolic process;GO:0006886//intracellular protein transport	gi|444727362|gb|ELW67861.1|/0/Serine/threonine-protein phosphatase 1 regulatory subunit 10 [Tupaia chinensis]
272381	2753	51	13	1.78	0.52	-1.77529	Down	1.30734e-05	5.12653e-05	Lrrc4b	leucine rich repeat containing 4B	K05695|1|0.0|1086|mmu:272381|receptor-type tyrosine-protein phosphatase F [EC:3.1.3.48];K06777|1|0.0|1086|mmu:272381|receptor-type tyrosine-protein phosphatase delta [EC:3.1.3.48];K06778|1|0.0|1086|mmu:272381|receptor-type tyrosine-protein phosphatase S [EC:3.1.3.48];K16360|1|0.0|1086|mmu:272381|netrin-G3 ligand	GO:0016020//membrane;GO:0045202//synapse	GO:0005515//protein binding	GO:0007416//synapse assembly	gi|38016190|ref|NP_937893.1|/0/leucine-rich repeat-containing protein 4B precursor [Mus musculus]
276919	3448	1011	261	28.14	8.24	-1.77191	Down	9.23176e-85	5.38615e-83	Gemin4	gem (nuclear organelle) associated protein 4	K13132|1|0.0|2123|mmu:276919|gem associated protein 4	GO:0016604//nuclear body	GO:0005488	-	gi|262331526|ref|NP_796341.2|/0/gem-associated protein 4 [Mus musculus]
72518	2461.21	572	149	22.5	6.62	-1.76502	Down	3.14578e-48	9.61064e-47	2610307P16Rik	RIKEN cDNA 2610307P16 gene	-	-	-	-	gi|149045306|gb|EDL98392.1|/2.0656e-24/rCG44150, isoform CRA_a [Rattus norvegicus]
319513	3105.79	214	50	5.98	1.76	-1.76457	Down	3.64036e-21	4.79381e-20	Pced1a	PC-esterase domain containing 1A	-	-	-	-	gi|148696319|gb|EDL28266.1|/0/RIKEN cDNA A930025D01, isoform CRA_b, partial [Mus musculus]
53970	4189	162	42	3.7	1.09	-1.7632	Down	8.23676e-15	7.35791e-14	Rfx5	regulatory factor X, 5 (influences HLA class II expression)	K08061|1|0.0|759|mmu:53970|regulatory factor X 5	GO:0043231//intracellular membrane-bounded organelle	GO:0003676//nucleic acid binding	GO:0006351//transcription, DNA-templated	gi|7716046|gb|AAF68260.1|/0/regulator factor X 5 [Mus musculus]
72780	2411	50	13	2	0.59	-1.76121	Down	1.97895e-05	7.58494e-05	Rspo3	R-spondin 3	K19471|1|5e-61|238|lcm:102349873|R-spondin-1	-	GO:0001664//G-protein coupled receptor binding;GO:0005539//glycosaminoglycan binding	GO:0048598//embryonic morphogenesis;GO:0016055//Wnt signaling pathway	gi|269973856|ref|NP_082627.3|/1.53702e-112/R-spondin-3 precursor [Mus musculus]
338350	2375	55.96	14.65	2.27	0.67	-1.76046	Down	5.77808e-06	2.36284e-05	Acad12	acyl-Coenzyme A dehydrogenase family, member 12	K11729|1|0.0|905|mmu:71985|acyl-CoA dehydrogenase family member 10	GO:0043231//intracellular membrane-bounded organelle	GO:0016491//oxidoreductase activity;GO:0000166//nucleotide binding;GO:0016740//transferase activity	GO:0044710	gi|257467675|ref|NP_848914.2|/0/acyl-Coenzyme A dehydrogenase family, member 10-like [Mus musculus]
208595	1368	38.38	10.03	2.74	0.81	-1.75818	Down	0.000233818	0.000777527	Mterf1b	mitochondrial transcription termination factor 1b	K15031|1|0.0|685|mmu:208595|transcription termination factor, mitochondrial	GO:0005759//mitochondrial matrix	GO:0043566//structure-specific DNA binding	GO:0000959//mitochondrial RNA metabolic process;GO:0071103//DNA conformation change;GO:0006351//transcription, DNA-templated	gi|295317344|ref|NP_001036135.2|/0/mitochondrial transcription termination factor-like [Mus musculus]
17863	3516.61	399	104	10.86	3.22	-1.75389	Down	4.12338e-34	8.68235e-33	Myb	myeloblastosis oncogene	K09420|1|0.0|1397|mmu:17863|myb proto-oncogene protein	GO:0034399//nuclear periphery;GO:0034399//nuclear periphery	GO:0001071//nucleic acid binding transcription factor activity;GO:0003676//nucleic acid binding;GO:0001071//nucleic acid binding transcription factor activity;GO:0005488	GO:0002699//positive regulation of immune effector process;GO:0007599//hemostasis;GO:0042592//homeostatic process;GO:0006366//transcription from RNA polymerase II promoter;GO:0044772//mitotic cell cycle phase transition;GO:0031062//positive regulation of histone methylation;GO:0043009//chordate embryonic development;GO:0070838//divalent metal ion transport;GO:0048565//digestive tract development;…	gi|110556654|ref|NP_034978.3|/0/transcriptional activator Myb isoform 2 [Mus musculus]
244585	6969	108	28	1.48	0.44	-1.75002	Down	2.51164e-10	1.61512e-09	Rpgrip1l	Rpgrip1-like	K16550|1|0.0|2354|mmu:244585|protein fantom	GO:0005815//microtubule organizing center;GO:0043296//apical junction complex	GO:0031862	GO:0007186//G-protein coupled receptor signaling pathway;GO:0007507//heart development;GO:0009855//determination of bilateral symmetry;GO:0030326//embryonic limb morphogenesis;GO:0003002//regionalization;GO:0001654//eye development;GO:0007224//smoothened signaling pathway;GO:0048858//cell projection morphogenesis;GO:0022037//metencephalon development;GO:0021988//olfactory lobe development;GO:0010…	gi|145976944|ref|NP_775607.2|/0/protein fantom [Mus musculus]
NM_001327860	966	93.15	24.37	9.51	2.83	-1.74864	Down	4.10152e-09	2.34414e-08	-	-	K12877|1|2e-61|238|clv:102086086|protein mago nashi	GO:0005681//spliceosomal complex;GO:0016604//nuclear body;GO:0043234//protein complex;GO:0044444//cytoplasmic part	GO:0003676//nucleic acid binding	GO:0006366//transcription from RNA polymerase II promoter;GO:0006412//translation;GO:0006397//mRNA processing;GO:0000956//nuclear-transcribed mRNA catabolic process;GO:0000377;GO:0007276//gamete generation;GO:0006405//RNA export from nucleus	gi|511869917|ref|XP_004755910.1|/2.67493e-62/PREDICTED: protein mago nashi homolog 2 isoform X1 [Mustela putorius furo]
245404	3498	179	47	4.89	1.46	-1.74387	Down	5.25976e-16	5.06184e-15	Dcaf12l1	DDB1 and CUL4 associated factor 12-like 1	K11803|1|2e-141|506|mdo:100010360|WD repeat-containing protein 40A	-	-	-	gi|300192937|ref|NP_848854.3|/0/DDB1- and CUL4-associated factor 12-like protein 1 [Mus musculus]
231042	2909	152	40	5.02	1.5	-1.74272	Down	9.01556e-14	7.55177e-13	Nupl2	nucleoporin like 2	K14321|1|0.0|707|mmu:231042|nucleoporin-like protein 2	GO:0005635//nuclear envelope	GO:0046914//transition metal ion binding	GO:0050658//RNA transport;GO:0045184//establishment of protein localization	gi|254540171|ref|NP_694732.3|/0/nucleoporin-like protein 2 [Mus musculus]
14708	3362	95	25.01	2.71	0.81	-1.7423	Down	4.15088e-09	2.37074e-08	Gng7	guanine nucleotide binding protein (G protein), gamma 7	K04543|1|1e-29|135|mmu:14708|guanine nucleotide-binding protein G(I)/G(S)/G(O) subunit gamma-7	GO:0031234//extrinsic component of cytoplasmic side of plasma membrane;GO:0031234//extrinsic component of cytoplasmic side of plasma membrane	GO:0060089;GO:0060089	GO:0007186//G-protein coupled receptor signaling pathway;GO:0015980//energy derivation by oxidation of organic compounds;GO:0007267//cell-cell signaling;GO:0033762//response to glucagon;GO:0002209//behavioral defense response;GO:0007167//enzyme linked receptor protein signaling pathway;GO:0030817//regulation of cAMP biosynthetic process;GO:0044708//single-organism behavior;GO:0007186//G-protein c…	gi|84579915|ref|NP_001033744.1|/9.12416e-29/guanine nucleotide-binding protein G(I)/G(S)/G(O) subunit gamma-7 [Mus musculus]
67138	5279	98	26	1.77	0.53	-1.73969	Down	2.79176e-09	1.62712e-08	Herc6	hect domain and RLD 6	K10615|1|2e-178|630|cmk:103184502|E3 ubiquitin-protein ligase HERC4 [EC:2.3.2.26];K10614|4|8e-178|627|acs:100563151|E3 ubiquitin-protein ligase HERC3 [EC:2.3.2.26]	-	-	-	gi|60097906|ref|NP_080268.1|/0/E3 ISG15--protein ligase Herc6 [Mus musculus]
78797	4628.34	378.63	99.25	7.76	2.33	-1.73573	Down	3.12776e-32	6.20493e-31	Ndor1	NADPH dependent diflavin oxidoreductase 1	K15014|1|3e-107|386|tca:656967|solute carrier family 29 (equilibrative nucleoside transporter), member 1/2/3	GO:0044424;GO:0044424	GO:0046914//transition metal ion binding;GO:0032553//ribonucleotide binding;GO:0046914//transition metal ion binding;GO:0032553//ribonucleotide binding	GO:0044710;GO:0071310//cellular response to organic substance;GO:0044710;GO:0071310//cellular response to organic substance	gi|357527449|ref|NP_001239470.1|/0/NADPH-dependent diflavin oxidoreductase 1 isoform 2 [Mus musculus]
53325	5489	394	105	6.87	2.07	-1.73068	Down	6.81044e-33	1.3871e-31	Banp	BTG3 associated nuclear protein	-	GO:0043231//intracellular membrane-bounded organelle;GO:0043231//intracellular membrane-bounded organelle;GO:0043231//intracellular membrane-bounded organelle;GO:0043231//intracellular membrane-bounded organelle	GO:0003676//nucleic acid binding;GO:0003676//nucleic acid binding	GO:0033365//protein localization to organelle;GO:0009895;GO:0006351//transcription, DNA-templated;GO:0006325//chromatin organization;GO:0032502//developmental process;GO:0033365//protein localization to organelle;GO:0009895;GO:0006351//transcription, DNA-templated;GO:0006325//chromatin organization;GO:0032502//developmental process;GO:0033365//protein localization to organelle;GO:0009895;GO:00333…	gi|537194524|gb|ERE77808.1|/0/protein BANP isoform 1 [Cricetulus griseus]
268481	2735	41.57	11.02	1.46	0.44	-1.73039	Down	0.000154349	0.000526604	Krt222	keratin 222	K10379|1|8e-21|105|dre:494090|phakinin;K07604|2|7e-20|102|lcm:102364302|type I keratin, acidic	GO:0043234//protein complex	-	-	gi|27370460|ref|NP_766534.1|/1.49312e-151/keratin-like protein KRT222 [Mus musculus]
50721	1703	79	21	4.51	1.36	-1.72952	Down	1.02844e-07	5.13853e-07	Sirt6	sirtuin 6	K11416|1|4e-171|603|mmu:50721|mono-ADP-ribosyltransferase sirtuin 6 [EC:2.4.2.31]	GO:0000784//nuclear chromosome, telomeric region;GO:0000784//nuclear chromosome, telomeric region	GO:0046914//transition metal ion binding;GO:0043168//anion binding;GO:0017136//NAD-dependent histone deacetylase activity;GO:0016763//transferase activity, transferring pentosyl groups;GO:0046914//transition metal ion binding;GO:0043168//anion binding;GO:0017136//NAD-dependent histone deacetylase activity;GO:0016763//transferase activity, transferring pentosyl groups	GO:0000018//regulation of DNA recombination;GO:0016575//histone deacetylation;GO:0006486//protein glycosylation;GO:0000018//regulation of DNA recombination;GO:0016575//histone deacetylation;GO:0006486//protein glycosylation	gi|568968007|ref|XP_006513924.1|/0/PREDICTED: NAD-dependent protein deacetylase sirtuin-6 isoform X1 [Mus musculus]
239099	5788	124	33	2.05	0.62	-1.72528	Down	2.34404e-11	1.64249e-10	Homez	homeodomain leucine zipper-encoding gene	-	GO:0031981//nuclear lumen;GO:0031981//nuclear lumen	GO:0001071//nucleic acid binding transcription factor activity;GO:0003677//DNA binding;GO:0001071//nucleic acid binding transcription factor activity;GO:0003677//DNA binding	GO:0006351//transcription, DNA-templated;GO:0006351//transcription, DNA-templated	gi|148704381|gb|EDL36328.1|/0/mCG20893, isoform CRA_b, partial [Mus musculus]
54393	4486	102.2	27.09	2.18	0.66	-1.72379	Down	1.25501e-09	7.56923e-09	Gabbr1	gamma-aminobutyric acid (GABA) B receptor, 1	K04615|1|0.0|1640|mmu:54393|gamma-aminobutyric acid type B receptor	GO:0031090//organelle membrane;GO:0032589//neuron projection membrane;GO:0005740//mitochondrial envelope;GO:0043235//receptor complex;GO:0016021//integral component of membrane;GO:0030136//clathrin-coated vesicle;GO:0030425//dendrite;GO:0044297//cell body;GO:0044421;GO:0097060//synaptic membrane	GO:0004930//G-protein coupled receptor activity;GO:0005515//protein binding	GO:0014046;GO:0007268//synaptic transmission;GO:0030818//negative regulation of cAMP biosynthetic process;GO:0030252//growth hormone secretion;GO:0014070//response to organic cyclic compound;GO:0014051//gamma-aminobutyric acid secretion;GO:0014047//glutamate secretion;GO:0010646//regulation of cell communication;GO:0014060;GO:0007186//G-protein coupled receptor signaling pathway;GO:0008283//cell …	gi|131888529|ref|NP_062312.3|/0/gamma-aminobutyric acid type B receptor subunit 1 precursor [Mus musculus]
77031	4485.6	189	49	3.93	1.19	-1.72357	Down	4.82656e-17	4.9755e-16	Slc9a8	solute carrier family 9 (sodium/hydrogen exchanger), member 8	K14724|1|0.0|365|cmk:103172846|solute carrier family 9 (sodium/hydrogen exchanger), member 8	GO:0031224//intrinsic component of membrane;GO:0043231//intracellular membrane-bounded organelle;GO:0031224//intrinsic component of membrane;GO:0043231//intracellular membrane-bounded organelle;GO:0031224//intrinsic component of membrane;GO:0043231//intracellular membrane-bounded organelle;GO:0031224//intrinsic component of membrane;GO:0043231//intracellular membrane-bounded organelle	GO:0005451//monovalent cation:proton antiporter activity;GO:0005451//monovalent cation:proton antiporter activity;GO:0005451//monovalent cation:proton antiporter activity;GO:0005451//monovalent cation:proton antiporter activity	GO:0006814//sodium ion transport;GO:0006818//hydrogen transport;GO:0030641//regulation of cellular pH;GO:0006814//sodium ion transport;GO:0006818//hydrogen transport;GO:0030641//regulation of cellular pH;GO:0006814//sodium ion transport;GO:0006818//hydrogen transport;GO:0030641//regulation of cellular pH;GO:0006814//sodium ion transport;GO:0006818//hydrogen transport;GO:0030641//regulation of cel…	gi|625198493|ref|XP_007641284.1|/0/PREDICTED: sodium/hydrogen exchanger 8 isoform X1 [Cricetulus griseus]
16842	3163.61	323	85	9.67	2.93	-1.72262	Down	1.26101e-27	2.15333e-26	Lef1	lymphoid enhancer binding factor 1	K04492|1|0.0|727|ngi:103742515|lymphoid enhancer-binding factor 1	GO:0043234//protein complex;GO:0043231//intracellular membrane-bounded organelle;GO:0043234//protein complex;GO:0043231//intracellular membrane-bounded organelle	GO:0004869//cysteine-type endopeptidase inhibitor activity;GO:0003707//steroid hormone receptor activity;GO:0019904//protein domain specific binding;GO:0000981//RNA polymerase II transcription factor activity, sequence-specific DNA binding;GO:0000976//transcription regulatory region sequence-specific DNA binding;GO:0004869//cysteine-type endopeptidase inhibitor activity;GO:0003707//steroid hormon…	GO:0021766//hippocampus development;GO:0070670//response to interleukin-4;GO:0007178//transmembrane receptor protein serine/threonine kinase signaling pathway;GO:0048732//gland development;GO:0007162//negative regulation of cell adhesion;GO:0042113//B cell activation;GO:0009952//anterior/posterior pattern specification;GO:0007423//sensory organ development;GO:0016337//single organismal cell-cell …	gi|568921939|ref|XP_006501133.1|/0/PREDICTED: lymphoid enhancer-binding factor 1 isoform X3 [Mus musculus]
[truncated: 734 more rows]
