# Supplementary material for: Elevated H3K79 homocysteinylation causes abnormal gene expression during neural development and subsequent neural tube defects
Source: Nat Commun. 2018 Aug 24;9:3436. doi: 10.1038/s41467-018-05451-7 (PMC6109101; doi:10.1038/s41467-018-05451-7)
Supplement: Supplementary file 11 — Supplementary Data 8 [file 41467_2018_5451_MOESM11_ESM.xlsx]

## Sheet: Proteins
Supplementary Data 8. Histone peptides using MS from in vitro system
Checked	Master	Accession	Description	Coverage	# Peptides	# PSMs	# Unique Peptides	# Protein Groups	# AAs	MW [kDa]	calc. pI	Score Sequest HT	# Peptides Sequest HT
TRUE	Master Protein	P04908	Histone H2A type 1-B/E OS=Homo sapiens GN=HIST1H2AB PE=1 SV=2	88.4615	75	817	26	1	130	14.127	11.05	1012.46	75
	Checked	Confidence	Identifying Node	PSM Ambiguity	Annotated Sequence	Modifications	# Protein Groups	# Proteins	Master Protein Accessions	Protein Accessions	# Missed Cleavages	Charge	DeltaScore	DeltaCn	Rank	Search Engine Rank	m/z [Da]	MH+ [Da]	DeltaM [ppm]	Deltam/z [Da]	Activation Type	MS Order	Isolation Interference [%]	Ion Inject Time [ms]	RT [min]	First Scan	Spectrum File	Ions Matched	XCorr	ptmRS: Best Site Probabilities
	TRUE	High	Sequest HT (A2)	Unambiguous	GNYSERVGAGAPVYLAAVLEYLTAEILELAGNAARDNKk	K39(hcy)	1	3	P04908	Q7L7L0; P04908; P20671	3	5	0.0209	0	1	1	857.046	4281.2	0.450248	0.00038552	CID (Collision Induced Dissociation)	MS2	1.47233	25	129.788	20165	h2a.raw	0/0	4.31491	K38(hcy): 50; K39(hcy): 50
	TRUE	High	Sequest HT (A2)	Unambiguous	GNYSERVGAGAPVYLAAVLEYLTAEILELAGNAARDNkK	K38(hcy)	1	3	P04908	Q7L7L0; P04908; P20671	3	5		0.0209	2	2	857.046	4281.2	0.450248	0.00038552	CID (Collision Induced Dissociation)	MS2	1.47233	25	129.788	20165	h2a.raw	0/0	4.223	K38(hcy): 50; K39(hcy): 50
	TRUE	High	Sequest HT (A2)	Unambiguous	VTIAQGGVLPNIQAVLLPKk	K20(hcy)	5	13	Q96QV6; Q8IUE6; P04908; P16104; Q6FI13	Q16777; Q7L7L0; Q96QV6; Q8IUE6; P04908; Q93077; Q99878; Q96KK5; Q9BTM1; P16104; P20671; P0C0S8; Q6FI13	1	2		0.0024	2	2	1117.16	2233.31	0.0404789	4.52009e-05	CID (Collision Induced Dissociation)	MS2	0	25	67.7522	9677	h2a.raw	0/0	4.19749	K19(hcy): 92.4
	TRUE	High	Sequest HT (A2)	Unambiguous	VGAGAPVYLAAVLEYLTAEILELAGNAArDNk	R29(Dimethyl); K32(hcy)	3	11	Q8IUE6; P04908; P16104	Q7L7L0; Q8IUE6; P04908; Q93077; Q99878; Q96KK5; Q9BTM1-2; Q9BTM1; P16104; P20671; P0C0S8	1	4	0.4068	0	1	1	869.476	3474.88	15.503	0.0134676	CID (Collision Induced Dissociation)	MS2	18.1597	25	133.8	20899	h2a.raw	0/0	4.13431	R29(2xMethyl): 100; K32(hcy): 100
	TRUE	High	Sequest HT (A2)	Unambiguous	VGAGAPVYLAAVLEYLTAEILELAGNAARDNKkTr	K33(hcy); R35(Methyl)	3	11	Q8IUE6; P04908; P16104	Q7L7L0; Q8IUE6; P04908; Q93077; Q99878; Q96KK5; Q9BTM1-2; Q9BTM1; P16104; P20671; P0C0S8	3	5	0.0083	0	1	1	770.019	3846.06	1.73236	0.00133255	CID (Collision Induced Dissociation)	MS2	65.7661	25	129.941	20195	h2a.raw	0/0	3.61955	K32(Methyl): 57.19; K33(hcy): 77.62
	TRUE	High	Sequest HT (A2)	Unambiguous	VGAGAPVYLAAVLEYLTAEILELAGNAARDNkKTr	K32(hcy); R35(Methyl)	3	11	Q8IUE6; P04908; P16104	Q7L7L0; Q8IUE6; P04908; Q93077; Q99878; Q96KK5; Q9BTM1-2; Q9BTM1; P16104; P20671; P0C0S8	3	5		0.0083	2	2	770.019	3846.06	1.73236	0.00133255	CID (Collision Induced Dissociation)	MS2	65.7661	25	129.941	20195	h2a.raw	0/0	3.58829	K32(Methyl): 57.19; K33(hcy): 77.62
	TRUE	High	Sequest HT (A2)	Unambiguous	VGAGAPVYLAAVLEYLTAEILELAGNAARDNkKTR	K32(hcy)	3	11	Q8IUE6; P04908; P16104	Q7L7L0; Q8IUE6; P04908; Q93077; Q99878; Q96KK5; Q9BTM1-2; Q9BTM1; P16104; P20671; P0C0S8	3	6	0.0056	0	1	1	639.514	3832.05	0.977184	0.000624102	CID (Collision Induced Dissociation)	MS2	2.52895	25	130.534	20307	h2a.raw	0/0	3.58789	K32(hcy): 50; K33(hcy): 50
	TRUE	High	Sequest HT (A2)	Unambiguous	VGAGAPVYLAAVLEYLTAEILELAGNAARDNKkTR	K33(hcy)	3	11	Q8IUE6; P04908; P16104	Q7L7L0; Q8IUE6; P04908; Q93077; Q99878; Q96KK5; Q9BTM1-2; Q9BTM1; P16104; P20671; P0C0S8	3	6		0.0056	2	2	639.514	3832.05	0.977184	0.000624102	CID (Collision Induced Dissociation)	MS2	2.52895	25	130.534	20307	h2a.raw	0/0	3.56728	K32(hcy): 50; K33(hcy): 50
	TRUE	High	Sequest HT (A2)	Unambiguous	VGAGAPVYLAAVLEYLTAEILELAGNAArDNKkTR	R29(Methyl); K33(hcy)	3	11	Q8IUE6; P04908; P16104	Q7L7L0; Q8IUE6; P04908; Q93077; Q99878; Q96KK5; Q9BTM1-2; Q9BTM1; P16104; P20671; P0C0S8	3	5		0.0249	3	3	770.019	3846.06	1.73236	0.00133255	CID (Collision Induced Dissociation)	MS2	65.7661	25	129.941	20195	h2a.raw	0/0	3.52958	K32(Methyl): 57.19; K33(hcy): 77.62
	TRUE	High	Sequest HT (A2)	Unambiguous	VGAGAPVYLAAVLEYLTAEILELAGNAArDNkKTR	R29(Methyl); K32(hcy)	3	11	Q8IUE6; P04908; P16104	Q7L7L0; Q8IUE6; P04908; Q93077; Q99878; Q96KK5; Q9BTM1-2; Q9BTM1; P16104; P20671; P0C0S8	3	5		0.0276	4	5	770.019	3846.06	1.73236	0.00133255	CID (Collision Induced Dissociation)	MS2	65.7661	25	129.941	20195	h2a.raw	0/0	3.51701	K32(Methyl): 57.19; K33(hcy): 77.62
	TRUE	High	Sequest HT (A2)	Selected	QLAIRNDEELNkLLGrVTIAQGGVLPNIQAVLLPkk	K12(hcy); R16(Methyl); K35(hcy); K36(Formyl)	1	3	P04908	Q7L7L0; P04908; Q93077	4	6		0.0229	2	2	719.568	4312.37	-6.18485	-0.00444525	CID (Collision Induced Dissociation)	MS2	24.1297	25	128.008	19834	h2a.raw	0/0	3.40999	K12(hcy): 90.78; R16(Methyl): 90.52; K35(Formyl): 45.39; K35(hcy): 54.61; K36(Formyl): 45.39; K36(hcy): 54.61
	TRUE	High	Sequest HT (A2)	Unambiguous	LLRkGNYSERVGAGAPVYLAAVLEYLTAEILELAGNAAR	K4(hcy)	1	3	P04908	Q7L7L0; P04908; P20671	3	5	0.1988	0	1	1	862.066	4306.3	0.226798	0.000195332	CID (Collision Induced Dissociation)	MS2	3.79118	25	131.484	20485	h2a.raw	0/0	3.37352	K4(hcy): 100
	TRUE	High	Sequest HT (A7)	Unambiguous	KGNYSERVGAGAPVYLAAVLEYLTAEILELAGNAArDNkk	R36(Trimethyl); K39(hcy); K40(Acetyl)	1	3	P04908	Q7L7L0; P04908; P20671	4	4	0.009	0	1	1	1124.11	4493.41	12.6815	0.0142457	CID (Collision Induced Dissociation)	MS2	10.3714	25	20.1448	1816	washing2.raw	0/0	3.32242	R36(Trimethyl): 100; K39(Acetyl): 50; K39(hcy): 50; K40(Acetyl): 50; K40(hcy): 50
	TRUE	High	Sequest HT (A2)	Unambiguous	KGNYSERVGAGAPVYLAAVLEYLTAEILELAGNAARDNkK	K39(hcy)	1	3	P04908	Q7L7L0; P04908; P20671	4	4	0.0361	0	1	1	1103.08	4409.3	0.718821	0.000792373	CID (Collision Induced Dissociation)	MS2	1.27214	25	20.9343	1609	washing3.raw	0/0	3.32182	K39(hcy): 41.92; K40(hcy): 41.92
	TRUE	High	Sequest HT (A2)	Unambiguous	VGAGAPVYLAAVLEYLTAEILELAGNAArDNkk	R29(Methyl); K32(hcy); K33(Methyl)	3	11	Q8IUE6; P04908; P16104	Q7L7L0; Q8IUE6; P04908; Q93077; Q99878; Q96KK5; Q9BTM1-2; Q9BTM1; P16104; P20671; P0C0S8	2	4	0.0242	0	1	1	901.489	3602.93	2.147	0.00193387	CID (Collision Induced Dissociation)	MS2	11.7083	25	132.994	20746	h2a.raw	0/0	3.29583	R29(min 1xMethyl): 66.67; R29(2xMethyl): 33.33; K32(min 1xMethyl): 33.33; K32(2xMethyl): 16.67; K32(hcy): 50; K33(min 1xMethyl): 33.33; K33(2xMethyl): 16.67; K33(hcy): 50
	TRUE	High	Sequest HT (A7)	Unambiguous	KGNYSERVGAGAPVYLAAVLEYLTAEILELAGNAArDNkk	R36(Trimethyl); K39(Acetyl); K40(hcy)	1	3	P04908	Q7L7L0; P04908; P20671	4	4		0.009	2	2	1124.11	4493.41	12.6815	0.0142457	CID (Collision Induced Dissociation)	MS2	10.3714	25	20.1448	1816	washing2.raw	0/0	3.28974	R36(Trimethyl): 100; K39(Acetyl): 50; K39(hcy): 50; K40(Acetyl): 50; K40(hcy): 50
	TRUE	High	Sequest HT (A2)	Unambiguous	VGAGAPVYLAAVLEYLTAEILELAGNAARDNkk	K32(hcy); K33(Formyl)	3	11	Q8IUE6; P04908; P16104	Q7L7L0; Q8IUE6; P04908; Q93077; Q99878; Q96KK5; Q9BTM1-2; Q9BTM1; P16104; P20671; P0C0S8	2	4		0.0242	2	3	901.489	3602.93	12.2459	0.0110301	CID (Collision Induced Dissociation)	MS2	11.7083	25	132.994	20746	h2a.raw	0/0	3.22265	K32(Formyl): 50; K32(hcy): 50; K33(Formyl): 50; K33(hcy): 50
	TRUE	High	Sequest HT (A7)	Unambiguous	VGAGAPVYLAAVLEYLTAEILELAGNAARDNkk	K32(hcy); K33(Dimethyl)	3	11	Q8IUE6; P04908; P16104	Q7L7L0; Q8IUE6; P04908; Q93077; Q99878; Q96KK5; Q9BTM1-2; Q9BTM1; P16104; P20671; P0C0S8	2	4		0.0242	2	2	901.489	3602.93	2.147	0.00193387	CID (Collision Induced Dissociation)	MS2	11.7083	25	132.994	20746	h2a.raw	0/0	3.22265	R29(min 1xMethyl): 66.67; R29(2xMethyl): 33.33; K32(min 1xMethyl): 33.33; K32(2xMethyl): 16.67; K32(hcy): 50; K33(min 1xMethyl): 33.33; K33(2xMethyl): 16.67; K33(hcy): 50
	TRUE	High	Sequest HT (A2)	Unambiguous	VGAGAPVYLAAVLEYLTAEILELAGNAARDNkk	K32(Formyl); K33(hcy)	3	11	Q8IUE6; P04908; P16104	Q7L7L0; Q8IUE6; P04908; Q93077; Q99878; Q96KK5; Q9BTM1-2; Q9BTM1; P16104; P20671; P0C0S8	2	4		0.0273	4	4	901.489	3602.93	12.2459	0.0110301	CID (Collision Induced Dissociation)	MS2	11.7083	25	132.994	20746	h2a.raw	0/0	3.211	K32(Formyl): 50; K32(hcy): 50; K33(Formyl): 50; K33(hcy): 50
	TRUE	High	Sequest HT (A2)	Unambiguous	KGNYSERVGAGAPVYLAAVLEYLTAEILELAGNAARDNKk	K40(hcy)	1	3	P04908	Q7L7L0; P04908; P20671	4	4		0.0361	2	2	1103.08	4409.3	0.718821	0.000792373	CID (Collision Induced Dissociation)	MS2	1.27214	25	20.9343	1609	washing3.raw	0/0	3.20301	K39(hcy): 41.92; K40(hcy): 41.92
	TRUE	High	Sequest HT (A2)	Selected	NDEELNkLLGR	K7(hcy)	1	3	P04908	Q7L7L0; P04908; Q93077	1	2	0	0	1	1	737.869	1474.73	-0.703912	-0.000519041	CID (Collision Induced Dissociation)	MS2	4.98154	0.572089	38.5803	4448	h2a.raw	0/0	3.16628	K7(hcy): 100
	TRUE	High	Sequest HT (A2)	Unambiguous	VGAGAPVYLAAVLEYLTAEILELAGNAArDNkK	R29(Dimethyl); K32(hcy)	3	11	Q8IUE6; P04908; P16104	Q7L7L0; Q8IUE6; P04908; Q93077; Q99878; Q96KK5; Q9BTM1-2; Q9BTM1; P16104; P20671; P0C0S8	2	4		0.0424	6	6	901.489	3602.93	2.147	0.00193387	CID (Collision Induced Dissociation)	MS2	11.7083	25	132.994	20746	h2a.raw	0/0	3.16103
	TRUE	High	Sequest HT (A7)	Unambiguous	VGAGAPVYLAAVLEYLTAEILELAGNAArDNkkT	R29(Trimethyl); K32(Acetyl); K33(hcy)	3	11	Q8IUE6; P04908; P16104	Q7L7L0; Q8IUE6; P04908; Q93077; Q99878; Q96KK5; Q9BTM1-2; Q9BTM1; P16104; P20671; P0C0S8	3	5	0.0032	0	1	1	752.811	3760.02	6.7179	0.00505186	CID (Collision Induced Dissociation)	MS2	15.8172	25	130.162	20237	h2a.raw	0/0	3.11189	R29(Trimethyl): 100; K32(Acetyl): 50; K32(hcy): 50; K33(Acetyl): 50; K33(hcy): 50
	TRUE	High	Sequest HT (A2)	Selected	kGNYSERVGAGAPVYLAAVLEYLTAEILELAGNAARDNKK	K1(hcy)	1	3	P04908	Q7L7L0; P04908; P20671	4	3	0.1452	0	1	1	1470.43	4409.29	-0.454733	-0.00066835	CID (Collision Induced Dissociation)	MS2	8.62526	25	127.408	19720	h2a.raw	0/0	3.10022	K1(hcy): 100
	TRUE	High	Sequest HT (A7)	Selected	kGNYSERVGAGAPVYLAAVLEYLTAEILELAGNAArDNk	K1(hcy); R36(Trimethyl); K39(Malonyl)	1	3	P04908	Q7L7L0; P04908; P20671	3	3		0.0258	2	2	1470.43	4409.29	10.3451	0.0152046	CID (Collision Induced Dissociation)	MS2	8.62526	25	127.408	19720	h2a.raw	0/0	3.02409	K1(hcy): 100; R36(Trimethyl): 100; K39(Malonyl): 100
	TRUE	High	Sequest HT (A2)	Unambiguous	VGAGAPVYLAAVLEYLTAEILELAGNAARDNkkTR	K32(hcy); K33(hcy)	3	11	Q8IUE6; P04908; P16104	Q7L7L0; Q8IUE6; P04908; Q93077; Q99878; Q96KK5; Q9BTM1-2; Q9BTM1; P16104; P20671; P0C0S8	3	5	0.2458	0	1	1	802.025	4006.09	1.62881	0.00130503	CID (Collision Induced Dissociation)	MS2	1.61771	25	130.075	20220	h2a.raw	0/0	3.0145	K32(hcy): 100; K33(hcy): 100
	TRUE	High	Sequest HT (A2)	Selected	HLQLAIRNDEELNkLLGR	K14(hcy)	1	3	P04908	Q7L7L0; P04908; Q93077	2	2		0	4	4	1153.62	2306.24	-0.278831	-0.000321525	CID (Collision Induced Dissociation)	MS2	0	25	50.3764	6433	h2a.raw	0/0	2.98538	K14(hcy): 100
	TRUE	High	Sequest HT (A2)	Selected	LAIRNDEELNkLLGR	K11(hcy)	1	3	P04908	Q7L7L0; P04908; Q93077	2	3	0	0	1	1	643.351	1928.04	0.775311	0.000498276	CID (Collision Induced Dissociation)	MS2	0	25	45.7358	5565	h2a.raw	0/0	2.97091	K11(hcy): 100
	TRUE	High	Sequest HT (A2)	Unambiguous	kGNYSER	K1(hcy)	1	3	P04908	Q7L7L0; P04908; P20671	1	2	0.3047	0	1	1	514.235	1027.46	0.545065	0.000280017	CID (Collision Induced Dissociation)	MS2	1.67822	25	10.1043	278	h2a.raw	0/0	2.78525	K1(hcy): 100
	TRUE	High	Sequest HT (A2)	Unambiguous	kGNYSER	K1(hcy)	1	3	P04908	Q7L7L0; P04908; P20671	1	2	0.4101	0	1	1	514.235	1027.46	1.37672	0.000707263	CID (Collision Induced Dissociation)	MS2	3.70972	25	8.81775	205	washing1.raw	0/0	2.78174	K1(hcy): 100
	TRUE	High	Sequest HT (A2)	Unambiguous	VTIAQGGVLPNIQAVLLPkk	K19(hcy); K20(hcy)	5	13	Q96QV6; Q8IUE6; P04908; P16104; Q6FI13	Q16777; Q7L7L0; Q96QV6; Q8IUE6; P04908; Q93077; Q99878; Q96KK5; Q9BTM1; P16104; P20671; P0C0S8; Q6FI13	1	3	0.4007	0	1	1	803.124	2407.36	0.648972	0.000520769	CID (Collision Induced Dissociation)	MS2	2.24275	5.17221	67.6235	9652	h2a.raw	0/0	2.72193	K19(hcy): 100; K20(hcy): 100
	TRUE	High	Sequest HT (A2)	Unambiguous	LLRkGNYSER	K4(hcy)	1	3	P04908	Q7L7L0; P04908; P20671	2	3	0.3456	0	1	1	470.582	1409.73	-0.0326252	-1.53309e-05	CID (Collision Induced Dissociation)	MS2	45.9393	25	10.8128	406	h2a.raw	0/0	2.71744	K4(hcy): 100
	TRUE	High	Sequest HT (A2)	Unambiguous	PNIQAVLLPkKTESHHK	K10(hcy)	2	8	P04908; Q6FI13	Q7L7L0; P04908; Q93077; Q99878; Q96KK5; P20671; P0C0S8; Q6FI13	2	3	0.0755	0	1	1	705.391	2114.16	2.79715	0.0019712	CID (Collision Induced Dissociation)	MS2	18.9292	25	55.6269	7428	h2a.raw	0/0	2.64535	K10(hcy): 91.85
	TRUE	High	Sequest HT (A2)	Unambiguous	IQAVLLPkk	K8(hcy); K9(hcy)	5	13	Q96QV6; Q8IUE6; P04908; P16104; Q6FI13	Q16777; Q7L7L0; Q96QV6; Q8IUE6; P04908; Q93077; Q99878; Q96KK5; Q9BTM1; P16104; P20671; P0C0S8; Q6FI13	1	2	0.248	0	1	1	679.389	1357.77	0.822806	0.00055859	CID (Collision Induced Dissociation)	MS2	33.581	25	24.7774	2570	h2a.raw	0/0	2.5443	K8(hcy): 100; K9(hcy): 100
	TRUE	High	Sequest HT (A7)	Selected	NDEELNkLLGRVTIAQGGVLPNIQAVLLPK	K7(hcy)	1	3	P04908	Q7L7L0; P04908; Q93077	2	3	0	0	1	1	1129.63	3386.88	-0.0302384	-3.41379e-05	CID (Collision Induced Dissociation)	MS2	14.0893	25	87.1919	12908	h2a.raw	0/0	2.53457	K7(hcy): 100
	TRUE	High	Sequest HT (A2)	Selected	NDEELNkLLGRVTIAQGGVLPNIQAVLLPK	K7(hcy)	1	3	P04908	Q7L7L0; P04908; Q93077	2	3	0	0	1	1	1129.63	3386.88	-0.0302384	-3.41379e-05	CID (Collision Induced Dissociation)	MS2	14.0893	25	87.1919	12908	h2a.raw	0/0	2.53457	K7(hcy): 100
	TRUE	High	Sequest HT (A2)	Unambiguous	HLQLAIRNDEELNk	K14(hcy)	4	13	Q96QV6; P04908; P16104; Q6FI13	Q16777; Q7L7L0; Q96QV6; P04908; Q93077; Q99878; Q96KK5; Q9BTM1-2; Q9BTM1; P16104; P20671; P0C0S8; Q6FI13	1	2	0.0794	0	1	1	933.979	1866.95	1.05708	0.000986761	CID (Collision Induced Dissociation)	MS2	0	25	24.8471	2584	h2a.raw	0/0	2.52104	K14(hcy): 100
	TRUE	High	Sequest HT (A2)	Unambiguous	VTIAQGGVLPNIQAVLLPkK	K19(hcy)	5	13	Q96QV6; Q8IUE6; P04908; P16104; Q6FI13	Q16777; Q7L7L0; Q96QV6; Q8IUE6; P04908; Q93077; Q99878; Q96KK5; Q9BTM1; P16104; P20671; P0C0S8; Q6FI13	1	3	0.0239	0	1	1	745.109	2233.31	1.61957	0.00120566	CID (Collision Induced Dissociation)	MS2	14.8034	25	67.6378	9655	h2a.raw	0/0	2.51081	K19(hcy): 50; K20(hcy): 50
	TRUE	High	Sequest HT (A2)	Unambiguous	IQAVLLPkK	K8(hcy)	5	13	Q96QV6; Q8IUE6; P04908; P16104; Q6FI13	Q16777; Q7L7L0; Q96QV6; Q8IUE6; P04908; Q93077; Q99878; Q96KK5; Q9BTM1; P16104; P20671; P0C0S8; Q6FI13	1	2	0.0044	0	1	1	592.366	1183.72	1.33896	0.000792477	CID (Collision Induced Dissociation)	MS2	39.4261	25	23.0426	2287	h2a.raw	0/0	2.25967	K8(hcy): 96.22
	TRUE	High	Sequest HT (A2)	Unambiguous	IQAVLLPKk	K9(hcy)	5	13	Q96QV6; Q8IUE6; P04908; P16104; Q6FI13	Q16777; Q7L7L0; Q96QV6; Q8IUE6; P04908; Q93077; Q99878; Q96KK5; Q9BTM1; P16104; P20671; P0C0S8; Q6FI13	1	2		0.0044	2	2	592.366	1183.72	1.33896	0.000792477	CID (Collision Induced Dissociation)	MS2	39.4261	25	23.0426	2287	h2a.raw	0/0	2.24604	K8(hcy): 96.22
	TRUE	High	Sequest HT (A7)	Unambiguous	IQAVLLPKk	K9(hcy)	5	13	Q96QV6; Q8IUE6; P04908; P16104; Q6FI13	Q16777; Q7L7L0; Q96QV6; Q8IUE6; P04908; Q93077; Q99878; Q96KK5; Q9BTM1; P16104; P20671; P0C0S8; Q6FI13	1	2		0.0044	2	2	592.366	1183.72	1.33896	0.000792477	CID (Collision Induced Dissociation)	MS2	39.4261	25	23.0426	2287	h2a.raw	0/0	2.24604	K8(hcy): 96.22
	TRUE	High	Sequest HT (A2)	Unambiguous	NDEELNkLL	K7(hcy)	5	14	Q96QV6; Q8IUE6; P04908; P16104; Q6FI13	Q16777; Q7L7L0; Q96QV6; Q8IUE6; P04908; Q93077; Q99878; Q96KK5; Q9BTM1-2; Q9BTM1; P16104; P20671; P0C0S8; Q6FI13	1	2	0.3864	0	1	1	631.309	1261.61	0.834783	0.000526585	CID (Collision Induced Dissociation)	MS2	32.8681	25	43.1206	5115	h2a.raw	0/0	2.19935	K7(hcy): 100
	TRUE	High	Sequest HT (A7)	Unambiguous	NDEELNkLL	K7(hcy)	5	14	Q96QV6; Q8IUE6; P04908; P16104; Q6FI13	Q16777; Q7L7L0; Q96QV6; Q8IUE6; P04908; Q93077; Q99878; Q96KK5; Q9BTM1-2; Q9BTM1; P16104; P20671; P0C0S8; Q6FI13	1	2	0.3636	0	1	1	631.309	1261.61	0.834783	0.000526585	CID (Collision Induced Dissociation)	MS2	32.8681	25	43.1206	5115	h2a.raw	0/0	2.19935	K7(hcy): 100
	TRUE	High	Sequest HT (A2)	Unambiguous	NIQAVLLPKk	K10(hcy)	5	13	Q96QV6; Q8IUE6; P04908; P16104; Q6FI13	Q16777; Q7L7L0; Q96QV6; Q8IUE6; P04908; Q93077; Q99878; Q96KK5; Q9BTM1; P16104; P20671; P0C0S8; Q6FI13	1	2	0.1611	0	1	1	649.387	1297.77	0.0303669	1.97045e-05	CID (Collision Induced Dissociation)	MS2	0	25	27.7936	3097	h2a.raw	0/0	2.1122	K9(hcy): 50; K10(hcy): 50
	TRUE	High	Sequest HT (A2)	Unambiguous	NIQAVLLPkK	K9(hcy)	5	13	Q96QV6; Q8IUE6; P04908; P16104; Q6FI13	Q16777; Q7L7L0; Q96QV6; Q8IUE6; P04908; Q93077; Q99878; Q96KK5; Q9BTM1; P16104; P20671; P0C0S8; Q6FI13	1	2	0.1611	0	1	2	649.387	1297.77	0.0303669	1.97045e-05	CID (Collision Induced Dissociation)	MS2	0	25	27.7936	3097	h2a.raw	0/0	2.10736	K9(hcy): 50; K10(hcy): 50
TRUE	Master Protein	Q16778	Histone H2B type 2-E OS=Homo sapiens GN=HIST2H2BE PE=1 SV=3	83.3333	73	479	6	1	126	13.912	10.32	765.279	73
	Checked	Confidence	Identifying Node	PSM Ambiguity	Annotated Sequence	Modifications	# Protein Groups	# Proteins	Master Protein Accessions	Protein Accessions	# Missed Cleavages	Charge	DeltaScore	DeltaCn	Rank	Search Engine Rank	m/z [Da]	MH+ [Da]	DeltaM [ppm]	Deltam/z [Da]	Activation Type	MS Order	Isolation Interference [%]	Ion Inject Time [ms]	RT [min]	First Scan	Spectrum File	Ions Matched	XCorr	ptmRS: Best Site Probabilities
	TRUE	High	Sequest HT (A2)	Unambiguous	EIQTAVRLLLPGELAKHAVSEGTKAVTKYTSSk	K33(hcy)	3	12	Q16778; Q99879; Q96A08	Q16778; Q5QNW6; Q99879; P33778; P58876; Q96A08; Q93079; Q99880; Q5QNW6-2; P62807; P23527; Q99877	4	4	0.1028	0	1	1	925.758	3700.01	0.000381418	3.52813e-07	CID (Collision Induced Dissociation)	MS2	0	25	63.4715	10019	h2b.raw	0/0	4.66547	K33(hcy): 80.46
	TRUE	High	Sequest HT (A2)	Unambiguous	kESYSIYVYkVLkQVHPDTGISSK	K1(hcy); K10(hcy); K13(hcy)	2	5	Q16778; Q8N257	Q16778; P33778; Q8N257; P06899; P23527	3	4	0.341	0	1	1	823.661	3291.62	0.847315	0.00069726	CID (Collision Induced Dissociation)	MS2	0.478536	25	58.1174	9002	h2b.raw	0/0	4.34048	K1(hcy): 100; K10(hcy): 100; K13(hcy): 100
	TRUE	High	Sequest HT (A2)	Unambiguous	KESYSIYVYkVLkQVHPDTGISSK	K10(hcy); K13(hcy)	2	5	Q16778; Q8N257	Q16778; P33778; Q8N257; P06899; P23527	3	4	0.1286	0	1	1	780.15	3117.58	1.08382	0.000844721	CID (Collision Induced Dissociation)	MS2	25.2939	25	57.0927	8808	h2b.raw	0/0	4.20469	K10(hcy): 100; K13(hcy): 100
	TRUE	High	Sequest HT (A7)	Unambiguous	PGELAkHAVSEGTK	K6(hcy)	4	16	Q16778; Q99879; Q96A08; Q8N257	Q16778; Q5QNW6; Q99879; P33778; P58876; Q96A08; Q93079; O60814; Q99880; Q5QNW6-2; P62807; P57053; Q8N257; P06899; P23527; Q99877	1	2	0.611	0	1	1	799.404	1597.8	0.84418	0.000674415	CID (Collision Induced Dissociation)	MS2	0	25	40.8054	5781	h2b.raw	0/0	4.18846	K6(hcy): 100
	TRUE	High	Sequest HT (A2)	Unambiguous	QVHPDTGISSkAMGIMNSFVNDIFER	K11(hcy)	3	15	Q16778; Q99879; Q8N257	Q16778; Q5QNW6; Q99879; P33778; P58876; Q93079; O60814; Q99880; Q5QNW6-2; P62807; P57053; Q8N257; P06899; P23527; Q99877	1	3	0.4365	0	1	1	1023.15	3067.45	1.69993	0.00173814	CID (Collision Induced Dissociation)	MS2	38.3641	25	94.795	15889	h2b.raw	0/0	4.17207	K11(hcy): 100
	TRUE	High	Sequest HT (A7)	Unambiguous	RLLLPGELAkHAVSEGTKAVTK	K10(hcy)	4	16	Q16778; Q99879; Q96A08; Q8N257	Q16778; Q5QNW6; Q99879; P33778; P58876; Q96A08; Q93079; O60814; Q99880; Q5QNW6-2; P62807; P57053; Q8N257; P06899; P23527; Q99877	3	3	0.4358	0	1	1	831.472	2492.4	0.572197	0.000475381	CID (Collision Induced Dissociation)	MS2	0	25	43.2028	6188	h2b.raw	0/0	4.12913	K10(hcy): 100
	TRUE	High	Sequest HT (A2)	Unambiguous	RLLLPGELAkHAVSEGTKAVTK	K10(hcy)	4	16	Q16778; Q99879; Q96A08; Q8N257	Q16778; Q5QNW6; Q99879; P33778; P58876; Q96A08; Q93079; O60814; Q99880; Q5QNW6-2; P62807; P57053; Q8N257; P06899; P23527; Q99877	3	3	0.5012	0	1	1	831.472	2492.4	0.572197	0.000475381	CID (Collision Induced Dissociation)	MS2	0	25	43.2028	6188	h2b.raw	0/0	4.12913	K10(hcy): 100
	TRUE	High	Sequest HT (A7)	Unambiguous	SRKESYSIYVYkVLKQVHPDTGISSK	K12(hcy)	1	4	Q16778	Q16778; P33778; P06899; P23527	4	5	0.1136	0	1	1	638.138	3186.66	0.544891	0.000347276	CID (Collision Induced Dissociation)	MS2	3.19203	25	50.9574	7648	h2b.raw	0/0	3.95719	K12(hcy): 98.94
	TRUE	High	Sequest HT (A2)	Unambiguous	SRKESYSIYVYkVLKQVHPDTGISSK	K12(hcy)	1	4	Q16778	Q16778; P33778; P06899; P23527	4	5	0.1136	0	1	1	638.138	3186.66	0.544891	0.000347276	CID (Collision Induced Dissociation)	MS2	3.19203	25	50.9574	7648	h2b.raw	0/0	3.95719	K12(hcy): 98.94
	TRUE	High	Sequest HT (A2)	Unambiguous	RLLLPGELAkHAVSEGTK	K10(hcy)	4	16	Q16778; Q99879; Q96A08; Q8N257	Q16778; Q5QNW6; Q99879; P33778; P58876; Q96A08; Q93079; O60814; Q99880; Q5QNW6-2; P62807; P57053; Q8N257; P06899; P23527; Q99877	2	3	0.4228	0	1	1	698.39	2093.15	0.448083	0.000312636	CID (Collision Induced Dissociation)	MS2	7.81946	25	35.01	4812	h2b.raw	0/0	3.95044	K10(hcy): 100
	TRUE	High	Sequest HT (A2)	Unambiguous	SRkESYSIYVYkVLK	K3(hcy); K12(hcy)	1	6	Q16778	Q16778; Q6DN03; P33778; Q6DRA6; P06899; P23527	3	3	0.2853	0	1	1	737.715	2211.13	-0.0142581	-1.05088e-05	CID (Collision Induced Dissociation)	MS2	0	25	40.0571	5684	h2b.raw	0/0	3.89399	K3(hcy): 100; K12(hcy): 100
	TRUE	High	Sequest HT (A2)	Unambiguous	LkQVHPDTGISSK	K2(hcy)	4	16	Q16778; Q99879; Q96A08; Q8N257	Q16778; Q5QNW6; Q99879; P33778; P58876; Q96A08; Q93079; O60814; Q99880; Q5QNW6-2; P62807; P57053; Q8N257; P06899; P23527; Q99877	1	3	0.3102	0	1	1	528.612	1583.82	-0.225472	-0.000119036	CID (Collision Induced Dissociation)	MS2	3.15182	13.2185	11.8823	655	h2b.raw	0/0	3.73973	K2(hcy): 100
	TRUE	High	Sequest HT (A2)	Unambiguous	HAVSEGTkAVTKYTSSK	K8(hcy)	4	13	Q16778; Q99879; Q96A08; Q8N257	Q16778; Q5QNW6; Q99879; P33778; P58876; Q96A08; Q93079; Q99880; Q5QNW6-2; P62807; Q8N257; P23527; Q99877	2	3	0.2301	0	1	1	656.667	1967.99	0.620245	0.000406878	CID (Collision Induced Dissociation)	MS2	14.5917	25	11.8414	647	h2b.raw	0/0	3.65294	K8(hcy): 100
	TRUE	High	Sequest HT (A7)	Unambiguous	HAVSEGTkAVTKYTSSK	K8(hcy)	4	13	Q16778; Q99879; Q96A08; Q8N257	Q16778; Q5QNW6; Q99879; P33778; P58876; Q96A08; Q93079; Q99880; Q5QNW6-2; P62807; Q8N257; P23527; Q99877	2	3	0.2301	0	1	1	656.667	1967.99	0.620245	0.000406878	CID (Collision Induced Dissociation)	MS2	14.5917	25	11.8414	647	h2b.raw	0/0	3.65294	K8(hcy): 100
	TRUE	High	Sequest HT (A7)	Unambiguous	HAVSEGTkAVTKY	K8(hcy)	4	16	Q16778; Q99879; Q96A08; Q8N257	Q16778; Q5QNW6; Q99879; P33778; P58876; Q96A08; Q93079; O60814; Q99880; Q5QNW6-2; P62807; P57053; Q8N257; P06899; P23527; Q99877	2	3	0.2225	0	1	1	522.265	1564.78	0.333109	0.000173747	CID (Collision Induced Dissociation)	MS2	12.7013	25	11.9859	677	h2b.raw	0/0	3.64498	K8(hcy): 100
	TRUE	High	Sequest HT (A2)	Unambiguous	HAVSEGTkAVTKY	K8(hcy)	4	16	Q16778; Q99879; Q96A08; Q8N257	Q16778; Q5QNW6; Q99879; P33778; P58876; Q96A08; Q93079; O60814; Q99880; Q5QNW6-2; P62807; P57053; Q8N257; P06899; P23527; Q99877	2	3	0.2225	0	1	1	522.265	1564.78	0.333109	0.000173747	CID (Collision Induced Dissociation)	MS2	12.7013	25	11.9859	677	h2b.raw	0/0	3.64498	K8(hcy): 100
	TRUE	High	Sequest HT (A2)	Unambiguous	RLLLPGELAkHAVSEGTkAVTK	K10(hcy); K18(hcy)	4	16	Q16778; Q99879; Q96A08; Q8N257	Q16778; Q5QNW6; Q99879; P33778; P58876; Q96A08; Q93079; O60814; Q99880; Q5QNW6-2; P62807; P57053; Q8N257; P06899; P23527; Q99877	3	3	0.4545	0	1	1	889.488	2666.45	0.450979	0.000400837	CID (Collision Induced Dissociation)	MS2	58.9825	25	43.895	6312	h2b.raw	0/0	3.63469	K10(hcy): 100; K18(hcy): 100
	TRUE	High	Sequest HT (A2)	Unambiguous	kESYSIYVYKVLK	K1(hcy)	2	7	Q16778; Q8N257	Q16778; Q6DN03; P33778; Q6DRA6; Q8N257; P06899; P23527	2	3	0.4744	0	1	1	598.655	1793.95	-0.595333	-0.000355999	CID (Collision Induced Dissociation)	MS2	19.1776	25	41.9465	5955	h2b.raw	0/0	3.52298	K1(hcy): 100
	TRUE	High	Sequest HT (A2)	Unambiguous	kESYSIYVYKVLKQVHPDTGISSK	K1(hcy)	2	5	Q16778; Q8N257	Q16778; P33778; Q8N257; P06899; P23527	3	3	0.1719	0	1	1	981.848	2943.53	0.523443	0.000513589	CID (Collision Induced Dissociation)	MS2	6.15799	25	53.324	8103	h2b.raw	0/0	3.48745	K1(hcy): 100
	TRUE	High	Sequest HT (A2)	Selected	EIQTAVRLLLPGELAKHAVSEGTkAVTKYTSSK	K24(hcy)	3	12	Q16778; Q99879; Q96A08	Q16778; Q5QNW6; Q99879; P33778; P58876; Q96A08; Q93079; Q99880; Q5QNW6-2; P62807; P23527; Q99877	4	3		0	2	2	1234.01	3700.01	0.812317	0.00100186	CID (Collision Induced Dissociation)	MS2	0	25	63.9386	10107	h2b.raw	0/0	3.44092	K24(hcy): 100
	TRUE	High	Sequest HT (A2)	Unambiguous	SRkESYSIYVYKVLKQVHPDTGISSK	K3(hcy)	1	4	Q16778	Q16778; P33778; P06899; P23527	4	5	0.0751	0	1	1	638.138	3186.66	0.353357	0.000225206	CID (Collision Induced Dissociation)	MS2	29.3801	25	48.9004	7251	h2b.raw	0/0	3.33291	K3(hcy): 94.98
	TRUE	High	Sequest HT (A7)	Unambiguous	SRkESYSIYVYKVLKQVHPDTGISSK	K3(hcy)	1	4	Q16778	Q16778; P33778; P06899; P23527	4	5	0.0751	0	1	1	638.138	3186.66	0.353357	0.000225206	CID (Collision Induced Dissociation)	MS2	29.3801	25	48.9004	7251	h2b.raw	0/0	3.33291	K3(hcy): 94.98
	TRUE	High	Sequest HT (A2)	Unambiguous	PGELAkHAVSEGTkAVTK	K6(hcy); K14(hcy)	4	16	Q16778; Q99879; Q96A08; Q8N257	Q16778; Q5QNW6; Q99879; P33778; P58876; Q96A08; Q93079; O60814; Q99880; Q5QNW6-2; P62807; P57053; Q8N257; P06899; P23527; Q99877	2	3	0.4498	0	1	1	724.37	2171.1	0.680725	0.000492639	CID (Collision Induced Dissociation)	MS2	3.49061	25	49.2361	7317	h2b.raw	0/0	3.28632	K6(hcy): 100; K14(hcy): 99.87
	TRUE	High	Sequest HT (A2)	Unambiguous	SRkESYSIYVYKVLK	K3(hcy)	1	6	Q16778	Q16778; Q6DN03; P33778; Q6DRA6; P06899; P23527	3	3	0.3598	0	1	1	679.7	2037.08	0.723507	0.000491282	CID (Collision Induced Dissociation)	MS2	10.4565	25	37.3229	5237	h2b.raw	0/0	3.27692	K3(hcy): 100
	TRUE	High	Sequest HT (A7)	Unambiguous	SRkESYSIYVYKVLK	K3(hcy)	1	6	Q16778	Q16778; Q6DN03; P33778; Q6DRA6; P06899; P23527	3	3	0.3598	0	1	1	679.7	2037.08	0.723507	0.000491282	CID (Collision Induced Dissociation)	MS2	10.4565	25	37.3229	5237	h2b.raw	0/0	3.27692	K3(hcy): 100
	TRUE	High	Sequest HT (A2)	Unambiguous	kESYSIYVYkVLKQVHPDTGISSK	K1(hcy); K10(hcy)	2	5	Q16778; Q8N257	Q16778; P33778; Q8N257; P06899; P23527	3	4	0.2032	0	1	1	780.15	3117.58	1.00551	0.000783686	CID (Collision Induced Dissociation)	MS2	27.1173	25	55.4077	8489	h2b.raw	0/0	3.14986	K1(hcy): 99.96; K13(hcy): 84.32
	TRUE	High	Sequest HT (A7)	Unambiguous	SRkESYSIYVYK	K3(hcy)	1	6	Q16778	Q16778; Q6DN03; P33778; Q6DRA6; P06899; P23527	2	2	0.4121	0	1	1	848.922	1696.84	0.914975	0.000776281	CID (Collision Induced Dissociation)	MS2	0	25	21.2427	2503	h2b.raw	0/0	3.13113	K3(hcy): 100
	TRUE	High	Sequest HT (A2)	Unambiguous	SRkESYSIYVYK	K3(hcy)	1	6	Q16778	Q16778; Q6DN03; P33778; Q6DRA6; P06899; P23527	2	2	0.4121	0	1	1	848.922	1696.84	0.914975	0.000776281	CID (Collision Induced Dissociation)	MS2	0	25	21.2427	2503	h2b.raw	0/0	3.13113	K3(hcy): 100
	TRUE	High	Sequest HT (A7)	Unambiguous	RLLLPGELAkHAVSEGTK	K10(hcy)	4	16	Q16778; Q99879; Q96A08; Q8N257	Q16778; Q5QNW6; Q99879; P33778; P58876; Q96A08; Q93079; O60814; Q99880; Q5QNW6-2; P62807; P57053; Q8N257; P06899; P23527; Q99877	2	3	0.4026	0	1	1	698.391	2093.16	2.63504	0.00183851	CID (Collision Induced Dissociation)	MS2	4.34567	25	9.7873	342	washing3.raw	0/0	3.12523	K10(hcy): 100
	TRUE	High	Sequest HT (A2)	Unambiguous	HAVSEGTkAVT	K8(hcy)	4	16	Q16778; Q99879; Q96A08; Q8N257	Q16778; Q5QNW6; Q99879; P33778; P58876; Q96A08; Q93079; O60814; Q99880; Q5QNW6-2; P62807; P57053; Q8N257; P06899; P23527; Q99877	1	2	0.5875	0	1	1	637.314	1273.62	0.345384	0.000219944	CID (Collision Induced Dissociation)	MS2	0	25	11.1194	503	h2b.raw	0/0	3.02557	K8(hcy): 100
	TRUE	High	Sequest HT (A7)	Unambiguous	HAVSEGTkAVT	K8(hcy)	4	16	Q16778; Q99879; Q96A08; Q8N257	Q16778; Q5QNW6; Q99879; P33778; P58876; Q96A08; Q93079; O60814; Q99880; Q5QNW6-2; P62807; P57053; Q8N257; P06899; P23527; Q99877	1	2	0.6436	0	1	1	637.314	1273.62	0.345384	0.000219944	CID (Collision Induced Dissociation)	MS2	0	25	11.1194	503	h2b.raw	0/0	3.02557	K8(hcy): 100
	TRUE	High	Sequest HT (A2)	Unambiguous	kESYSIYVYkVLK	K1(hcy); K10(hcy)	2	7	Q16778; Q8N257	Q16778; Q6DN03; P33778; Q6DRA6; Q8N257; P06899; P23527	2	3	0.3874	0	1	1	656.671	1968	0.646264	0.000423949	CID (Collision Induced Dissociation)	MS2	12.481	25	46.8964	6861	h2b.raw	0/0	3.02428	K1(hcy): 100; K13(hcy): 91.34
	TRUE	High	Sequest HT (A7)	Unambiguous	RLLLPGELAkHAVSEGTKAVTKYTSSK	K10(hcy)	4	13	Q16778; Q99879; Q96A08; Q8N257	Q16778; Q5QNW6; Q99879; P33778; P58876; Q96A08; Q93079; Q99880; Q5QNW6-2; P62807; Q8N257; P23527; Q99877	4	3	0.3488	0	1	1	1020.23	3058.67	-1.17232	-0.00119525	CID (Collision Induced Dissociation)	MS2	0	25	52.4783	7946	h2b.raw	0/0	3.00523	K10(hcy): 99.97
	TRUE	High	Sequest HT (A2)	Unambiguous	RLLLPGELAkHAVSEGTKAVTKYTSSK	K10(hcy)	4	13	Q16778; Q99879; Q96A08; Q8N257	Q16778; Q5QNW6; Q99879; P33778; P58876; Q96A08; Q93079; Q99880; Q5QNW6-2; P62807; Q8N257; P23527; Q99877	4	3	0.2193	0	1	1	1020.23	3058.67	-1.17232	-0.00119525	CID (Collision Induced Dissociation)	MS2	0	25	52.4783	7946	h2b.raw	0/0	3.00523	K10(hcy): 99.97
	TRUE	High	Sequest HT (A2)	Unambiguous	kESYSIYVYKV	K1(hcy)	2	7	Q16778; Q8N257	Q16778; Q6DN03; P33778; Q6DRA6; Q8N257; P06899; P23527	2	2	0.5069	0	1	1	776.89	1552.77	1.01801	0.000790369	CID (Collision Induced Dissociation)	MS2	36.7118	25	37.8075	5332	h2b.raw	0/0	2.90453	K1(hcy): 100
	TRUE	High	Sequest HT (A2)	Unambiguous	HAVSEGTkAVTK	K8(hcy)	4	16	Q16778; Q99879; Q96A08; Q8N257	Q16778; Q5QNW6; Q99879; P33778; P58876; Q96A08; Q93079; O60814; Q99880; Q5QNW6-2; P62807; P57053; Q8N257; P06899; P23527; Q99877	1	3	0.3299	0	1	1	467.911	1401.72	1.44188	0.000673699	CID (Collision Induced Dissociation)	MS2	0	25	8.83604	217	washing2.raw	0/0	2.87798	K8(hcy): 100
	TRUE	High	Sequest HT (A2)	Selected	rkESYSIYVYkVLKQVHPDTGISSK	R1(Dimethyl); K2(Acetyl); K11(hcy)	2	5	Q16778; Q8N257	Q16778; P33778; Q8N257; P06899; P23527	4	3	0.066	0	1	1	1057.24	3169.72	14.8603	0.0157008	CID (Collision Induced Dissociation)	MS2	22.1109	25	44.5517	6418	h2b.raw	0/0	2.87509	Too many isoforms
	TRUE	High	Sequest HT (A2)	Selected	TSREIQTAVRLLLPGELAkHAVSEGTK	K19(hcy)	2	14	Q16778; Q99879	Q16778; Q5QNW6; Q99879; P33778; P58876; Q93079; O60814; Q99880; Q5QNW6-2; P62807; P57053; P06899; P23527; Q99877	3	3		0.0276	3	3	1026.9	3078.67	0.413185	0.000424021	CID (Collision Induced Dissociation)	MS2	2.88152	25	56.6436	8722	h2b.raw	0/0	2.81771	K19(hcy): 100
	TRUE	High	Sequest HT (A2)	Unambiguous	SRkESYSIYVYK	K3(hcy)	1	6	Q16778	Q16778; Q6DN03; P33778; Q6DRA6; P06899; P23527	2	3	0.147	0	1	1	566.285	1696.84	2.13003	0.00120477	CID (Collision Induced Dissociation)	MS2	36.6885	25	9.56542	350	washing2.raw	0/0	2.79019	K3(hcy): 100
	TRUE	High	Sequest HT (A7)	Unambiguous	SRkESYSIYVYK	K3(hcy)	1	6	Q16778	Q16778; Q6DN03; P33778; Q6DRA6; P06899; P23527	2	3	0.147	0	1	1	566.285	1696.84	2.13003	0.00120477	CID (Collision Induced Dissociation)	MS2	36.6885	25	9.56542	350	washing2.raw	0/0	2.79019	K3(hcy): 100
	TRUE	High	Sequest HT (A7)	Selected	rkESYSIYVYkVLKQVHPDTGISSK	R1(Trimethyl); K2(hcy); K11(Dimethyl)	2	5	Q16778; Q8N257	Q16778; P33778; Q8N257; P06899; P23527	4	3		0.0347	5	5	1057.24	3169.72	3.3812	0.00357247	CID (Collision Induced Dissociation)	MS2	22.1109	25	44.5517	6418	h2b.raw	0/0	2.77583	Too many isoforms
	TRUE	High	Sequest HT (A2)	Unambiguous	SIYVYkVLK	K6(hcy)	2	7	Q16778; Q8N257	Q16778; Q6DN03; P33778; Q6DRA6; Q8N257; P06899; P23527	1	2	0.2336	0	1	1	643.863	1286.72	0.700393	0.000450604	CID (Collision Induced Dissociation)	MS2	28.0363	25	35.5462	4909	h2b.raw	0/0	2.73699	K6(hcy): 100
	TRUE	High	Sequest HT (A2)	Selected	QVHPDTGISSkAm	K11(hcy); M13(Oxidation)	4	16	Q16778; Q99879; Q96A08; Q8N257	Q16778; Q5QNW6; Q99879; P33778; P58876; Q96A08; Q93079; O60814; Q99880; Q5QNW6-2; P62807; P57053; Q8N257; P06899; P23527; Q99877	1	2	0.5551	0	1	1	780.861	1560.72	0.918541	0.00071679	CID (Collision Induced Dissociation)	MS2	1.41838	25	12.1544	711	h2b.raw	0/0	2.7194	K11(hcy): 100; M13(Oxidation): 100
	TRUE	High	Sequest HT (A7)	Unambiguous	ESYSIYVYkVLkQVHPDTGISSK	K9(hcy); K12(hcy)	2	5	Q16778; Q8N257	Q16778; P33778; Q8N257; P06899; P23527	2	3	0.2815	0	1	1	997.164	2989.48	-0.276583	-0.000275613	CID (Collision Induced Dissociation)	MS2	0	25	62.9334	9917	h2b.raw	0/0	2.69755	K9(hcy): 100; K12(hcy): 100
	TRUE	High	Sequest HT (A7)	Unambiguous	KVLkQVHPDTGISSK	K4(hcy)	4	16	Q16778; Q99879; Q96A08; Q8N257	Q16778; Q5QNW6; Q99879; P33778; P58876; Q96A08; Q93079; O60814; Q99880; Q5QNW6-2; P62807; P57053; Q8N257; P06899; P23527; Q99877	2	3	0.0409	0	1	1	604.333	1810.98	0.114022	6.88307e-05	CID (Collision Induced Dissociation)	MS2	1.35592	25	11.6053	600	h2b.raw	0/0	2.69155	K4(hcy): 99.98
	TRUE	High	Sequest HT (A2)	Unambiguous	KVLkQVHPDTGISSK	K4(hcy)	4	16	Q16778; Q99879; Q96A08; Q8N257	Q16778; Q5QNW6; Q99879; P33778; P58876; Q96A08; Q93079; O60814; Q99880; Q5QNW6-2; P62807; P57053; Q8N257; P06899; P23527; Q99877	2	3	0.0409	0	1	1	604.333	1810.98	0.114022	6.88307e-05	CID (Collision Induced Dissociation)	MS2	1.35592	25	11.6053	600	h2b.raw	0/0	2.69155	K4(hcy): 99.98
	TRUE	High	Sequest HT (A2)	Unambiguous	RLLLPGELAkHAVSEGTkAVTk	K10(hcy); K18(hcy); K22(hcy)	4	16	Q16778; Q99879; Q96A08; Q8N257	Q16778; Q5QNW6; Q99879; P33778; P58876; Q96A08; Q93079; O60814; Q99880; Q5QNW6-2; P62807; P57053; Q8N257; P06899; P23527; Q99877	3	3	0.3123	0	1	1	947.504	2840.5	1.89172	0.00179114	CID (Collision Induced Dissociation)	MS2	43.7583	25	44.6754	6442	h2b.raw	0/0	2.6859	K10(hcy): 100; K18(hcy): 100; K22(hcy): 100
	TRUE	High	Sequest HT (A2)	Unambiguous	SEGTkAVTkYTSSK	K5(hcy); K9(hcy)	4	13	Q16778; Q99879; Q96A08; Q8N257	Q16778; Q5QNW6; Q99879; P33778; P58876; Q96A08; Q93079; Q99880; Q5QNW6-2; P62807; Q8N257; P23527; Q99877	2	3	0.4067	0	1	1	612.294	1834.87	0.382885	0.000234181	CID (Collision Induced Dissociation)	MS2	30.0426	25	12.1077	702	h2b.raw	0/0	2.68217	K5(hcy): 100; K9(hcy): 93.47
	TRUE	High	Sequest HT (A2)	Unambiguous	RLLLPGELAkHAVSEGTK	K10(hcy)	4	16	Q16778; Q99879; Q96A08; Q8N257	Q16778; Q5QNW6; Q99879; P33778; P58876; Q96A08; Q93079; O60814; Q99880; Q5QNW6-2; P62807; P57053; Q8N257; P06899; P23527; Q99877	2	3	0.3619	0	1	1	698.391	2093.16	2.98495	0.00208266	CID (Collision Induced Dissociation)	MS2	10.1846	25	9.8049	397	washing2.raw	0/0	2.67628	K10(hcy): 100
	TRUE	High	Sequest HT (A7)	Unambiguous	RLLLPGELAkHAVSEGTK	K10(hcy)	4	16	Q16778; Q99879; Q96A08; Q8N257	Q16778; Q5QNW6; Q99879; P33778; P58876; Q96A08; Q93079; O60814; Q99880; Q5QNW6-2; P62807; P57053; Q8N257; P06899; P23527; Q99877	2	3	0.3396	0	1	1	698.391	2093.16	2.98495	0.00208266	CID (Collision Induced Dissociation)	MS2	10.1846	25	9.8049	397	washing2.raw	0/0	2.67628	K10(hcy): 100
	TRUE	High	Sequest HT (A2)	Selected	SRKESYSIYVYkVLK	K12(hcy)	1	6	Q16778	Q16778; Q6DN03; P33778; Q6DRA6; P06899; P23527	3	3	0.0375	0	1	1	679.698	2037.08	-2.42251	-0.00164495	CID (Collision Induced Dissociation)	MS2	65.3657	25	39.3359	5614	h2b.raw	0/0	2.66803	K12(hcy): 99.96
	TRUE	High	Sequest HT (A2)	Selected	QVHPDTGISSkAmGImNSFVNDIFER	K11(hcy); M13(Oxidation); M16(Oxidation)	3	15	Q16778; Q99879; Q8N257	Q16778; Q5QNW6; Q99879; P33778; P58876; Q93079; O60814; Q99880; Q5QNW6-2; P62807; P57053; Q8N257; P06899; P23527; Q99877	1	3	0.3053	0	1	1	1033.82	3099.43	0.552537	0.00057085	CID (Collision Induced Dissociation)	MS2	3.96209	25	62.9576	9922	h2b.raw	0/0	2.62409	K11(hcy): 100; M13(Oxidation): 100; M16(Oxidation): 100
	TRUE	High	Sequest HT (A7)	Unambiguous	SRkESYSIYVYK	K3(hcy)	1	6	Q16778	Q16778; Q6DN03; P33778; Q6DRA6; P06899; P23527	2	3	0.126	0	1	1	566.284	1696.84	1.05093	0.000594419	CID (Collision Induced Dissociation)	MS2	36.1653	25	22.5683	2751	h2b.raw	0/0	2.61565	K3(hcy): 100
	TRUE	High	Sequest HT (A7)	Unambiguous	SRkESYSIYVYKV	K3(hcy)	1	6	Q16778	Q16778; Q6DN03; P33778; Q6DRA6; P06899; P23527	3	3	0.2261	0	1	1	599.306	1795.9	-0.498774	-0.000298583	CID (Collision Induced Dissociation)	MS2	49.344	25	32.8675	4468	h2b.raw	0/0	2.60699	K3(hcy): 100
	TRUE	High	Sequest HT (A2)	Selected	QVHPDTGISSkAmGIMNSFVNDIFER	K11(hcy); M13(Oxidation)	3	15	Q16778; Q99879; Q8N257	Q16778; Q5QNW6; Q99879; P33778; P58876; Q93079; O60814; Q99880; Q5QNW6-2; P62807; P57053; Q8N257; P06899; P23527; Q99877	1	3	0.2797	0	1	1	1028.49	3083.44	2.19216	0.00225313	CID (Collision Induced Dissociation)	MS2	23.8753	25	84.8655	14076	h2b.raw	0/0	2.6059	K11(hcy): 100; M13(Oxidation): 99.3
	TRUE	High	Sequest HT (A2)	Unambiguous	VLkQVHPDTGISSK	K3(hcy)	4	16	Q16778; Q99879; Q96A08; Q8N257	Q16778; Q5QNW6; Q99879; P33778; P58876; Q96A08; Q93079; O60814; Q99880; Q5QNW6-2; P62807; P57053; Q8N257; P06899; P23527; Q99877	1	2	0.4131	0	1	1	841.95	1682.89	1.79442	0.00150991	CID (Collision Induced Dissociation)	MS2	0	25	12.7045	681	h3.raw	0/0	2.58961	K3(hcy): 100
	TRUE	High	Sequest HT (A7)	Unambiguous	VLkQVHPDTGISSK	K3(hcy)	4	16	Q16778; Q99879; Q96A08; Q8N257	Q16778; Q5QNW6; Q99879; P33778; P58876; Q96A08; Q93079; O60814; Q99880; Q5QNW6-2; P62807; P57053; Q8N257; P06899; P23527; Q99877	1	2	0.4826	0	1	1	841.95	1682.89	1.79442	0.00150991	CID (Collision Induced Dissociation)	MS2	0	25	12.7045	681	h3.raw	0/0	2.58961	K3(hcy): 100
	TRUE	High	Sequest HT (A2)	Unambiguous	kVLKQVHPDTGISSK	K1(hcy)	4	16	Q16778; Q99879; Q96A08; Q8N257	Q16778; Q5QNW6; Q99879; P33778; P58876; Q96A08; Q93079; O60814; Q99880; Q5QNW6-2; P62807; P57053; Q8N257; P06899; P23527; Q99877	2	3		0.0409	2	2	604.333	1810.98	0.114022	6.88307e-05	CID (Collision Induced Dissociation)	MS2	1.35592	25	11.6053	600	h2b.raw	0/0	2.57882	K4(hcy): 99.98
	TRUE	High	Sequest HT (A7)	Unambiguous	AVTkYTSSK	K4(hcy)	4	13	Q16778; Q99879; Q96A08; Q8N257	Q16778; Q5QNW6; Q99879; P33778; P58876; Q96A08; Q93079; Q99880; Q5QNW6-2; P62807; Q8N257; P23527; Q99877	1	2	0.3852	0	1	1	579.796	1158.59	2.56495	0.00148585	CID (Collision Induced Dissociation)	MS2	2.94509	25	8.93789	236	washing2.raw	0/0	2.56882	K4(hcy): 100
	TRUE	High	Sequest HT (A2)	Unambiguous	AVTkYTSSK	K4(hcy)	4	13	Q16778; Q99879; Q96A08; Q8N257	Q16778; Q5QNW6; Q99879; P33778; P58876; Q96A08; Q93079; Q99880; Q5QNW6-2; P62807; Q8N257; P23527; Q99877	1	2	0.3852	0	1	1	579.796	1158.59	2.56495	0.00148585	CID (Collision Induced Dissociation)	MS2	2.94509	25	8.93789	236	washing2.raw	0/0	2.56882	K4(hcy): 100
	TRUE	High	Sequest HT (A2)	Unambiguous	HAVSEGTkAVTkYTSSK	K8(hcy); K12(hcy)	4	13	Q16778; Q99879; Q96A08; Q8N257	Q16778; Q5QNW6; Q99879; P33778; P58876; Q96A08; Q93079; Q99880; Q5QNW6-2; P62807; Q8N257; P23527; Q99877	2	3	0.1865	0	1	1	714.682	2142.03	0.465446	0.000332333	CID (Collision Induced Dissociation)	MS2	5.07386	25	12.1637	713	h2b.raw	0/0	2.51729	K8(hcy): 100; K12(hcy): 99.93
	TRUE	High	Sequest HT (A7)	Unambiguous	VLkQVHPDTGISSK	K3(hcy)	4	16	Q16778; Q99879; Q96A08; Q8N257	Q16778; Q5QNW6; Q99879; P33778; P58876; Q96A08; Q93079; O60814; Q99880; Q5QNW6-2; P62807; P57053; Q8N257; P06899; P23527; Q99877	1	3	0.2857	0	1	1	561.635	1682.89	-0.0632406	-3.54756e-05	CID (Collision Induced Dissociation)	MS2	10.1715	25	12.292	710	h2a.raw	0/0	2.51552	K3(hcy): 100
	TRUE	High	Sequest HT (A2)	Unambiguous	VLkQVHPDTGISSK	K3(hcy)	4	16	Q16778; Q99879; Q96A08; Q8N257	Q16778; Q5QNW6; Q99879; P33778; P58876; Q96A08; Q93079; O60814; Q99880; Q5QNW6-2; P62807; P57053; Q8N257; P06899; P23527; Q99877	1	3	0.2381	0	1	1	561.635	1682.89	-0.0632406	-3.54756e-05	CID (Collision Induced Dissociation)	MS2	10.1715	25	12.292	710	h2a.raw	0/0	2.51552	K3(hcy): 100
	TRUE	High	Sequest HT (A2)	Unambiguous	LLPGELAkHAVSEGTK	K8(hcy)	4	16	Q16778; Q99879; Q96A08; Q8N257	Q16778; Q5QNW6; Q99879; P33778; P58876; Q96A08; Q93079; O60814; Q99880; Q5QNW6-2; P62807; P57053; Q8N257; P06899; P23527; Q99877	1	2	0.4462	0	1	1	912.488	1823.97	-0.0169867	-1.54916e-05	CID (Collision Induced Dissociation)	MS2	0	25	28.2977	3756	h2b.raw	0/0	2.51107	K8(hcy): 100
	TRUE	High	Sequest HT (A7)	Unambiguous	LLPGELAkHAVSEGTK	K8(hcy)	4	16	Q16778; Q99879; Q96A08; Q8N257	Q16778; Q5QNW6; Q99879; P33778; P58876; Q96A08; Q93079; O60814; Q99880; Q5QNW6-2; P62807; P57053; Q8N257; P06899; P23527; Q99877	1	2	0.3665	0	1	1	912.488	1823.97	-0.0169867	-1.54916e-05	CID (Collision Induced Dissociation)	MS2	0	25	28.2977	3756	h2b.raw	0/0	2.51107	K8(hcy): 100
	TRUE	High	Sequest HT (A2)	Unambiguous	QVHPDTGISSkA	K11(hcy)	4	16	Q16778; Q99879; Q96A08; Q8N257	Q16778; Q5QNW6; Q99879; P33778; P58876; Q96A08; Q93079; O60814; Q99880; Q5QNW6-2; P62807; P57053; Q8N257; P06899; P23527; Q99877	1	2	0.4498	0	1	1	707.343	1413.68	0.409052	0.000289134	CID (Collision Induced Dissociation)	MS2	11.8837	25	12.4581	772	h2b.raw	0/0	2.49394	K11(hcy): 100
	TRUE	High	Sequest HT (A2)	Unambiguous	PGELAkHAVSEGTK	K6(hcy)	4	16	Q16778; Q99879; Q96A08; Q8N257	Q16778; Q5QNW6; Q99879; P33778; P58876; Q96A08; Q93079; O60814; Q99880; Q5QNW6-2; P62807; P57053; Q8N257; P06899; P23527; Q99877	1	2	0.4879	0	1	1	799.405	1597.8	1.60817	0.00128477	CID (Collision Induced Dissociation)	MS2	0	25	35.2755	4861	h2b.raw	0/0	2.47797	K6(hcy): 100
	TRUE	High	Sequest HT (A2)	Unambiguous	kESYSIYVYK	K1(hcy)	2	7	Q16778; Q8N257	Q16778; Q6DN03; P33778; Q6DRA6; Q8N257; P06899; P23527	1	2	0.2743	0	1	1	727.356	1453.7	1.0409	0.000756581	CID (Collision Induced Dissociation)	MS2	57.0051	25	28.019	3703	h2b.raw	0/0	2.36539	K1(hcy): 100
	TRUE	High	Sequest HT (A2)	Unambiguous	HAVSEGTkAVTK	K8(hcy)	4	16	Q16778; Q99879; Q96A08; Q8N257	Q16778; Q5QNW6; Q99879; P33778; P58876; Q96A08; Q93079; O60814; Q99880; Q5QNW6-2; P62807; P57053; Q8N257; P06899; P23527; Q99877	1	2	0.3333	0	1	1	701.362	1401.72	0.754777	0.000528991	CID (Collision Induced Dissociation)	MS2	2.2691	25	10.0973	322	h2b.raw	0/0	2.31415	K8(hcy): 100
	TRUE	High	Sequest HT (A2)	Unambiguous	LLLPGELAkHAVSEGTK	K9(hcy)	4	16	Q16778; Q99879; Q96A08; Q8N257	Q16778; Q5QNW6; Q99879; P33778; P58876; Q96A08; Q93079; O60814; Q99880; Q5QNW6-2; P62807; P57053; Q8N257; P06899; P23527; Q99877	1	2	0.4	0	1	1	969.029	1937.05	-0.372158	-0.000360445	CID (Collision Induced Dissociation)	MS2	19.1384	25	42.4491	4992	h2a.raw	0/0	2.29725	K9(hcy): 99.99
	TRUE	High	Sequest HT (A2)	Unambiguous	AVTkYTSSK	K4(hcy)	4	13	Q16778; Q99879; Q96A08; Q8N257	Q16778; Q5QNW6; Q99879; P33778; P58876; Q96A08; Q93079; Q99880; Q5QNW6-2; P62807; Q8N257; P23527; Q99877	1	2	0.4079	0	1	1	579.795	1158.58	0.563076	0.000326185	CID (Collision Induced Dissociation)	MS2	3.51871	25	10.744	427	h2b.raw	0/0	2.28257	K4(hcy): 100
	TRUE	High	Sequest HT (A2)	Unambiguous	ESYSIYVYkV	K9(hcy)	2	7	Q16778; Q8N257	Q16778; Q6DN03; P33778; Q6DRA6; Q8N257; P06899; P23527	1	2	0.3778	0	1	1	712.843	1424.68	1.27547	0.000908567	CID (Collision Induced Dissociation)	MS2	1.05161	25	48.7317	7218	h2b.raw	0/0	2.24891	K9(hcy): 100
	TRUE	High	Sequest HT (A2)	Unambiguous	ESYSIYVYkVLK	K9(hcy)	2	7	Q16778; Q8N257	Q16778; Q6DN03; P33778; Q6DRA6; Q8N257; P06899; P23527	1	2	0.1384	0	1	1	833.433	1665.86	1.7072	0.00142198	CID (Collision Induced Dissociation)	MS2	2.24079	25	10.806	584	washing2.raw	0/0	2.2392	K9(hcy): 99.59
	TRUE	High	Sequest HT (A2)	Unambiguous	AVTkYTSSk	K4(hcy); K9(Acetyl)	4	13	Q16778; Q99879; Q96A08; Q8N257	Q16778; Q5QNW6; Q99879; P33778; P58876; Q96A08; Q93079; Q99880; Q5QNW6-2; P62807; Q8N257; P23527; Q99877	1	2	0.445	0	1	1	600.8	1200.59	-0.0207684	-1.24672e-05	CID (Collision Induced Dissociation)	MS2	0	25	13.1228	904	h2b.raw	0/0	2.17879	K4(hcy): 100; K9(Acetyl): 100
	TRUE	High	Sequest HT (A2)	Unambiguous	kVLkQVHPDTGISSK	K1(hcy); K4(hcy)	4	16	Q16778; Q99879; Q96A08; Q8N257	Q16778; Q5QNW6; Q99879; P33778; P58876; Q96A08; Q93079; O60814; Q99880; Q5QNW6-2; P62807; P57053; Q8N257; P06899; P23527; Q99877	2	2	0.2837	0	1	1	993.02	1985.03	1.04356	0.00103575	CID (Collision Induced Dissociation)	MS2	26.2772	25	12.2283	726	h2b.raw	0/0	2.15127	K1(hcy): 99.99; K4(hcy): 100
	TRUE	High	Sequest HT (A2)	Unambiguous	VLkQVHPDTGI	K3(hcy)	4	16	Q16778; Q99879; Q96A08; Q8N257	Q16778; Q5QNW6; Q99879; P33778; P58876; Q96A08; Q93079; O60814; Q99880; Q5QNW6-2; P62807; P57053; Q8N257; P06899; P23527; Q99877	1	2	0.4601	0	1	1	690.869	1380.73	0.745063	0.000514365	CID (Collision Induced Dissociation)	MS2	17.5896	25	19.0954	2081	h2b.raw	0/0	2.12885	K3(hcy): 100
	TRUE	High	Sequest HT (A7)	Unambiguous	VLkQVHPDTGI	K3(hcy)	4	16	Q16778; Q99879; Q96A08; Q8N257	Q16778; Q5QNW6; Q99879; P33778; P58876; Q96A08; Q93079; O60814; Q99880; Q5QNW6-2; P62807; P57053; Q8N257; P06899; P23527; Q99877	1	2	0.4178	0	1	1	690.869	1380.73	0.745063	0.000514365	CID (Collision Induced Dissociation)	MS2	17.5896	25	19.0954	2081	h2b.raw	0/0	2.12885	K3(hcy): 100
	TRUE	High	Sequest HT (A7)	Unambiguous	LLLPGELAkHAVSEGTkAVTK	K9(hcy); K17(hcy)	4	16	Q16778; Q99879; Q96A08; Q8N257	Q16778; Q5QNW6; Q99879; P33778; P58876; Q96A08; Q93079; O60814; Q99880; Q5QNW6-2; P62807; P57053; Q8N257; P06899; P23527; Q99877	2	2	0.1914	0	1	1	1255.68	2510.35	1.32567	0.00166395	CID (Collision Induced Dissociation)	MS2	0	25	49.3793	7345	h2b.raw	0/0	2.08681	K9(hcy): 99.98; K17(hcy): 50.01; K21(hcy): 50.01
	TRUE	High	Sequest HT (A2)	Unambiguous	SRkESYSIYVY	K3(hcy)	1	6	Q16778	Q16778; Q6DN03; P33778; Q6DRA6; P06899; P23527	2	2	0.435	0	1	1	784.875	1568.74	0.59568	0.000467234	CID (Collision Induced Dissociation)	MS2	0	25	30.1706	4116	h2b.raw	0/0	1.9984	K3(hcy): 100
	TRUE	High	Sequest HT (A7)	Unambiguous	SRkESYSIYVY	K3(hcy)	1	6	Q16778	Q16778; Q6DN03; P33778; Q6DRA6; P06899; P23527	2	2	0.37	0	1	1	784.875	1568.74	0.59568	0.000467234	CID (Collision Induced Dissociation)	MS2	0	25	30.1706	4116	h2b.raw	0/0	1.9984	K3(hcy): 100
TRUE	Master Protein	P62805	Histone H4 OS=Homo sapiens GN=HIST1H4A PE=1 SV=2	73.7864	21	107	21	1	103	11.36	11.36	147.634	21
	Checked	Confidence	Identifying Node	PSM Ambiguity	Annotated Sequence	Modifications	# Protein Groups	# Proteins	Master Protein Accessions	Protein Accessions	# Missed Cleavages	Charge	DeltaScore	DeltaCn	Rank	Search Engine Rank	m/z [Da]	MH+ [Da]	DeltaM [ppm]	Deltam/z [Da]	Activation Type	MS Order	Isolation Interference [%]	Ion Inject Time [ms]	RT [min]	First Scan	Spectrum File	Ions Matched	XCorr	ptmRS: Best Site Probabilities
	TRUE	High	Sequest HT (A2)	Unambiguous	kTVTAMDVVYALK	K1(hcy)	1	1	P62805	P62805	1	3	0.5097	0	1	1	538.286	1612.84	0.267923	0.000144039	CID (Collision Induced Dissociation)	MS2	22.0143	25	54.1281	6110	h4.raw	0/0	3.60507	K1(hcy): 100
	TRUE	High	Sequest HT (A2)	Unambiguous	GVLkVFLENVIR	K4(hcy)	1	1	P62805	P62805	1	2	0.3684	0	1	1	780.951	1560.89	0.93925	0.000733034	CID (Collision Induced Dissociation)	MS2	4.94448	14.1703	72.7832	10640	h2a.raw	0/0	3.4178	K4(hcy): 100
	TRUE	High	Sequest HT (A2)	Unambiguous	RkTVTAMDVVYALK	K2(hcy)	1	1	P62805	P62805	2	3	0.5152	0	1	1	590.319	1768.94	-0.604579	-0.000356489	CID (Collision Induced Dissociation)	MS2	61.3148	25	46.5394	5132	h4.raw	0/0	3.27993	K2(hcy): 100
	TRUE	High	Sequest HT (A2)	Unambiguous	kTVTAMDVVYALKR	K1(hcy)	1	1	P62805	P62805	2	3	0.4191	0	1	1	590.32	1768.95	0.430532	0.000253862	CID (Collision Induced Dissociation)	MS2	3.646	25	48.5475	5389	h4.raw	0/0	3.03114	K1(hcy): 100
	TRUE	High	Sequest HT (A2)	Unambiguous	DAVTYTEHAkR	K10(hcy)	1	1	P62805	P62805	1	2	0.4873	0	1	1	732.849	1464.69	0.704434	0.000515888	CID (Collision Induced Dissociation)	MS2	5.68475	25	11.1587	476	h2a.raw	0/0	2.74895	K10(hcy): 100
	TRUE	High	Sequest HT (A2)	Unambiguous	DNIQGITkPAIR	K8(hcy)	1	1	P62805	P62805	0	2	0.4312	0	1	1	750.405	1499.8	1.5689	0.00117652	CID (Collision Induced Dissociation)	MS2	0	25	23.3749	2340	h2a.raw	0/0	2.69366	K8(hcy): 100
	TRUE	High	Sequest HT (A2)	Selected	SGrGkGGKGLGKGGAk	R3(Methyl); K5(hcy); K16(Formyl)	1	1	P62805	P62805	4	3	0.0239	0	1	1	544.299	1630.88	1.57093	0.000854001	CID (Collision Induced Dissociation)	MS2	38.9418	25	42.053	4937	h2a.raw	0/0	2.5141	R3(Methyl): 99.87; K5(hcy): 99.85; K8(Formyl): 83.61
	TRUE	High	Sequest HT (A2)	Unambiguous	VTYTEHAkR	K8(hcy)	1	1	P62805	P62805	1	2	0.4896	0	1	1	639.816	1278.63	-0.0759175	-4.8535e-05	CID (Collision Induced Dissociation)	MS2	2.03933	25	11.5937	427	h4.raw	0/0	2.40951	K8(hcy): 100
	TRUE	High	Sequest HT (A2)	Unambiguous	DVVYALkR	K7(hcy)	1	1	P62805	P62805	1	2	0.4224	0	1	1	569.308	1137.61	0.974385	0.000554234	CID (Collision Induced Dissociation)	MS2	1.19054	25	20.9306	1892	h4.raw	0/0	2.31799	K7(hcy): 100
	TRUE	High	Sequest HT (A2)	Unambiguous	GkGGKGLGkGGAk	K2(Dimethyl); K9(hcy); K13(Methyl)	1	1	P62805	P62805	3	2	0.0896	0	1	1	665.888	1330.77	5.46158	0.00363403	CID (Collision Induced Dissociation)	MS2	47.1146	25	20.0513	1780	h4.raw	0/0	2.12254	K2(hcy): 99.82; K5(2xMethyl): 99.81; K13(Methyl): 99.82
	TRUE	High	Sequest HT (A2)	Unambiguous	TVTAMDVVYALkR	K12(hcy)	1	1	P62805	P62805	1	2	0.3366	0	1	1	820.928	1640.85	-0.313525	-0.000257224	CID (Collision Induced Dissociation)	MS2	47.8352	25	61.3516	8464	h2a.raw	0/0	2.04637	K12(hcy): 100
	TRUE	High	Sequest HT (A2)	Unambiguous	KTVTAMDVVYALkR	K13(hcy)	1	1	P62805	P62805	2	2	0.3088	0	1	1	884.977	1768.95	1.23172	0.00108942	CID (Collision Induced Dissociation)	MS2	0	25	53.2548	6001	h4.raw	0/0	2.04071	K13(hcy): 100
TRUE	Master Protein	P68431	Histone H3.1 OS=Homo sapiens GN=HIST1H3A PE=1 SV=2	45.5882	4	12	2	1	136	15.394	11.12	19.0445	4
	Checked	Confidence	Identifying Node	PSM Ambiguity	Annotated Sequence	Modifications	# Protein Groups	# Proteins	Master Protein Accessions	Protein Accessions	# Missed Cleavages	Charge	DeltaScore	DeltaCn	Rank	Search Engine Rank	m/z [Da]	MH+ [Da]	DeltaM [ppm]	Deltam/z [Da]	Activation Type	MS Order	Isolation Interference [%]	Ion Inject Time [ms]	RT [min]	First Scan	Spectrum File	Ions Matched	XCorr	ptmRS: Best Site Probabilities
	TRUE	High	Sequest HT (A2)	Unambiguous	YQkSTELLIR	K3(hcy)	2	5	Q6NXT2; P68431	P84243; Q16695; Q6NXT2; P68431; Q71DI3	1	2	0.3981	0	1	1	712.882	1424.76	0.143628	0.000102318	CID (Collision Induced Dissociation)	MS2	0	25	24.3258	2482	h2a.raw	0/0	2.15891	K3(hcy): 100
	TRUE	High	Sequest HT (A2)	Unambiguous	EIAQDFkTDLR	K7(hcy)	1	4	P68431	P84243; Q16695; P68431; Q71DI3	1	2	0.3235	0	1	1	755.374	1509.74	2.71477	0.00204929	CID (Collision Induced Dissociation)	MS2	0	25	9.72427	330	washing3.raw	0/0	2.04149	K7(hcy): 100
